# Supplementary material for: Establishment and equilibrium levels of deleterious mutations in large populations
Source: Sci Rep. 2019 Jul 17;9:10384. doi: 10.1038/s41598-019-46803-7 (PMC6637196; doi:10.1038/s41598-019-46803-7)
Supplement: Supplementary file 1 — S1 [file 41598_2019_46803_MOESM1_ESM.xlsx]

## Sheet: Fig1
											P=1-e-2s
			Com	HetAdv	HomAdv		Count	1	5000	Simulation	Barrett
			500000	0.07923	0.07923	0.0007923	200000	116310	335	0.001675	0.00158335
			500000	0.09903	0.09903	0.0009903	200000	116460	403	0.002015	0.00197864
			500000	0.12379	0.12379	0.0012379	360000	209381	865	0.00240278	0.00247274
			500000	0.15474	0.15474	0.0015474	200000	116153	611	0.003055	0.00309002
			500000	0.19343	0.19343	0.0019343	200000	116199	802	0.00401	0.00386113
			500000	0.24179	0.24179	0.0024179	200000	116135	949	0.004745	0.00482413
			500000	0.30223	0.30223	0.0030223	200000	116257	1234	0.00617	0.00602637
			500000	0.37779	0.37779	0.0037779	200000	115918	1550	0.00775	0.00752733
			500000	0.47224	0.47224	0.0047224	200000	116086	1871	0.009355	0.00940034
			500000	0.5903	0.5903	0.005903	200000	115892	2325	0.011625	0.0117366
			500000	0.73787	0.73787	0.0073787	200000	115358	2939	0.014695	0.014649
			500000	0.92234	0.92234	0.0092234	200000	115780	3672	0.01836	0.0182777
			500000	1.1529	1.1529	0.011529	200000	115327	4475	0.022375	0.0227942
			500000	1.4411	1.4411	0.014411	200000	114853	5645	0.028225	0.0284106
			500000	1.8014	1.8014	0.018014	200000	114491	7080	0.0354	0.0353867
			500000	2.2518	2.2518	0.022518	200000	113665	8965	0.044825	0.0440369
			500000	2.8148	2.8148	0.028148	200000	113349	10777	0.053885	0.0547407
			500000	3.5184	3.5184	0.035184	200000	112283	13492	0.06746	0.0679492
			500000	4.398	4.398	0.04398	200000	110992	16627	0.083135	0.0842025
			500000	5.4976	5.4976	0.054976	200000	109700	20656	0.10328	0.104123
			500000	6.872	6.872	0.06872	200000	108328	25290	0.12645	0.128413
			500000	8.5899	8.5899	0.085899	200000	106515	30761	0.153805	0.157851
			500000	10.737	10.737	0.10737	200000	103879	37797	0.188985	0.193249
			500000	13.422	13.422	0.13422	200000	101264	45503	0.227515	0.235429
			500000	16.777	16.777	0.16777	200000	97461	54477	0.272385	0.285048
			500000	20.971	20.971	0.20971	200000	93412	65424	0.32712	0.342572
			500000	26.214	26.214	0.26214	200000	88183	76986	0.38493	0.408019
			500000	32.768	32.768	0.32768	200000	81550	89962	0.44981	0.480745
			500000	40.96	40.96	0.4096	200000	74438	103546	0.51773	0.559216
			500000	51.2	51.2	0.512	200000	65793	118395	0.591975	0.640845
			500000	64	64	0.64	200000	56840	132702	0.66351	0.721963
			500000	80	80	0.8	200000	47125	146301	0.731505	0.798103
			500000	100	100	1	200000	37375	159089	0.795445	0.864665
																			Total	975.839	hours
			#	File Name	Version	Start date	Start time	Runs	Threshold	Max gens	Community	Heterozygous adv	Hom adv	Pop	End date	End time		Begin	End	Hours
			1	MC20170930-094050AM.txt	1.43	2017-09-30	09:40:50	10000	5000	50000	500000/500000/25	0.10000/100.00000/0.25000	= HetAdv	500*500	2017-10-02	06:49:28		2017-09-30 09:40:50	2017-10-02 06:49:28	45.1439
			2	MC20170930-094055AM.txt	1.43	2017-09-30	09:40:55	10000	5000	50000	500000/500000/25	0.10000/100.00000/0.25000	= HetAdv	500*500	2017-10-02	06:54:14		2017-09-30 09:40:55	2017-10-02 06:54:14	45.2219
			3	MC20170930-094102AM.txt	1.43	2017-09-30	09:41:02	10000	5000	50000	500000/500000/25	0.10000/100.00000/0.25000	= HetAdv	500*500	2017-10-02	05:40:51		2017-09-30 09:41:02	2017-10-02 05:40:51	43.9969
			4	MC20170930-094108AM.txt	1.43	2017-09-30	09:41:08	10000	5000	50000	500000/500000/25	0.10000/100.00000/0.25000	= HetAdv	500*500	2017-10-02	06:04:49		2017-09-30 09:41:08	2017-10-02 06:04:49	44.3947
			5	MC20170930-094114AM.txt	1.43	2017-09-30	09:41:14	10000	5000	50000	500000/500000/25	0.10000/100.00000/0.25000	= HetAdv	500*500	2017-10-02	04:30:45		2017-09-30 09:41:14	2017-10-02 04:30:45	42.8253
			6	MC20170930-094119AM.txt	1.43	2017-09-30	09:41:19	10000	5000	50000	500000/500000/25	0.10000/100.00000/0.25000	= HetAdv	500*500	2017-10-02	05:20:41		2017-09-30 09:41:19	2017-10-02 05:20:41	43.6561
			7	MC20170930-094523AM.txt	1.43	2017-09-30	09:45:23	10000	5000	50000	500000/500000/25	0.10000/100.00000/0.25000	= HetAdv	500*500	2017-10-02	08:04:18		2017-09-30 09:45:23	2017-10-02 08:04:18	46.3153
			8	MC20170930-094534AM.txt	1.43	2017-09-30	09:45:34	10000	5000	50000	500000/500000/25	0.10000/100.00000/0.25000	= HetAdv	500*500	2017-10-02	09:39:33		2017-09-30 09:45:34	2017-10-02 09:39:33	47.8997
			9	MC20171002-032424PM.txt	1.43	2017-10-02	15:24:24	10000	5000	50000	500000/500000/25	0.10000/100.00000/0.25000	= HetAdv	500*500	2017-10-04	12:28:35		2017-10-02 15:24:24	2017-10-04 12:28:35	45.0697
			10	MC20171002-032426PM.txt	1.43	2017-10-02	15:24:26	10000	5000	50000	500000/500000/25	0.10000/100.00000/0.25000	= HetAdv	500*500	2017-10-04	12:44:45		2017-10-02 15:24:26	2017-10-04 12:44:45	45.3386
			11	MC20171002-032428PM.txt	1.43	2017-10-02	15:24:28	10000	5000	50000	500000/500000/25	0.10000/100.00000/0.25000	= HetAdv	500*500	2017-10-04	11:44:17		2017-10-02 15:24:28	2017-10-04 11:44:17	44.3303
			12	MC20171002-032431PM.txt	1.43	2017-10-02	15:24:31	10000	5000	50000	500000/500000/25	0.10000/100.00000/0.25000	= HetAdv	500*500	2017-10-04	11:40:15		2017-10-02 15:24:31	2017-10-04 11:40:15	44.2622
			13	MC20171002-032434PM.txt	1.43	2017-10-02	15:24:34	10000	5000	50000	500000/500000/25	0.10000/100.00000/0.25000	= HetAdv	500*500	2017-10-04	10:01:14		2017-10-02 15:24:34	2017-10-04 10:01:14	42.6111
			14	MC20171002-032436PM.txt	1.43	2017-10-02	15:24:36	10000	5000	50000	500000/500000/25	0.10000/100.00000/0.25000	= HetAdv	500*500	2017-10-04	11:46:39		2017-10-02 15:24:36	2017-10-04 11:46:39	44.3675
			15	MC20171002-032608PM.txt	1.43	2017-10-02	15:26:08	10000	5000	50000	500000/500000/25	0.10000/100.00000/0.25000	= HetAdv	500*500	2017-10-04	13:52:18		2017-10-02 15:26:08	2017-10-04 13:52:18	46.4361
			16	MC20171002-032612PM.txt	1.43	2017-10-02	15:26:12	10000	5000	50000	500000/500000/25	0.10000/100.00000/0.25000	= HetAdv	500*500	2017-10-04	14:53:07		2017-10-02 15:26:12	2017-10-04 14:53:07	47.4486
			17	MC20171004-025621PM.txt	1.43	2017-10-04	14:56:21	20000	5000	50000	500000/500000/25	0.07000/0.12379/0.25000	= HetAdv	500*500	2017-10-04	23:44:10		2017-10-04 14:56:21	2017-10-04 23:44:10	8.79694
			18	MC20171004-025627PM.txt	1.43	2017-10-04	14:56:27	20000	5000	50000	500000/500000/25	0.07000/0.12379/0.25000	= HetAdv	500*500	2017-10-04	23:30:33		2017-10-04 14:56:27	2017-10-04 23:30:33	8.56833
			19	MC20171004-030111PM.txt	1.43	2017-10-04	15:01:11	20000	5000	50000	500000/500000/25	0.07000/0.12379/0.25000	= HetAdv	500*500	2017-10-04	23:09:50		2017-10-04 15:01:11	2017-10-04 23:09:50	8.14417
			20	MC20171004-030115PM.txt	1.43	2017-10-04	15:01:15	20000	5000	50000	500000/500000/25	0.07000/0.12379/0.25000	= HetAdv	500*500	2017-10-04	22:54:15		2017-10-04 15:01:15	2017-10-04 22:54:15	7.88333
			21	MC20171004-030117PM.txt	1.43	2017-10-04	15:01:17	20000	5000	50000	500000/500000/25	0.07000/0.12379/0.25000	= HetAdv	500*500	2017-10-04	22:51:39		2017-10-04 15:01:17	2017-10-04 22:51:39	7.83944
			22	MC20171004-030120PM.txt	1.43	2017-10-04	15:01:20	20000	5000	50000	500000/500000/25	0.07000/0.12379/0.25000	= HetAdv	500*500	2017-10-04	22:51:46		2017-10-04 15:01:20	2017-10-04 22:51:46	7.84056
			23	MC20171004-030124PM.txt	1.43	2017-10-04	15:01:24	20000	5000	50000	500000/500000/25	0.07000/0.12379/0.25000	= HetAdv	500*500	2017-10-04	22:40:18		2017-10-04 15:01:24	2017-10-04 22:40:18	7.64833
			24	MC20171004-030127PM.txt	1.43	2017-10-04	15:01:27	20000	5000	50000	500000/500000/25	0.07000/0.12379/0.25000	= HetAdv	500*500	2017-10-04	22:53:10		2017-10-04 15:01:27	2017-10-04 22:53:10	7.86194
			25	MC20171005-120819PM.txt	1.43	2017-10-05	12:08:19	5000	5000	50000	500000/500000/25	0.07000/100.00000/0.25000	= HetAdv	500*500	2017-10-06	12:11:43		2017-10-05 12:08:19	2017-10-06 12:11:43	24.0567
			26	MC20171005-120823PM.txt	1.43	2017-10-05	12:08:23	5000	5000	50000	500000/500000/25	0.07000/100.00000/0.25000	= HetAdv	500*500	2017-10-06	11:54:49		2017-10-05 12:08:23	2017-10-06 11:54:49	23.7739
			27	MC20171005-120827PM.txt	1.43	2017-10-05	12:08:27	5000	5000	50000	500000/500000/25	0.07000/100.00000/0.25000	= HetAdv	500*500	2017-10-06	12:32:00		2017-10-05 12:08:27	2017-10-06 12:32:00	24.3925
			28	MC20171005-120831PM.txt	1.43	2017-10-05	12:08:31	5000	5000	50000	500000/500000/25	0.07000/100.00000/0.25000	= HetAdv	500*500	2017-10-06	12:23:32		2017-10-05 12:08:31	2017-10-06 12:23:32	24.2503
			29	MC20171005-120835PM.txt	1.43	2017-10-05	12:08:35	5000	5000	50000	500000/500000/25	0.07000/100.00000/0.25000	= HetAdv	500*500	2017-10-06	10:26:51		2017-10-05 12:08:35	2017-10-06 10:26:51	22.3044
			30	MC20171005-120839PM.txt	1.43	2017-10-05	12:08:39	5000	5000	50000	500000/500000/25	0.07000/100.00000/0.25000	= HetAdv	500*500	2017-10-06	11:03:55		2017-10-05 12:08:39	2017-10-06 11:03:55	22.9211
			31	MC20171005-121421PM.txt	1.43	2017-10-05	12:14:21	5000	5000	50000	500000/500000/25	0.07000/100.00000/0.25000	= HetAdv	500*500	2017-10-06	14:01:20		2017-10-05 12:14:21	2017-10-06 14:01:20	25.7831
			32	MC20171005-121426PM.txt	1.43	2017-10-05	12:14:26	5000	5000	50000	500000/500000/25	0.07000/100.00000/0.25000	= HetAdv	500*500	2017-10-06	12:41:47		2017-10-05 12:14:26	2017-10-06 12:41:47	24.4558
			Maximum population : 9949
			Maximum Age : 10641
			Number of generations : 112900847

## Sheet: Fig2
			Community		HetAdv:			HomAdv:		Age:		Hetprev:		Homprev:
	1	Com:	50000	HetAdv:	100		HomAdv:	-100	Age:	200	Hetprev:	44.4492	Homprev:	11.168
	2	Com:	50000	HetAdv:	50		HomAdv:	-100	Age:	200	Hetprev:	37.3712	Homprev:	6.1992
	3	Com:	50000	HetAdv:	25		HomAdv:	-100	Age:	200	Hetprev:	28.0448	Homprev:	2.82
	4	Com:	50000	HetAdv:	12.5		HomAdv:	-100	Age:	200	Hetprev:	18.004	Homprev:	1.0172
	5	Com:	50000	HetAdv:	6.25		HomAdv:	-100	Age:	200	Hetprev:	10.4136	Homprev:	0.312
	6	Com:	50000	HetAdv:	3.125		HomAdv:	-100	Age:	200	Hetprev:	5.7944	Homprev:	0.0768
	7	Com:	50000	HetAdv:	1.5625		HomAdv:	-100	Age:	200	Hetprev:	3.1924	Homprev:	0.0268
	8	Com:	50000	HetAdv:	0.78125		HomAdv:	-100	Age:	200	Hetprev:	2.0248	Homprev:	0.0096
	9	Com:	50000	HetAdv:	0.39063		HomAdv:	-100	Age:	200	Hetprev:	1.4012	Homprev:	0.0072
	10	Com:	50000	HetAdv:	0.19531		HomAdv:	-100	Age:	200	Hetprev:	1.124	Homprev:	0.0044
	11	Com:	50000	HetAdv:	0.09766		HomAdv:	-100	Age:	200	Hetprev:	0.9136	Homprev:	0.0028
	12	Com:	50000	HetAdv:	0.04883		HomAdv:	-100	Age:	200	Hetprev:	0.8668	Homprev:	0.0012
	13	Com:	50000	HetAdv:	0.02441		HomAdv:	-100	Age:	200	Hetprev:	1.0152	Homprev:	0.0032
	14	Com:	50000	HetAdv:	0.01221		HomAdv:	-100	Age:	200	Hetprev:	0.902	Homprev:	0.0016
	15	Com:	50000	HetAdv:	0.0061		HomAdv:	-100	Age:	200	Hetprev:	0.7896	Homprev:	0.0012
	16	Com:	50000	HetAdv:	0.00305		HomAdv:	-100	Age:	200	Hetprev:	0.6016	Homprev:	0.002
	17	Com:	50000	HetAdv:	0.00153		HomAdv:	-100	Age:	200	Hetprev:	1.1052	Homprev:	0.0016
															Simulation	Analytic Prediction
100	1	Com:	20000	HetAdv:	100	1	HomAdv:	-100	Age:	5000	Hetprev:	44.4556	Homprev:	11.1024	0.444556	0.5
50	2	Com:	20000	HetAdv:	50	0.5	HomAdv:	-100	Age:	5000	Hetprev:	37.5177	Homprev:	6.24098	0.375177	0.444444
25	3	Com:	20000	HetAdv:	25	0.25	HomAdv:	-100	Age:	5000	Hetprev:	27.7895	Homprev:	2.79723	0.277895	0.32
12.5	4	Com:	20000	HetAdv:	12.5	0.125	HomAdv:	-100	Age:	5000	Hetprev:	18.027	Homprev:	0.99813	0.18027	0.197531
6.25	1	Com:	20000	HetAdv:	6.25	0.0625	HomAdv:	-100	Age:	5000	Hetprev:	10.5303	Homprev:	0.3122	0.105303	0.110727
3.125	2	Com:	20000	HetAdv:	3.125	0.03125	HomAdv:	-100	Age:	5000	Hetprev:	5.59175	Homprev:	0.08373	0.0559175	0.0587695
1.5625	3	Com:	20000	HetAdv:	1.5625	0.015625	HomAdv:	-100	Age:	5000	Hetprev:	2.93768	Homprev:	0.02118	0.0293768	0.0302959
0.78125	4	Com:	20000	HetAdv:	0.78125	0.0078125	HomAdv:	-100	Age:	5000	Hetprev:	1.468	Homprev:	0.0056	0.01468	0.0153837
0.390625	1	Com:	20000	HetAdv:	0.39	0.0039	HomAdv:	-100	Age:	5000	Hetprev:	0.82535	Homprev:	0.00168	0.0082535	0.00773951
0.195312	2	Com:	20000	HetAdv:	0.195	0.00195	HomAdv:	-100	Age:	5000	Hetprev:	0.37175	Homprev:	0.00043	0.0037175	0.00388483
0.0976562	3	Com:	20000	HetAdv:	0.0975	0.000975	HomAdv:	-100	Age:	5000	Hetprev:	0.12843	Homprev:	8e-05	0.0012843	0.0019462
0.0488281	5	Com:	20000	HetAdv:	0.02438	0.0002438	HomAdv:	-100	Age:	5000	Hetprev:	0.09695	Homprev:	0	0.0009695	0.000487362
0.0244141	6	Com:	20000	HetAdv:	0.01219	0.0001219	HomAdv:	-100	Age:	5000	Hetprev:	0.0324	Homprev:	0	0.000324	0.000243741
0.012207	7	Com:	20000	HetAdv:	0.00609	6.09e-05	HomAdv:	-100	Age:	5000	Hetprev:	0.02325	Homprev:	0	0.0002325	0.000121785
0.00610352	8	Com:	20000	HetAdv:	0.00305	3.05e-05	HomAdv:	-100	Age:	5000	Hetprev:	0.02208	Homprev:	0	0.0002208	6.09963e-05
0.00305176	9	Com:	20000	HetAdv:	0.00152	1.52e-05	HomAdv:	-100	Age:	3077	Hetprev:	0	Homprev:	0	0	3.03991e-05
0.00152588
0.000762939
0.00038147
0.000190735
9.53674e-05
4.76837e-05
						s								Sim				Gusti	Fisher
	28	Com	50000	HetAdv	0.00012	1.2e-06	HomAdv	-100	Age	19716	Hetprev	0	0		Homprev	0	0	2.39999e-06	2.39999e-06
	27	Com	50000	HetAdv	0.00015	1.5e-06	HomAdv	-100	Age	14415	Hetprev	0	0		Homprev	0	0	2.99999e-06	2.99998e-06
	26	Com	50000	HetAdv	0.00018	1.8e-06	HomAdv	-100	Age	13092	Hetprev	0	0		Homprev	0	0	3.59999e-06	3.59997e-06
	25	Com	50000	HetAdv	0.00023	2.3e-06	HomAdv	-100	Age	5137	Hetprev	0	0		Homprev	0	0	4.59998e-06	4.59996e-06
	24	Com	50000	HetAdv	0.00029	2.9e-06	HomAdv	-100	Age	8933	Hetprev	0	0		Homprev	0	0	5.79997e-06	5.79993e-06
	23	Com	50000	HetAdv	0.00036	3.6e-06	HomAdv	-100	Age	6865	Hetprev	0	0		Homprev	0	0	7.19995e-06	7.1999e-06
	22	Com	50000	HetAdv	0.00045	4.5e-06	HomAdv	-100	Age	13138	Hetprev	0	0		Homprev	0	0	8.99992e-06	8.99984e-06
	21	Com	50000	HetAdv	0.00056	5.6e-06	HomAdv	-100	Age	10715	Hetprev	0	0		Homprev	0	0	1.11999e-05	1.11997e-05
	20	Com	50000	HetAdv	0.0007	7e-06	HomAdv	-100	Age	10211	Hetprev	0	0		Homprev	0	0	1.39998e-05	1.39996e-05
	19	Com	50000	HetAdv	0.00088	8.8e-06	HomAdv	-100	Age	4029	Hetprev	0	0		Homprev	0	0	1.75997e-05	1.75994e-05
	18	Com	50000	HetAdv	0.0011	1.1e-05	HomAdv	-100	Age	7267	Hetprev	0	0		Homprev	0	0	2.19995e-05	2.1999e-05
	21	Com	50000	HetAdv	0.00113	1.13e-05	HomAdv	-100	Age	13877	Hetprev	0	0		Homprev	0	0	2.25995e-05	2.2599e-05
	17	Com	50000	HetAdv	0.00137	1.37e-05	HomAdv	-100	Age	17252	Hetprev	0	0		Homprev	0	0	2.73992e-05	2.73985e-05
	20	Com	50000	HetAdv	0.00141	1.41e-05	HomAdv	-100	Age	16366	Hetprev	0	0		Homprev	0	0	2.81992e-05	2.81984e-05
	16	Com	50000	HetAdv	0.00172	1.72e-05	HomAdv	-100	Age	5382	Hetprev	0	0		Homprev	0	0	3.43988e-05	3.43976e-05
	19	Com	50000	HetAdv	0.00176	1.76e-05	HomAdv	-100	Age	7043	Hetprev	0	0		Homprev	0	0	3.51988e-05	3.51975e-05
	15	Com	50000	HetAdv	0.00215	2.15e-05	HomAdv	-100	Age	5914	Hetprev	0	0		Homprev	0	0	4.29982e-05	4.29963e-05
	18	Com	50000	HetAdv	0.0022	2.2e-05	HomAdv	-100	Age	10902	Hetprev	0	0		Homprev	0	0	4.39981e-05	4.39961e-05
	14	Com	50000	HetAdv	0.00268	2.68e-05	HomAdv	-100	Age	12308	Hetprev	0	0		Homprev	0	0	5.35971e-05	5.35943e-05
	17	Com	50000	HetAdv	0.00275	2.75e-05	HomAdv	-100	Age	4538	Hetprev	0	0		Homprev	0	0	5.4997e-05	5.4994e-05
	13	Com	50000	HetAdv	0.00336	3.36e-05	HomAdv	-100	Age	7366	Hetprev	0	0		Homprev	0	0	6.71955e-05	6.7191e-05
	16	Com	50000	HetAdv	0.00344	3.44e-05	HomAdv	-100	Age	18352	Hetprev	0	0		Homprev	0	0	6.87953e-05	6.87905e-05
	12	Com	50000	HetAdv	0.00419	4.19e-05	HomAdv	-100	Age	17623	Hetprev	0	0		Homprev	0	0	8.3793e-05	8.3786e-05
	15	Com	50000	HetAdv	0.0043	4.3e-05	HomAdv	-100	Age	6899	Hetprev	0	0		Homprev	0	0	8.59926e-05	8.59852e-05
	11	Com	50000	HetAdv	0.00524	5.24e-05	HomAdv	-100	Age	10793	Hetprev	0	0		Homprev	0	0	0.000104789	0.000104778
	14	Com	50000	HetAdv	0.00537	5.37e-05	HomAdv	-100	Age	10312	Hetprev	0	0		Homprev	0	0	0.000107388	0.000107377
	10	Com	50000	HetAdv	0.00655	6.55e-05	HomAdv	-100	Age	8601	Hetprev	0	0		Homprev	0	0	0.000130983	0.000130966
	13	Com	50000	HetAdv	0.00671	6.71e-05	HomAdv	-100	Age	14044	Hetprev	0	0		Homprev	0	0	0.000134182	0.000134164
	9	Com	50000	HetAdv	0.00819	8.19e-05	HomAdv	-100	Age	7984	Hetprev	0	0		Homprev	0	0	0.000163773	0.000163746
	12	Com	50000	HetAdv	0.00839	8.39e-05	HomAdv	-100	Age	14684	Hetprev	0	0		Homprev	0	0	0.000167772	0.000167744
	8	Com	50000	HetAdv	0.01024	0.0001024	HomAdv	-100	Age	14277	Hetprev	0	0		Homprev	0	0	0.000204758	0.000204716
	11	Com	50000	HetAdv	0.01049	0.0001049	HomAdv	-100	Age	10884	Hetprev	0	0		Homprev	0	0	0.000209756	0.000209712
	7	Com	50000	HetAdv	0.0128	0.000128	HomAdv	-100	Age	10004	Hetprev	0	0		Homprev	0	0	0.000255934	0.000255869
	10	Com	50000	HetAdv	0.01311	0.0001311	HomAdv	-100	Age	17031	Hetprev	0	0		Homprev	0	0	0.000262131	0.000262063
	6	Com	50000	HetAdv	0.016	0.00016	HomAdv	-100	Age	28782	Hetprev	0	0		Homprev	0	0	0.000319898	0.000319795
	9	Com	50000	HetAdv	0.01638	0.0001638	HomAdv	-100	Age	809	Hetprev	0	0		Homprev	0	0	0.000327493	0.000327385
	5	Com	50000	HetAdv	0.02	0.0002	HomAdv	-100	Age	42814	Hetprev	0	0		Homprev	0	0	0.00039984	0.00039968
	8	Com	50000	HetAdv	0.02048	0.0002048	HomAdv	-100	Age	25000	Hetprev	0.01896	0	0.0001896	Homprev	0	0	0.000409432	0.000409265
	4	Com	50000	HetAdv	0.025	0.00025	HomAdv	-100	Age	27079	Hetprev	0	0		Homprev	0	0	0.00049975	0.0004995
	7	Com	50000	HetAdv	0.0256	0.000256	HomAdv	-100	Age	5732	Hetprev	0	0		Homprev	0	0	0.000511738	0.000511476
	3	Com	50000	HetAdv	0.03125	0.0003125	HomAdv	-100	Age	4874	Hetprev	0	0		Homprev	0	0	0.00062461	0.00062422
	6	Com	50000	HetAdv	0.032	0.00032	HomAdv	-100	Age	25000	Hetprev	0.04439	0.06883	0.0005661	Homprev	1e-05	1e-05	0.000639591	0.000639182
	15	Com	50000	HetAdv	0.03436	0.0003436	HomAdv	-100	Age	9584	Hetprev	0	0		Homprev	0	0	0.000686728	0.000686257
	2	Com	50000	HetAdv	0.03906	0.0003906	HomAdv	-100	Age	1725	Hetprev	0	0.03801	0.0003801	Homprev	0	3e-05	0.00078059	0.000779981
	5	Com	50000	HetAdv	0.04	0.0004	HomAdv	-100	Age	25000	Hetprev	0.01391	0	0.0001391	Homprev	0	0	0.00079936	0.000798722
	14	Com	50000	HetAdv	0.04295	0.0004295	HomAdv	-100	Age	25000	Hetprev	0.01917	0.05793	0.0003855	Homprev	4e-05	0	0.000858263	0.000857527
	1	Com	50000	HetAdv	0.04883	0.0004883	HomAdv	-100	Age	50000	Hetprev	0.01768	0.03166	0.0002467	Homprev	0	0	0.000975647	0.000974696
	4	Com	50000	HetAdv	0.05	0.0005	HomAdv	-100	Age	18339	Hetprev	0	0.01182	0.0001182	Homprev	0	0	0.000999001	0.000998004
	13	Com	50000	HetAdv	0.05369	0.0005369	HomAdv	-100	Age	25000	Hetprev	0.05047	0.09371	0.0007209	Homprev	1e-05	0	0.00107265	0.0010715
	3	Com	50000	HetAdv	0.0625	0.000625	HomAdv	-100	Age	25000	Hetprev	0.13233	0.11244	0.00122385	Homprev	2e-05	2e-05	0.00124844	0.00124688
	12	Com	50000	HetAdv	0.06711	0.0006711	HomAdv	-100	Age	25000	Hetprev	0.05046	0.11544	0.0008295	Homprev	6e-05	1e-05	0.0013404	0.00133861
	2	Com	50000	HetAdv	0.07813	0.0007813	HomAdv	-100	Age	25000	Hetprev	0.10434	0.07483	0.00089585	Homprev	4e-05	1e-05	0.00156016	0.00155773
	11	Com	50000	HetAdv	0.08389	0.0008389	HomAdv	-100	Age	25000	Hetprev	0.13991	0.18958	0.00164745	Homprev	9e-05	7e-05	0.00167499	0.00167219
	1	Com	50000	HetAdv	0.09766	0.0009766	HomAdv	-100	Age	25000	Hetprev	0.22084	0.13628	0.0017856	Homprev	0.0001	3e-05	0.00194939	0.0019456
	10	Com	50000	HetAdv	0.10486	0.0010486	HomAdv	-100	Age	25000	Hetprev	0.13253	0.21243	0.0017248	Homprev	8e-05	3e-05	0.00209281	0.00208844
	9	Com	50000	HetAdv	0.13107	0.0013107	HomAdv	-100	Age	25000	Hetprev	0.28074	0.23661	0.00258675	Homprev	0.00014	0.00016	0.00261454	0.00260773
	8	Com	50000	HetAdv	0.16384	0.0016384	HomAdv	-100	Age	25000	Hetprev	0.30509	0.31924	0.00312165	Homprev	0.00019	0.00024	0.00326609	0.00325546
	7	Com	50000	HetAdv	0.2048	0.002048	HomAdv	-100	Age	25000	Hetprev	0.42676	0.40796	0.0041736	Homprev	0.00038	0.00052	0.00407927	0.00406272
	6	Com	50000	HetAdv	0.256	0.00256	HomAdv	-100	Age	25000	Hetprev	0.48838	0.48871	0.00488545	Homprev	0.00062	0.00051	0.00509389	0.0050681
	5	Com	50000	HetAdv	0.32	0.0032	HomAdv	-100	Age	25000	Hetprev	0.61056	0.56602	0.0058829	Homprev	0.0007	0.00113	0.00635924	0.00631912
	4	Com	50000	HetAdv	0.4	0.004	HomAdv	-100	Age	25000	Hetprev	0.81077	0.77018	0.00790475	Homprev	0.00128	0.00184	0.00793638	0.00787402
	3	Com	50000	HetAdv	0.5	0.005	HomAdv	-100	Age	25000	Hetprev	0.99628	0.96819	0.00982235	Homprev	0.00257	0.00237	0.00990075	0.00980392
	2	Com	50000	HetAdv	0.625	0.00625	HomAdv	-100	Age	25000	Hetprev	1.23802	1.27062	0.0125432	Homprev	0.00377	0.00369	0.0123452	0.0121951
	1	Com	50000	HetAdv	0.78125	0.0078125	HomAdv	-100	Age	25000	Hetprev	1.53023	1.49993	0.0151508	Homprev	0.00588	0.0064	0.0153837	0.0151515
	22	Com	50000	HetAdv	0.92234	0.0092234	HomAdv	-100	Age	1000	Hetprev	1.82624	1.7896	0.0180792	Homprev	0.00889	0.00792	0.0181112	0.0177904
	21	Com	50000	HetAdv	1.15292	0.0115292	HomAdv	-100	Age	1000	Hetprev	2.21188	2.22161	0.0221674	Homprev	0.01239	0.01262	0.0225358	0.0220419
	20	Com	50000	HetAdv	1.44115	0.0144115	HomAdv	-100	Age	1000	Hetprev	2.77617	2.71554	0.0274585	Homprev	0.01959	0.0188	0.0280099	0.027252
	19	Com	50000	HetAdv	1.80144	0.0180144	HomAdv	-100	Age	1000	Hetprev	3.38834	3.43072	0.0340953	Homprev	0.02937	0.03008	0.034765	0.0336071
	18	Com	50000	HetAdv	2.2518	0.022518	HomAdv	-100	Age	1000	Hetprev	4.16127	4.17321	0.0416724	Homprev	0.04446	0.04658	0.0430743	0.0413147
	17	Com	50000	HetAdv	2.81475	0.0281475	HomAdv	-100	Age	1000	Hetprev	5.21933	5.20137	0.0521035	Homprev	0.07263	0.07184	0.0532548	0.0505982
	16	Com	50000	HetAdv	3.51844	0.0351844	HomAdv	-100	Age	1000	Hetprev	6.34821	6.38219	0.063652	Homprev	0.10747	0.10866	0.0656666	0.0616871
	15	Com	50000	HetAdv	4.39805	0.0439805	HomAdv	-100	Age	1000	Hetprev	7.73587	7.69689	0.0771638	Homprev	0.16277	0.16062	0.0807059	0.0748017
	14	Com	50000	HetAdv	5.49756	0.0549756	HomAdv	-100	Age	1000	Hetprev	9.44313	9.37237	0.0940775	Homprev	0.24508	0.24218	0.0987905	0.0901311
	13	Com	50000	HetAdv	6.87195	0.0687195	HomAdv	-100	Age	1000	Hetprev	11.3567	11.3311	0.113439	Homprev	0.36304	0.35956	0.120332	0.107806
	12	Com	50000	HetAdv	8.58993	0.0858993	HomAdv	-100	Age	1000	Hetprev	13.5503	13.6278	0.13589	Homprev	0.53344	0.54408	0.145694	0.127865
	11	Com	50000	HetAdv	10.7374	0.107374	HomAdv	-100	Age	1000	Hetprev	16.1346	16.1422	0.161384	Homprev	0.78634	0.78378	0.175122	0.150226
	10	Com	50000	HetAdv	13.4218	0.134218	HomAdv	-100	Age	1000	Hetprev	18.9252	18.9089	0.18917	Homprev	1.12541	1.11662	0.208664	0.174664
	9	Com	50000	HetAdv	16.7772	0.167772	HomAdv	-100	Age	1000	Hetprev	22.0248	21.9781	0.220014	Homprev	1.58644	1.57871	0.246056	0.200794
	8	Com	50000	HetAdv	20.9715	0.209715	HomAdv	-100	Age	1000	Hetprev	25.189	25.1526	0.251708	Homprev	2.1887	2.18228	0.286611	0.228092
	7	Com	50000	HetAdv	26.2144	0.262144	HomAdv	-100	Age	1000	Hetprev	28.4503	28.4913	0.284708	Homprev	2.95314	2.9619	0.329118	0.255928
	6	Com	50000	HetAdv	32.768	0.32768	HomAdv	-100	Age	1000	Hetprev	31.8216	31.7645	0.317931	Homprev	3.91364	3.90641	0.371786	0.283617
	5	Com	50000	HetAdv	40.96	0.4096	HomAdv	-100	Age	1000	Hetprev	34.9174	34.8636	0.348905	Homprev	5.05377	5.05992	0.412286	0.310491
	4	Com	50000	HetAdv	51.2	0.512	HomAdv	-100	Age	1000	Hetprev	37.7938	37.8117	0.378028	Homprev	6.39132	6.40288	0.447916	0.335958
	3	Com	50000	HetAdv	64	0.64	HomAdv	-100	Age	1000	Hetprev	40.4043	40.3288	0.403666	Homprev	7.89663	7.88171	0.475907	0.359551
	2	Com	50000	HetAdv	80	0.8	HomAdv	-100	Age	1000	Hetprev	42.5962	42.5897	0.42593	Homprev	9.45659	9.46281	0.493827	0.380952
	1	Com	50000	HetAdv	100	1	HomAdv	-100	Age	1000	Hetprev	44.4072	44.449	0.444281	Homprev	11.1117	11.1265	0.5	0.4

## Sheet: Fig3
Population	100M		Community	Unlimited		150				N	Unlimited						150							Unlimited						150
				s=2.95% : Nn=N	s=2.132% : Nn=N	s=2.95% : Nn=150	s=2.132% : Nn=150			s	s=2.132%						s=2.132%							s=2.95%						s=2.95%
										Run	a	b	c	d	Avg		a	b	c	d	Avg			a	b	c	d	Avg		a	b	c	d	Avg
			1	0.000997185	0.000999722	0.000996508	0.000999748				0.100177	0.100612	0.099468	0.099632	0.000999722		0.100666	0.0996	0.099822	0.099811	0.000999748			0.099685	0.099809	0.099851	0.099529	0.000997185		0.099579	0.099862	0.099651	0.099511	0.000996508
			2	0.00102842	0.00102028	0.00102656	0.00102008				0.101937	0.10289	0.101469	0.101817	0.00102028		0.103171	0.101371	0.101336	0.102153	0.00102008			0.102695	0.102858	0.102965	0.10285	0.00102842		0.102357	0.103113	0.102682	0.102471	0.00102656
			3	0.00105811	0.00104334	0.0010514	0.00104028				0.103944	0.105148	0.103875	0.104368	0.00104334		0.105104	0.103668	0.103291	0.10405	0.00104028			0.106288	0.105609	0.105792	0.105555	0.00105811		0.104923	0.105223	0.105448	0.104965	0.0010514
			4	0.00109006	0.00106635	0.00107497	0.00105915				0.106034	0.107609	0.106532	0.106366	0.00106635		0.107119	0.105413	0.105388	0.10574	0.00105915			0.109671	0.108421	0.109362	0.10857	0.00109006		0.10712	0.107751	0.107769	0.107349	0.00107497
			5	0.00111971	0.00108888	0.00110122	0.00107934				0.108534	0.110244	0.108594	0.108179	0.00108888		0.109181	0.10736	0.107382	0.107812	0.00107934			0.113336	0.111249	0.112354	0.110945	0.00111971		0.109717	0.110198	0.110863	0.10971	0.00110122
			6	0.00115268	0.00111082	0.00112856	0.00109659				0.11061	0.112135	0.110538	0.111047	0.00111082		0.110768	0.108938	0.108848	0.110083	0.00109659			0.116895	0.114569	0.115799	0.113811	0.00115268		0.111916	0.11327	0.113457	0.112782	0.00112856
			7	0.00118758	0.0011328	0.00115561	0.00111376				0.113012	0.114256	0.112633	0.113221	0.0011328		0.112338	0.11085	0.110761	0.111554	0.00111376			0.120512	0.118355	0.118966	0.117198	0.00118758		0.114749	0.115356	0.115977	0.116161	0.00115561
			8	0.00122135	0.00115498	0.00118165	0.00112975				0.115339	0.116572	0.114355	0.115726	0.00115498		0.113628	0.113184	0.112173	0.112914	0.00112975			0.12411	0.121522	0.122535	0.120374	0.00122135		0.117615	0.11772	0.118809	0.118514	0.00118165
			9	0.00125385	0.00117657	0.00120668	0.00114774				0.117614	0.118603	0.116295	0.118117	0.00117657		0.115362	0.11473	0.114087	0.114918	0.00114774			0.127584	0.124632	0.125756	0.123567	0.00125385		0.120196	0.120118	0.121162	0.121196	0.00120668
			10	0.00128913	0.00120108	0.00123393	0.00116352				0.120441	0.121195	0.117821	0.120975	0.00120108		0.116994	0.11637	0.115831	0.116213	0.00116352			0.131542	0.128434	0.128853	0.126822	0.00128913		0.122846	0.122529	0.124258	0.123939	0.00123393
			11	0.00132301	0.00122629	0.00126075	0.00117812				0.122851	0.12399	0.120641	0.123034	0.00122629		0.118396	0.117905	0.117318	0.11763	0.00117812			0.134597	0.132268	0.132016	0.130323	0.00132301		0.125538	0.125035	0.127303	0.126424	0.00126075
			12	0.0013624	0.00125188	0.0012897	0.00119213				0.125136	0.12619	0.123425	0.126002	0.00125188		0.120149	0.119471	0.118554	0.11868	0.00119213			0.138431	0.136073	0.135871	0.134584	0.0013624		0.128795	0.12793	0.129971	0.129183	0.0012897
			13	0.00140423	0.00127713	0.00131536	0.00120867				0.127367	0.128865	0.126089	0.128533	0.00127713		0.121497	0.120857	0.12008	0.121034	0.00120867			0.142704	0.140287	0.139826	0.138875	0.00140423		0.130992	0.130402	0.132811	0.131939	0.00131536
			14	0.0014462	0.00130569	0.00134449	0.00122152				0.129895	0.131664	0.128892	0.131827	0.00130569		0.12217	0.122349	0.121305	0.122784	0.00122152			0.147361	0.144475	0.143659	0.142986	0.0014462		0.133975	0.133009	0.13615	0.13466	0.00134449
			15	0.00148796	0.00133318	0.00136978	0.00123722				0.133538	0.134313	0.131567	0.133856	0.00133318		0.124042	0.12411	0.122398	0.124337	0.00123722			0.151621	0.148793	0.147409	0.147359	0.00148796		0.136408	0.135141	0.138371	0.137991	0.00136978
			16	0.00152815	0.00136168	0.00139612	0.00125133				0.136867	0.137029	0.13404	0.136735	0.00136168		0.125271	0.125529	0.123604	0.126126	0.00125133			0.15568	0.153078	0.151132	0.151369	0.00152815		0.139313	0.138004	0.140714	0.140415	0.00139612
			17	0.00157289	0.00138916	0.00142598	0.00126622				0.139765	0.140102	0.135969	0.139829	0.00138916		0.12713	0.12682	0.125154	0.127386	0.00126622			0.160219	0.156902	0.155772	0.156264	0.00157289		0.142434	0.141162	0.143535	0.14326	0.00142598
			18	0.00161981	0.00141672	0.0014545	0.00128074				0.142399	0.143048	0.138664	0.142575	0.00141672		0.128586	0.128426	0.126514	0.12877	0.00128074			0.16503	0.161184	0.160646	0.161065	0.00161981		0.145456	0.144155	0.146348	0.14584	0.0014545
			19	0.00166879	0.00144716	0.00148232	0.00129594				0.145665	0.145267	0.141782	0.146152	0.00144716		0.13012	0.129556	0.12824	0.130461	0.00129594			0.169901	0.1663	0.165379	0.165937	0.00166879		0.14847	0.146944	0.14879	0.148726	0.00148232
			20	0.00171518	0.00148041	0.00151204	0.00131629				0.14916	0.148624	0.145583	0.148798	0.00148041		0.132765	0.131773	0.130499	0.13148	0.00131629			0.175139	0.170955	0.169238	0.17074	0.00171518		0.151624	0.149373	0.152103	0.151716	0.00151204
			21	0.00176241	0.00151155	0.00154355	0.00133209				0.152186	0.150912	0.149154	0.152367	0.00151155		0.134141	0.13372	0.131947	0.133028	0.00133209			0.180567	0.175731	0.173918	0.174748	0.00176241		0.15546	0.152589	0.154847	0.154522	0.00154355
			22	0.00181185	0.00154489	0.00157109	0.00134906				0.154814	0.154324	0.152594	0.156224	0.00154489		0.135813	0.135508	0.132892	0.13541	0.00134906			0.185276	0.180964	0.179125	0.179374	0.00181185		0.157815	0.155341	0.157464	0.157815	0.00157109
			23	0.00186319	0.00157987	0.00159775	0.00136064				0.158313	0.157596	0.15616	0.159878	0.00157987		0.136686	0.136642	0.134475	0.136455	0.00136064			0.190227	0.185661	0.184397	0.184992	0.00186319		0.160094	0.158365	0.160436	0.160204	0.00159775
			24	0.00191769	0.00161481	0.00162924	0.00137271				0.162007	0.161154	0.159488	0.163276	0.00161481		0.137832	0.137568	0.135808	0.137876	0.00137271			0.195494	0.191469	0.19029	0.189824	0.00191769		0.163485	0.161229	0.163725	0.163258	0.00162924
			25	0.00196872	0.00164685	0.00165456	0.00138991				0.165017	0.16382	0.163143	0.166759	0.00164685		0.138915	0.139388	0.137594	0.140068	0.00138991			0.200383	0.196237	0.195375	0.195492	0.00196872		0.166132	0.163512	0.165653	0.166528	0.00165456
			26	0.00202849	0.00167688	0.00168628	0.00140674				0.167421	0.166797	0.166782	0.169752	0.00167688		0.141041	0.14105	0.139149	0.141457	0.00140674			0.20662	0.202173	0.201491	0.201111	0.00202849		0.169163	0.166457	0.168923	0.169968	0.00168628
			27	0.00208689	0.00170824	0.0017162	0.00142167				0.17085	0.169367	0.169632	0.173449	0.00170824		0.143024	0.142136	0.140962	0.142546	0.00142167			0.212219	0.208486	0.207333	0.206716	0.00208689		0.171978	0.16927	0.172305	0.172928	0.0017162
			28	0.00214975	0.00173978	0.00174606	0.00143355				0.173702	0.172786	0.172826	0.1766	0.00173978		0.144455	0.143674	0.141656	0.143637	0.00143355			0.218716	0.215247	0.212929	0.213007	0.00214975		0.175114	0.171914	0.175408	0.175989	0.00174606
			29	0.00220919	0.00177351	0.00177268	0.00144733				0.177448	0.175408	0.176742	0.179807	0.00177351		0.145523	0.145312	0.143249	0.144846	0.00144733			0.224591	0.221407	0.218595	0.219082	0.00220919		0.177807	0.174303	0.178162	0.178799	0.00177268
			30	0.0022687	0.00181039	0.00180092	0.00146152				0.181395	0.177972	0.180555	0.184235	0.00181039		0.146933	0.146637	0.144914	0.146123	0.00146152			0.230057	0.22757	0.224929	0.224925	0.0022687		0.180182	0.17734	0.181151	0.181695	0.00180092
			31	0.00233338	0.00184461	0.0018331	0.00147885				0.185578	0.181233	0.183641	0.187393	0.00184461		0.148626	0.148141	0.146997	0.147777	0.00147885			0.237222	0.234049	0.230623	0.231459	0.00233338		0.183775	0.180413	0.184177	0.184873	0.0018331
			32	0.00239858	0.00188738	0.00186354	0.00149098				0.190391	0.185943	0.187534	0.191083	0.00188738		0.151179	0.148969	0.147873	0.148371	0.00149098			0.244586	0.240057	0.237415	0.237373	0.00239858		0.186782	0.183263	0.187017	0.188354	0.00186354
			33	0.00246793	0.00192919	0.00189931	0.0015045				0.194714	0.190084	0.190939	0.195941	0.00192919		0.152599	0.149773	0.149459	0.149971	0.0015045			0.2517	0.247656	0.24402	0.243795	0.00246793		0.190956	0.186642	0.19035	0.191778	0.00189931
			34	0.0025378	0.00197135	0.0019266	0.00151842				0.198682	0.194471	0.195666	0.199721	0.00197135		0.153754	0.151208	0.150785	0.151622	0.00151842			0.25829	0.254757	0.250572	0.2515	0.0025378		0.193907	0.188984	0.19338	0.194368	0.0019266
			35	0.00261122	0.00201277	0.00195477	0.00153516				0.202995	0.198102	0.200028	0.203983	0.00201277		0.15496	0.152695	0.153159	0.153249	0.00153516			0.265391	0.262003	0.257481	0.259611	0.00261122		0.19668	0.192453	0.195389	0.197386	0.00195477
			36	0.00268323	0.00205478	0.00198714	0.00154919				0.207247	0.202959	0.203472	0.208236	0.00205478		0.155993	0.153989	0.154689	0.155006	0.00154919			0.272217	0.26892	0.265549	0.266605	0.00268323		0.199801	0.195583	0.1988	0.200672	0.00198714
			37	0.00276058	0.00209934	0.00202164	0.00156053				0.211366	0.208087	0.207493	0.212792	0.00209934		0.157504	0.155007	0.155363	0.156338	0.00156053			0.280008	0.277251	0.27366	0.273312	0.00276058		0.203361	0.199262	0.202183	0.203852	0.00202164
			38	0.00283334	0.00214133	0.0020532	0.0015751				0.215397	0.211815	0.212515	0.216806	0.00214133		0.159236	0.156772	0.1564	0.157631	0.0015751			0.287539	0.284402	0.280999	0.280398	0.00283334		0.206411	0.202047	0.205286	0.207537	0.0020532
			39	0.00291402	0.00218419	0.00209022	0.00159084				0.219547	0.216304	0.216437	0.221389	0.00218419		0.160879	0.158258	0.158244	0.158957	0.00159084			0.295937	0.292643	0.288761	0.288266	0.00291402		0.210247	0.205551	0.20852	0.21177	0.00209022
			40	0.00299318	0.00222822	0.00212157	0.00160826				0.223686	0.221007	0.220147	0.226447	0.00222822		0.163207	0.159464	0.160551	0.160083	0.00160826			0.304533	0.300328	0.296123	0.296289	0.00299318		0.213551	0.208605	0.211209	0.215262	0.00212157
			41	0.0030776	0.00227696	0.00215738	0.00162202				0.228318	0.226228	0.224671	0.231566	0.00227696		0.164677	0.160381	0.162005	0.161745	0.00162202			0.313096	0.310218	0.303388	0.304337	0.0030776		0.217407	0.212419	0.214625	0.218503	0.00215738
			42	0.003164	0.00232536	0.00219486	0.00163594				0.233529	0.230742	0.229508	0.236366	0.00232536		0.16621	0.161896	0.162875	0.163393	0.00163594			0.322345	0.317915	0.312438	0.3129	0.003164		0.221493	0.215814	0.218446	0.222191	0.00219486
			43	0.00325165	0.0023734	0.00223151	0.0016515				0.237986	0.235849	0.233992	0.241534	0.0023734		0.167541	0.163393	0.165039	0.164627	0.0016515			0.331656	0.326283	0.320759	0.321961	0.00325165		0.224983	0.219597	0.222302	0.225724	0.00223151
			44	0.00334192	0.0024204	0.00226888	0.00166521				0.242594	0.241047	0.238201	0.246316	0.0024204		0.168866	0.165158	0.166295	0.165767	0.00166521			0.341065	0.334545	0.330343	0.330816	0.00334192		0.228764	0.223255	0.226206	0.229329	0.00226888
			45	0.00343203	0.00246351	0.00230467	0.00167825				0.246822	0.245703	0.242378	0.250501	0.00246351		0.170748	0.166335	0.167461	0.166757	0.00167825			0.3506	0.343518	0.339128	0.339568	0.00343203		0.232269	0.227145	0.230002	0.232453	0.00230467
			46	0.00352569	0.00251523	0.00233973	0.00169375				0.251329	0.25071	0.24831	0.255744	0.00251523		0.17217	0.168282	0.168419	0.16863	0.00169375			0.360171	0.352412	0.348375	0.349319	0.00352569		0.236347	0.230599	0.233035	0.235913	0.00233973
			47	0.00362218	0.00256955	0.00237335	0.00170708				0.25629	0.256869	0.253846	0.260813	0.00256955		0.173735	0.169857	0.169293	0.169946	0.00170708			0.370371	0.361949	0.357815	0.358738	0.00362218		0.239898	0.233521	0.237063	0.238858	0.00237335
			48	0.00372441	0.00262152	0.00240898	0.00171792				0.260796	0.262396	0.259142	0.266275	0.00262152		0.174586	0.171391	0.170298	0.170892	0.00171792			0.380997	0.372403	0.368073	0.368291	0.00372441		0.242595	0.237226	0.240655	0.243116	0.00240898
			49	0.00382858	0.00267303	0.00244289	0.00172954				0.265949	0.267222	0.26469	0.271351	0.00267303		0.175619	0.172649	0.171617	0.171929	0.00172954			0.391968	0.383038	0.377468	0.37896	0.00382858		0.245845	0.240403	0.243868	0.24704	0.00244289
			50	0.00393452	0.00272091	0.00247796	0.00174098				0.271113	0.271611	0.269633	0.276005	0.00272091		0.17635	0.174213	0.172736	0.173094	0.00174098			0.402664	0.393486	0.388053	0.389603	0.00393452		0.249629	0.244214	0.247433	0.24991	0.00247796
			51	0.00404176	0.00277375	0.00251753	0.00175826				0.276412	0.276089	0.275281	0.281717	0.00277375		0.178152	0.175573	0.174783	0.174798	0.00175826			0.414008	0.403417	0.399227	0.400051	0.00404176		0.253112	0.247781	0.251561	0.254558	0.00251753
			52	0.00415059	0.00282168	0.00255138	0.00177201				0.281423	0.280371	0.279524	0.287355	0.00282168		0.179667	0.176293	0.176532	0.176311	0.00177201			0.425502	0.412609	0.410273	0.41185	0.00415059		0.257218	0.250534	0.254972	0.257827	0.00255138
			53	0.00425949	0.0028756	0.00258797	0.0017894				0.286644	0.285382	0.285259	0.292956	0.0028756		0.18112	0.178121	0.17867	0.177851	0.0017894			0.437224	0.421846	0.421978	0.422749	0.00425949		0.261094	0.253637	0.259384	0.261071	0.00258797
			54	0.0043743	0.00293104	0.00262298	0.00180523				0.29222	0.290572	0.290847	0.298779	0.00293104		0.182653	0.180054	0.180222	0.179162	0.00180523			0.448759	0.433199	0.433704	0.434059	0.0043743		0.26443	0.257109	0.262717	0.264936	0.00262298
			55	0.00449127	0.00299168	0.002658	0.00181822				0.298212	0.297273	0.296131	0.305057	0.00299168		0.183875	0.181566	0.181306	0.180541	0.00181822			0.460757	0.44518	0.445098	0.445473	0.00449127		0.267149	0.260383	0.266339	0.26933	0.002658
			56	0.00461058	0.00305058	0.00269581	0.00183101				0.303617	0.303959	0.301977	0.310678	0.00305058		0.18552	0.182836	0.182186	0.181861	0.00183101			0.473747	0.455931	0.457377	0.457176	0.00461058		0.270424	0.264805	0.269436	0.273658	0.00269581
			57	0.00473499	0.00311061	0.0027371	0.00184892				0.310467	0.310115	0.307772	0.315892	0.00311061		0.187204	0.184913	0.183492	0.18396	0.00184892			0.487487	0.467861	0.468461	0.470188	0.00473499		0.274897	0.268829	0.273548	0.277568	0.0027371
			58	0.00486061	0.00316937	0.00277572	0.0018599				0.316224	0.31655	0.313165	0.321808	0.00316937		0.188571	0.186391	0.184479	0.18452	0.0018599			0.501194	0.480818	0.480648	0.481584	0.00486061		0.27869	0.271936	0.277953	0.28171	0.00277572
			59	0.0049928	0.00323551	0.0028137	0.00187826				0.322871	0.322669	0.320252	0.328412	0.00323551		0.190509	0.187996	0.186102	0.186697	0.00187826			0.514563	0.494356	0.493452	0.494747	0.0049928		0.282563	0.275998	0.281556	0.285364	0.0028137
			60	0.00512854	0.00329369	0.00285251	0.00189065				0.328733	0.327977	0.326677	0.334088	0.00329369		0.191678	0.189061	0.187503	0.188019	0.00189065			0.528445	0.508166	0.507282	0.507521	0.00512854		0.286789	0.280165	0.285267	0.288785	0.00285251
			61	0.00525646	0.00335601	0.00289589	0.00190296				0.334995	0.333674	0.332307	0.34143	0.00335601		0.192822	0.190988	0.189452	0.187923	0.00190296			0.541127	0.520321	0.520849	0.520287	0.00525646		0.291667	0.284447	0.28909	0.293151	0.00289589
			62	0.00539676	0.00341783	0.00293554	0.00191939				0.340011	0.339824	0.338663	0.348634	0.00341783		0.195151	0.192208	0.191088	0.189309	0.00191939			0.555414	0.534407	0.534483	0.5344	0.00539676		0.295548	0.288773	0.292039	0.297856	0.00293554
			63	0.00553457	0.00348011	0.00297769	0.00193578				0.345685	0.346657	0.346339	0.353364	0.00348011		0.197032	0.19373	0.192595	0.190955	0.00193578			0.569702	0.547812	0.548122	0.548193	0.00553457		0.300138	0.29221	0.296589	0.302139	0.00297769
			64	0.00568734	0.0035474	0.0030198	0.0019542				0.352723	0.35373	0.352774	0.359733	0.0035474		0.198305	0.195088	0.194895	0.193392	0.0019542			0.585153	0.564017	0.562599	0.563168	0.00568734		0.304174	0.296227	0.300923	0.306598	0.0030198
			65	0.00583866	0.00361295	0.00305824	0.00196663				0.35853	0.360764	0.359184	0.366702	0.00361295		0.199087	0.196055	0.196761	0.194747	0.00196663			0.601421	0.579143	0.576215	0.578686	0.00583866		0.308374	0.299562	0.304301	0.311058	0.00305824
			66	0.00598702	0.00368314	0.00310093	0.00197853				0.36517	0.367909	0.366091	0.374087	0.00368314		0.200416	0.197852	0.19738	0.195762	0.00197853			0.617332	0.59336	0.591384	0.592732	0.00598702		0.31257	0.303108	0.309201	0.315492	0.00310093
			67	0.00614138	0.00375427	0.00314472	0.00199648				0.372644	0.374582	0.373112	0.381372	0.00375427		0.202187	0.199281	0.198871	0.198254	0.00199648			0.634099	0.608341	0.606998	0.607115	0.00614138		0.31636	0.307643	0.313869	0.320017	0.00314472
			68	0.00630118	0.00382955	0.00318669	0.00201179				0.380863	0.38177	0.380658	0.38853	0.00382955		0.20404	0.200922	0.199702	0.200052	0.00201179			0.650778	0.6244	0.622322	0.62297	0.00630118		0.320411	0.311244	0.319166	0.323854	0.00318669
			69	0.00646424	0.00390556	0.00322291	0.00202587				0.388097	0.38987	0.388784	0.395474	0.00390556		0.206259	0.202087	0.200995	0.201007	0.00202587			0.666254	0.64066	0.638858	0.639925	0.00646424		0.324665	0.314407	0.322557	0.327535	0.00322291
			70	0.00663398	0.00397619	0.00326721	0.00203853				0.395115	0.396781	0.395682	0.4029	0.00397619		0.207735	0.203589	0.201715	0.202375	0.00203853			0.682747	0.657416	0.655613	0.657815	0.00663398		0.329784	0.319132	0.326111	0.331856	0.00326721
			71	0.00680454	0.00405482	0.00331112	0.00205307				0.403654	0.404655	0.402256	0.411365	0.00405482		0.209568	0.205488	0.203006	0.203165	0.00205307			0.700226	0.673676	0.672294	0.675621	0.00680454		0.33391	0.322865	0.330572	0.337101	0.00331112
			72	0.00698179	0.0041341	0.003355	0.00206463				0.411707	0.412239	0.410914	0.418779	0.0041341		0.21012	0.206873	0.204888	0.203969	0.00206463			0.717565	0.69227	0.689522	0.693358	0.00698179		0.338152	0.327571	0.335235	0.341042	0.003355
			73	0.00715234	0.00421229	0.00340378	0.00208116				0.418959	0.419897	0.418837	0.427223	0.00421229		0.211558	0.208995	0.206416	0.205495	0.00208116			0.734135	0.708777	0.70862	0.709405	0.00715234		0.343439	0.331449	0.339602	0.347024	0.00340378
			74	0.00733201	0.00429465	0.00344669	0.00209485				0.426788	0.428138	0.42769	0.435244	0.00429465		0.21274	0.210237	0.207899	0.207063	0.00209485			0.751734	0.727114	0.72539	0.728567	0.00733201		0.347375	0.335767	0.344425	0.351109	0.00344669
			75	0.00752255	0.00437908	0.00349443	0.00211061				0.434634	0.436874	0.436488	0.443635	0.00437908		0.214381	0.211965	0.209194	0.208703	0.00211061			0.773125	0.746061	0.742354	0.747479	0.00752255		0.351853	0.340263	0.349513	0.356144	0.00349443
			76	0.0077123	0.00446441	0.0035414	0.00212408				0.442721	0.44556	0.444712	0.452771	0.00446441		0.215772	0.212994	0.211184	0.209684	0.00212408			0.792761	0.765616	0.761338	0.765206	0.0077123		0.356711	0.345408	0.353921	0.36052	0.0035414
			77	0.00790893	0.00454212	0.00358969	0.00213779				0.451092	0.453205	0.451815	0.460734	0.00454212		0.217552	0.214351	0.211743	0.211469	0.00213779			0.813136	0.785219	0.779375	0.785842	0.00790893		0.361896	0.34921	0.359248	0.365523	0.00358969
			78	0.00810158	0.00461939	0.00363504	0.00215489				0.459103	0.460479	0.458486	0.469688	0.00461939		0.219805	0.216048	0.213355	0.212748	0.00215489			0.832676	0.803851	0.798008	0.806098	0.00810158		0.366743	0.35323	0.363965	0.37008	0.00363504
			79	0.00829294	0.00470134	0.00368503	0.00216936				0.468907	0.469298	0.465113	0.477219	0.00470134		0.221877	0.217862	0.214527	0.213477	0.00216936			0.852206	0.822801	0.817221	0.824947	0.00829294		0.371503	0.358693	0.36831	0.375507	0.00368503
			80	0.00850415	0.00478358	0.00372889	0.00218573				0.476169	0.478086	0.473237	0.485942	0.00478358		0.223175	0.220001	0.216376	0.214741	0.00218573			0.874381	0.844265	0.838529	0.844487	0.00850415		0.376414	0.361779	0.373392	0.379972	0.00372889
			81	0.00871459	0.00487589	0.00377368	0.00220093				0.48503	0.48712	0.482654	0.495551	0.00487589		0.224382	0.221935	0.218189	0.215868	0.00220093			0.897285	0.864734	0.858998	0.864818	0.00871459		0.380827	0.366586	0.378231	0.383828	0.00377368
			82	0.00892613	0.00496773	0.00382562	0.00221382				0.493896	0.496505	0.491497	0.505193	0.00496773		0.225454	0.223533	0.219196	0.217346	0.00221382			0.9204	0.885461	0.877832	0.886757	0.00892613		0.385341	0.37208	0.383859	0.388969	0.00382562
			83	0.00914763	0.00505764	0.00387247	0.00222842				0.502686	0.504223	0.501694	0.514451	0.00505764		0.22608	0.225691	0.220884	0.218711	0.00222842			0.943254	0.906771	0.899326	0.9097	0.00914763		0.390751	0.376151	0.388046	0.394039	0.00387247
			84	0.00936813	0.00515235	0.00392145	0.00224698				0.51231	0.51338	0.511482	0.52377	0.00515235		0.228757	0.227392	0.222214	0.220428	0.00224698			0.966855	0.926426	0.9213	0.932671	0.00936813		0.395527	0.380423	0.393446	0.399185	0.00392145
			85	0.0095938	0.00524833	0.00397088	0.00226085				0.522766	0.52205	0.521396	0.533122	0.00524833		0.230404	0.228422	0.223778	0.221735	0.00226085			0.990022	0.948169	0.94504	0.954289	0.0095938		0.4003	0.385622	0.397927	0.404503	0.00397088
			86	0.00982494	0.00534964	0.00401766	0.00227654				0.533495	0.53255	0.53078	0.543033	0.00534964		0.231781	0.229942	0.224794	0.224097	0.00227654			1.01343	0.970543	0.967673	0.978335	0.00982494		0.404054	0.390905	0.402794	0.409311	0.00401766
			87	0.0100609	0.00545046	0.00406037	0.0022905				0.542927	0.542986	0.540474	0.553795	0.00545046		0.233534	0.231472	0.225587	0.225606	0.0022905			1.03781	0.994007	0.991035	1.0015	0.0100609		0.408572	0.395642	0.406689	0.413247	0.00406037
			88	0.0103052	0.00555121	0.0041106	0.00230741				0.553522	0.552786	0.549709	0.564467	0.00555121		0.235676	0.233066	0.226981	0.227241	0.00230741			1.06378	1.01692	1.0163	1.02506	0.0103052		0.414321	0.400453	0.410686	0.41878	0.0041106
			89	0.0105506	0.00565141	0.00415424	0.00232044				0.562619	0.56307	0.559187	0.575686	0.00565141		0.237411	0.234372	0.227926	0.228467	0.00232044			1.08835	1.04354	1.03976	1.04858	0.0105506		0.417708	0.405307	0.415109	0.423571	0.00415424
			90	0.0107991	0.00575134	0.00420205	0.00233573				0.572789	0.57301	0.569819	0.584918	0.00575134		0.238833	0.235734	0.229818	0.229908	0.00233573			1.11551	1.06743	1.06404	1.07264	0.0107991		0.422888	0.409509	0.41986	0.428565	0.00420205
			91	0.0110566	0.00585626	0.00424629	0.0023492				0.582739	0.583892	0.579453	0.59642	0.00585626		0.240088	0.237031	0.231808	0.230754	0.0023492			1.1416	1.09266	1.08971	1.09865	0.0110566		0.426957	0.413902	0.424587	0.43307	0.00424629
			92	0.0113022	0.00596959	0.00429347	0.00236932				0.593589	0.59606	0.591094	0.607091	0.00596959		0.241021	0.23895	0.234336	0.233419	0.00236932			1.16673	1.11816	1.11353	1.12247	0.0113022		0.431769	0.418977	0.429363	0.437281	0.00429347
			93	0.0115707	0.00608082	0.00434137	0.00238542				0.604048	0.606704	0.602643	0.618934	0.00608082		0.243057	0.24033	0.235837	0.234944	0.00238542			1.19375	1.14513	1.13979	1.1496	0.0115707		0.436189	0.424075	0.434137	0.442146	0.00434137
			94	0.0118431	0.00619241	0.00439451	0.00240106				0.616083	0.619188	0.612455	0.629238	0.00619241		0.244895	0.241781	0.237071	0.236675	0.00240106			1.22269	1.17176	1.1663	1.17648	0.0118431		0.441844	0.429109	0.439599	0.447251	0.00439451
			95	0.0121113	0.00630981	0.00444783	0.00241391				0.628257	0.63064	0.622736	0.642293	0.00630981		0.246402	0.243398	0.238424	0.237342	0.00241391			1.24922	1.19896	1.19227	1.20408	0.0121113		0.44645	0.435292	0.444936	0.452453	0.00444783
			96	0.0123765	0.0064213	0.00449324	0.00242819				0.639935	0.642509	0.633043	0.653031	0.0064213		0.247939	0.244315	0.24004	0.238983	0.00242819			1.2771	1.22421	1.21857	1.23073	0.0123765		0.451719	0.439435	0.450094	0.45605	0.00449324
			97	0.0126498	0.00654265	0.004551	0.00244206				0.650443	0.654588	0.644711	0.667317	0.00654265		0.249208	0.246253	0.240904	0.24046	0.00244206			1.30644	1.25129	1.24576	1.25644	0.0126498		0.457767	0.444073	0.455967	0.462593	0.004551
			98	0.0129279	0.00665637	0.00460194	0.00245502				0.66138	0.666488	0.656495	0.678184	0.00665637		0.250351	0.247504	0.242349	0.241803	0.00245502			1.33408	1.27985	1.27322	1.28401	0.0129279		0.461911	0.44934	0.461568	0.467955	0.00460194
			99	0.0132156	0.0067733	0.00465272	0.0024728				0.673765	0.67779	0.668744	0.689022	0.0067733		0.252026	0.249934	0.244058	0.243102	0.0024728			1.36409	1.30835	1.30045	1.31334	0.0132156		0.467124	0.455562	0.465992	0.472412	0.00465272
			100	0.0135049	0.00689114	0.00470685	0.00249002				0.68517	0.690961	0.680726	0.6996	0.00689114		0.253466	0.251598	0.245422	0.245523	0.00249002			1.39367	1.33664	1.3283	1.34332	0.0135049		0.473357	0.46041	0.471378	0.477594	0.00470685
			101	0.0138017	0.00701208	0.00476061	0.00250498				0.696595	0.703893	0.692911	0.711432	0.00701208		0.254245	0.253972	0.246842	0.246934	0.00250498			1.42244	1.36576	1.35849	1.37398	0.0138017		0.478934	0.46537	0.476766	0.483172	0.00476061
			102	0.0141053	0.00713291	0.00481118	0.00252347				0.707916	0.715668	0.70573	0.723849	0.00713291		0.256694	0.255536	0.248539	0.248619	0.00252347			1.45396	1.39583	1.3873	1.40504	0.0141053		0.484518	0.470663	0.481609	0.487683	0.00481118
			103	0.0144062	0.00725978	0.00487183	0.00254043				0.721656	0.728505	0.717444	0.736306	0.00725978		0.258329	0.256757	0.250583	0.250504	0.00254043			1.48372	1.42641	1.41635	1.43599	0.0144062		0.491516	0.47575	0.48733	0.494136	0.00487183
			104	0.0147119	0.00738515	0.00492379	0.00255636				0.735133	0.741669	0.728794	0.748465	0.00738515		0.26105	0.257597	0.252662	0.251235	0.00255636			1.51493	1.45547	1.44619	1.46818	0.0147119		0.497622	0.480345	0.493147	0.498403	0.00492379
			105	0.0150317	0.00751483	0.00498297	0.00257406				0.746825	0.755781	0.742093	0.761232	0.00751483		0.262497	0.259171	0.255347	0.252611	0.00257406			1.5473	1.48796	1.47715	1.50028	0.0150317		0.503496	0.485954	0.499173	0.504567	0.00498297
			106	0.0153437	0.0076566	0.00503428	0.0025875				0.762197	0.768926	0.75573	0.775788	0.0076566		0.264248	0.25983	0.256899	0.254025	0.0025875			1.5789	1.51766	1.50963	1.5313	0.0153437		0.508708	0.491411	0.504526	0.509065	0.00503428
			107	0.0156735	0.00778219	0.00509379	0.00260606				0.774304	0.782712	0.767965	0.787895	0.00778219		0.265646	0.262672	0.258394	0.25571	0.00260606			1.61274	1.55043	1.54093	1.5653	0.0156735		0.515607	0.496189	0.510142	0.515578	0.00509379
			108	0.0160006	0.00792436	0.00515429	0.00261872				0.787976	0.797072	0.782864	0.801831	0.00792436		0.267285	0.263718	0.259221	0.257263	0.00261872			1.64735	1.58161	1.57322	1.59808	0.0160006		0.52239	0.501852	0.516531	0.520941	0.00515429
			109	0.0163275	0.00806218	0.00521152	0.00263297				0.802059	0.8113	0.796212	0.815301	0.00806218		0.268311	0.265776	0.260281	0.258819	0.00263297			1.68085	1.61235	1.60791	1.6299	0.0163275		0.527523	0.508642	0.52174	0.526704	0.00521152
			110	0.0166661	0.00819764	0.00527058	0.00265106				0.815821	0.825534	0.809811	0.82789	0.00819764		0.270162	0.267693	0.262249	0.260322	0.00265106			1.71393	1.64815	1.63936	1.66502	0.0166661		0.533591	0.513582	0.528859	0.532201	0.00527058
			111	0.0169978	0.00833829	0.00532762	0.00266806				0.829903	0.83988	0.824456	0.841076	0.00833829		0.272698	0.269539	0.263331	0.261658	0.00266806			1.74793	1.68206	1.67093	1.69822	0.0169978		0.538774	0.51965	0.533577	0.539049	0.00532762
			112	0.0173415	0.00847164	0.00538266	0.00268534				0.842306	0.853137	0.837028	0.856184	0.00847164		0.274831	0.270619	0.265453	0.263233	0.00268534			1.78339	1.71722	1.70437	1.73163	0.0173415		0.545163	0.524518	0.539661	0.543722	0.00538266
			113	0.0176757	0.00861805	0.00543116	0.0026985				0.856281	0.867983	0.851392	0.871564	0.00861805		0.276445	0.271341	0.267067	0.264549	0.0026985			1.81747	1.74968	1.73786	1.76528	0.0176757		0.549882	0.529682	0.544321	0.548581	0.00543116
			114	0.0180272	0.0087616	0.00548708	0.00270942				0.870143	0.882897	0.866983	0.884618	0.0087616		0.278487	0.272137	0.267964	0.265179	0.00270942			1.8543	1.78459	1.77141	1.80056	0.0180272		0.555775	0.535246	0.548449	0.55536	0.00548708
			115	0.0183682	0.00890778	0.00554461	0.00272519				0.884301	0.897912	0.883428	0.89747	0.00890778		0.279872	0.2743	0.269666	0.266237	0.00272519			1.88809	1.81907	1.80484	1.83527	0.0183682		0.561121	0.541041	0.553958	0.561724	0.00554461
			116	0.0187128	0.00905256	0.00560251	0.00273864				0.898998	0.912143	0.897245	0.912638	0.00905256		0.281175	0.275423	0.27116	0.267698	0.00273864			1.92046	1.85314	1.84058	1.87092	0.0187128		0.566828	0.5465	0.559906	0.56777	0.00560251
			117	0.0190707	0.00920144	0.00566296	0.00275423				0.913018	0.929089	0.911434	0.927037	0.00920144		0.283415	0.276757	0.271106	0.270413	0.00275423			1.95689	1.88837	1.87661	1.90641	0.0190707		0.572339	0.552692	0.565692	0.574463	0.00566296
			118	0.019427	0.00934626	0.00572001	0.00277235				0.928537	0.944424	0.925137	0.940405	0.00934626		0.285209	0.277524	0.273144	0.273062	0.00277235			1.99107	1.92357	1.91332	1.94283	0.019427		0.57808	0.558683	0.571321	0.579919	0.00572001
			119	0.0197922	0.009505	0.00578332	0.00278974				0.944529	0.960077	0.940709	0.956686	0.009505		0.28681	0.279595	0.274825	0.274666	0.00278974			2.02928	1.95889	1.9482	1.9805	0.0197922		0.585048	0.564269	0.578503	0.585507	0.00578332
			120	0.0201528	0.00965622	0.00584115	0.0028104				0.957975	0.976159	0.955708	0.972645	0.00965622		0.288976	0.281239	0.277005	0.276941	0.0028104			2.06512	1.99696	1.98221	2.01684	0.0201528		0.590972	0.570563	0.583994	0.59093	0.00584115
			121	0.0205149	0.00980736	0.00589456	0.00282996				0.9725	0.991	0.970273	0.989171	0.00980736		0.290731	0.283947	0.278861	0.278444	0.00282996			2.10111	2.03413	2.01913	2.0516	0.0205149		0.595574	0.576145	0.589048	0.597057	0.00589456
			122	0.0208749	0.00996641	0.00595652	0.0028498				0.988725	1.00724	0.986011	1.00459	0.00996641		0.293349	0.285287	0.280783	0.280499	0.0028498			2.1359	2.07123	2.05558	2.08724	0.0208749		0.60212	0.582835	0.594572	0.603083	0.00595652
			123	0.0212447	0.0101233	0.00602201	0.00287017				1.00349	1.02335	1.00292	1.01954	0.0101233		0.294737	0.287474	0.282493	0.283362	0.00287017			2.17251	2.10901	2.09116	2.12519	0.0212447		0.608559	0.589156	0.60167	0.60942	0.00602201
			124	0.0216243	0.01028	0.00608332	0.00288723				1.01872	1.03929	1.01931	1.03468	0.01028		0.297126	0.288656	0.284033	0.285076	0.00288723			2.21112	2.1473	2.12635	2.16494	0.0216243		0.615883	0.594068	0.60792	0.615455	0.00608332
			125	0.0220056	0.010447	0.00614879	0.00290347				1.03582	1.05654	1.03569	1.05075	0.010447		0.299084	0.29061	0.28581	0.285885	0.00290347			2.25039	2.18371	2.1656	2.20253	0.0220056		0.621415	0.601287	0.614867	0.621946	0.00614879
			126	0.0223905	0.0106094	0.00621598	0.00291765				1.05143	1.07259	1.05134	1.06841	0.0106094		0.299618	0.292415	0.287656	0.28737	0.00291765			2.28755	2.22156	2.20433	2.24276	0.0223905		0.628579	0.607315	0.622945	0.627554	0.00621598
			127	0.0227721	0.0107729	0.00628241	0.00293624				1.06896	1.08864	1.06776	1.08382	0.0107729		0.3007	0.294474	0.289637	0.289686	0.00293624			2.32645	2.25938	2.24415	2.27884	0.0227721		0.633807	0.614523	0.629214	0.635421	0.00628241
			128	0.0231421	0.0109425	0.0063446	0.00295484				1.08641	1.10535	1.08369	1.10155	0.0109425		0.30291	0.295829	0.291094	0.292101	0.00295484			2.36439	2.29713	2.28216	2.31315	0.0231421		0.641305	0.621175	0.634808	0.640551	0.0063446
			129	0.0235131	0.0111111	0.00641229	0.00296634				1.10399	1.12087	1.10041	1.11918	0.0111111		0.303818	0.297281	0.292476	0.292961	0.00296634			2.39942	2.33522	2.31948	2.3511	0.0235131		0.646544	0.629252	0.641134	0.647986	0.00641229
			130	0.0238968	0.0112864	0.00647947	0.00298373				1.12256	1.13882	1.1169	1.13628	0.0112864		0.305023	0.2985	0.294002	0.295965	0.00298373			2.43891	2.37318	2.35686	2.38978	0.0238968		0.653815	0.635613	0.647337	0.655022	0.00647947
			131	0.0242886	0.0114593	0.00654681	0.00300474				1.13938	1.15666	1.13351	1.15418	0.0114593		0.307403	0.300601	0.29586	0.298033	0.00300474			2.47947	2.41321	2.39585	2.42691	0.0242886		0.661064	0.642073	0.653729	0.661856	0.00654681
			132	0.0246833	0.0116387	0.00661503	0.00301935				1.15893	1.17462	1.15164	1.17028	0.0116387		0.309147	0.302457	0.297703	0.298432	0.00301935			2.519	2.4513	2.43697	2.46604	0.0246833		0.667135	0.648271	0.661618	0.668986	0.00661503
			133	0.0250742	0.01181	0.0066759	0.00303829				1.17647	1.19279	1.16708	1.18766	0.01181		0.310963	0.303904	0.300008	0.300442	0.00303829			2.55789	2.48916	2.47765	2.505	0.0250742		0.673655	0.655314	0.666984	0.674407	0.0066759
			134	0.0254754	0.0119867	0.00674772	0.00305677				1.195	1.20969	1.18559	1.20443	0.0119867		0.312556	0.306386	0.301796	0.301968	0.00305677			2.59587	2.53095	2.51806	2.5453	0.0254754		0.680176	0.662221	0.674399	0.682294	0.00674772
			135	0.0258729	0.0121668	0.00680934	0.00307292				1.21272	1.22758	1.20304	1.22338	0.0121668		0.313591	0.307917	0.302954	0.304708	0.00307292			2.63574	2.57097	2.55648	2.58597	0.0258729		0.68602	0.668299	0.681044	0.688372	0.00680934
			136	0.0262609	0.0123504	0.00687848	0.00308831				1.22982	1.24675	1.2217	1.24189	0.0123504		0.31462	0.310379	0.304217	0.306107	0.00308831			2.67317	2.61021	2.59698	2.62398	0.0262609		0.691979	0.676204	0.686332	0.696877	0.00687848
			137	0.0266392	0.0125255	0.00693838	0.00310625				1.24665	1.26322	1.24047	1.25987	0.0125255		0.316225	0.312221	0.306095	0.307958	0.00310625			2.70987	2.65128	2.63506	2.65947	0.0266392		0.698664	0.682259	0.690798	0.703632	0.00693838
			138	0.0270344	0.0127098	0.00700969	0.00312145				1.26415	1.2816	1.25999	1.27819	0.0127098		0.318075	0.313409	0.30772	0.309376	0.00312145			2.74892	2.69134	2.67425	2.69926	0.0270344		0.706168	0.688962	0.697335	0.71141	0.00700969
			139	0.0274331	0.0128912	0.00707328	0.00314234				1.28281	1.29879	1.27858	1.29629	0.0128912		0.320138	0.315403	0.309927	0.311466	0.00314234			2.78789	2.73167	2.7135	2.74018	0.0274331		0.713915	0.694866	0.703318	0.717213	0.00707328
			140	0.0278429	0.0130778	0.00714925	0.00316034				1.29986	1.31829	1.29636	1.31662	0.0130778		0.32298	0.316787	0.311849	0.31252	0.00316034			2.82752	2.7724	2.753	2.78424	0.0278429		0.722233	0.702949	0.709719	0.7248	0.00714925
			141	0.0282499	0.0132655	0.00720908	0.00317581				1.32059	1.33603	1.31492	1.33464	0.0132655		0.324342	0.317995	0.313654	0.314331	0.00317581			2.86707	2.81432	2.79582	2.82274	0.0282499		0.728941	0.70911	0.71624	0.729343	0.00720908
			142	0.0286545	0.0134568	0.00728	0.00319281				1.33646	1.35668	1.33416	1.35543	0.0134568		0.326355	0.318923	0.315253	0.316594	0.00319281			2.90774	2.85453	2.83797	2.86157	0.0286545		0.735124	0.716692	0.722966	0.737217	0.00728
			143	0.0290314	0.0136493	0.00734849	0.0032119				1.35372	1.37574	1.35372	1.37653	0.0136493		0.327768	0.322209	0.316737	0.318044	0.0032119			2.94332	2.89355	2.87607	2.89962	0.0290314		0.742227	0.722976	0.729903	0.74429	0.00734849
			144	0.0294244	0.0138407	0.00741922	0.00322803				1.37323	1.3943	1.37311	1.39561	0.0138407		0.329233	0.323476	0.31791	0.320593	0.00322803			2.98	2.93315	2.91649	2.9401	0.0294244		0.749626	0.730157	0.737023	0.750883	0.00741922
			145	0.0298083	0.014029	0.00748357	0.00324549				1.39327	1.41142	1.39207	1.41486	0.014029		0.330985	0.325574	0.319746	0.321891	0.00324549			3.01804	2.96891	2.95563	2.98075	0.0298083		0.75545	0.736798	0.74298	0.7582	0.00748357
			146	0.030201	0.0142265	0.0075519	0.00326151				1.41166	1.42998	1.41437	1.4346	0.0142265		0.33285	0.327395	0.321773	0.322588	0.00326151			3.05729	3.00709	2.99407	3.02194	0.030201		0.763049	0.742747	0.749584	0.765378	0.0075519
			147	0.0305921	0.0144135	0.00761694	0.00327553				1.42975	1.44783	1.43546	1.45237	0.0144135		0.334781	0.327831	0.323205	0.324396	0.00327553			3.09641	3.0472	3.03187	3.06135	0.0305921		0.770161	0.747679	0.755884	0.77305	0.00761694
			148	0.0309689	0.0146098	0.00769046	0.00329571				1.44932	1.46775	1.45424	1.47262	0.0146098		0.337205	0.329482	0.32509	0.326507	0.00329571			3.13013	3.08437	3.07063	3.10243	0.0309689		0.777588	0.754676	0.763764	0.780156	0.00769046
			149	0.0313519	0.0148105	0.00776194	0.00331477				1.46895	1.48728	1.4745	1.49348	0.0148105		0.339584	0.332075	0.326384	0.327864	0.00331477			3.16721	3.12377	3.10988	3.13991	0.0313519		0.785293	0.759492	0.770766	0.789225	0.00776194
			150	0.0317325	0.0150134	0.00782715	0.00333273				1.49107	1.50748	1.4955	1.51129	0.0150134		0.341525	0.333735	0.328397	0.329434	0.00333273			3.20297	3.16041	3.14962	3.18	0.0317325		0.791165	0.766639	0.776566	0.796489	0.00782715
			151	0.0321211	0.0152137	0.00789694	0.00335309				1.5098	1.5293	1.51516	1.53124	0.0152137		0.344017	0.335094	0.330746	0.33138	0.00335309			3.23999	3.19713	3.19231	3.21901	0.0321211		0.798437	0.773962	0.783349	0.803027	0.00789694
			152	0.0324925	0.0154057	0.00797422	0.00337062				1.52943	1.54839	1.53508	1.54938	0.0154057		0.345051	0.337797	0.332557	0.332845	0.00337062			3.281	3.23579	3.22499	3.25524	0.0324925		0.806815	0.781614	0.791852	0.809407	0.00797422
			153	0.0328695	0.0155963	0.00804593	0.00338541				1.54874	1.56681	1.5548	1.56818	0.0155963		0.347153	0.338703	0.333076	0.335232	0.00338541			3.31752	3.27281	3.26422	3.29326	0.0328695		0.814403	0.787387	0.798907	0.817676	0.00804593
			154	0.0332543	0.0157975	0.00812594	0.00340251				1.56811	1.58822	1.57522	1.58743	0.0157975		0.349076	0.340362	0.334906	0.336658	0.00340251			3.35471	3.31263	3.30229	3.33209	0.0332543		0.822656	0.795397	0.806775	0.825549	0.00812594
			155	0.0336267	0.0159978	0.00820576	0.00342625				1.58739	1.60699	1.59651	1.60824	0.0159978		0.351451	0.342564	0.33761	0.338876	0.00342625			3.39038	3.34992	3.34188	3.3685	0.0336267		0.831382	0.802805	0.815252	0.832864	0.00820576
			156	0.0339759	0.0162036	0.00828268	0.00344309				1.60842	1.62764	1.61648	1.62889	0.0162036		0.35269	0.343624	0.339741	0.34118	0.00344309			3.42274	3.38612	3.37607	3.40543	0.0339759		0.837897	0.811523	0.823503	0.840149	0.00828268
			157	0.0343365	0.0164136	0.00835794	0.00346114				1.63098	1.64717	1.63705	1.65024	0.0164136		0.355164	0.345293	0.34113	0.34287	0.00346114			3.46055	3.4204	3.4124	3.44124	0.0343365		0.845662	0.819106	0.830968	0.847439	0.00835794
			158	0.0347057	0.0166189	0.00843352	0.0034799				1.65276	1.66649	1.6558	1.67249	0.0166189		0.356754	0.347429	0.342881	0.344895	0.0034799			3.49608	3.45784	3.44939	3.47899	0.0347057		0.852732	0.826142	0.8396	0.854934	0.00843352
			159	0.0350526	0.0168222	0.00850755	0.00349442				1.67168	1.68523	1.67809	1.69389	0.0168222		0.358404	0.348375	0.344523	0.346467	0.00349442			3.52993	3.49663	3.48226	3.51222	0.0350526		0.859908	0.832306	0.84722	0.863586	0.00850755
			160	0.0354132	0.0170352	0.0085805	0.00350818				1.6919	1.70674	1.69867	1.71676	0.0170352		0.35922	0.350336	0.345575	0.348142	0.00350818			3.56817	3.53087	3.51968	3.54654	0.0354132		0.868352	0.839172	0.854276	0.870402	0.0085805
			161	0.0357818	0.0172563	0.00864941	0.00353045				1.71427	1.72784	1.72071	1.73969	0.0172563		0.361537	0.352218	0.348118	0.350306	0.00353045			3.60552	3.56886	3.55466	3.58368	0.0357818		0.875889	0.845529	0.861035	0.877311	0.00864941
			162	0.0361443	0.0174623	0.00872573	0.00355067				1.73575	1.74912	1.74187	1.75818	0.0174623		0.364074	0.354601	0.349829	0.351766	0.00355067			3.64244	3.60628	3.59179	3.61722	0.0361443		0.884047	0.853352	0.868219	0.884674	0.00872573
			163	0.0364986	0.0176697	0.00880567	0.00356576				1.75559	1.77119	1.76298	1.77814	0.0176697		0.365294	0.355961	0.35188	0.353171	0.00356576			3.67757	3.64533	3.62829	3.64825	0.0364986		0.891136	0.860795	0.87657	0.893766	0.00880567
			164	0.0368304	0.0178698	0.00888691	0.00358431				1.77637	1.79321	1.78201	1.79634	0.0178698		0.367854	0.357272	0.353397	0.355201	0.00358431			3.7108	3.67874	3.66065	3.68196	0.0368304		0.898839	0.869154	0.885583	0.901186	0.00888691
			165	0.0371672	0.0180766	0.00895611	0.00359442				1.79666	1.81611	1.80136	1.81652	0.0180766		0.370319	0.359182	0.352586	0.355682	0.00359442			3.74201	3.71341	3.69757	3.71387	0.0371672		0.905127	0.874722	0.893605	0.908991	0.00895611
			166	0.0374995	0.0182754	0.00902864	0.00360979				1.81773	1.83609	1.82017	1.83616	0.0182754		0.370887	0.361304	0.354463	0.357262	0.00360979			3.77487	3.74818	3.73258	3.74415	0.0374995		0.912001	0.882636	0.901218	0.915601	0.00902864
			167	0.0378432	0.0184891	0.00910638	0.003628				1.83915	1.85887	1.84197	1.85565	0.0184891		0.372425	0.362513	0.356565	0.359696	0.003628			3.80923	3.78303	3.76618	3.77885	0.0378432		0.917632	0.891175	0.91082	0.922924	0.00910638
			168	0.0381684	0.0187051	0.00918611	0.00364477				1.8616	1.87883	1.86351	1.87811	0.0187051		0.374526	0.364282	0.358409	0.360691	0.00364477			3.83895	3.81726	3.79857	3.81259	0.0381684		0.925311	0.899755	0.918597	0.930783	0.00918611
			169	0.0384857	0.0189186	0.00926744	0.0036607				1.88432	1.90008	1.88254	1.90051	0.0189186		0.377097	0.364888	0.360742	0.361553	0.0036607			3.86833	3.8499	3.83223	3.84381	0.0384857		0.935311	0.906803	0.925722	0.939142	0.00926744
			170	0.0388136	0.0191399	0.00934934	0.00367711				1.90494	1.92345	1.90454	1.92304	0.0191399		0.379026	0.36569	0.362625	0.363503	0.00367711			3.8997	3.88251	3.8655	3.87772	0.0388136		0.943138	0.91584	0.934395	0.946364	0.00934934
			171	0.0391367	0.0193552	0.00942808	0.00369535				1.9258	1.94516	1.92557	1.94555	0.0193552		0.382273	0.36769	0.364164	0.364011	0.00369535			3.93408	3.91289	3.89838	3.90932	0.0391367		0.951664	0.92411	0.942705	0.952751	0.00942808
			172	0.0394579	0.0195573	0.00950452	0.00371248				1.94713	1.96469	1.94398	1.96714	0.0195573		0.383631	0.369002	0.366196	0.366163	0.00371248			3.96685	3.94528	3.92837	3.94268	0.0394579		0.959273	0.93153	0.951045	0.959962	0.00950452
			173	0.0397653	0.0197685	0.00958562	0.00372881				1.96667	1.9882	1.96435	1.98817	0.0197685		0.384935	0.370312	0.367718	0.368561	0.00372881			3.99979	3.97494	3.95777	3.97361	0.0397653		0.966661	0.939631	0.960089	0.967865	0.00958562
			174	0.0400585	0.0199788	0.0096628	0.00375309				1.98554	2.01016	1.98541	2.0104	0.0199788		0.387081	0.372996	0.370679	0.370481	0.00375309			4.0315	4.00282	3.98755	4.00152	0.0400585		0.975543	0.94894	0.965546	0.97509	0.0096628
			175	0.0403716	0.0201869	0.00974639	0.00376807				2.00863	2.03111	2.00438	2.03066	0.0201869		0.387899	0.374044	0.372924	0.372359	0.00376807			4.06186	4.03266	4.02116	4.03297	0.0403716		0.984047	0.957696	0.974063	0.982752	0.00974639
			176	0.0406726	0.020391	0.0098209	0.00378693				2.02817	2.05125	2.0239	2.05307	0.020391		0.389651	0.375626	0.374005	0.375488	0.00378693			4.09311	4.06108	4.051	4.06387	0.0406726		0.991722	0.965704	0.981543	0.98939	0.0098209
			177	0.0409612	0.0206038	0.00990216	0.00379773				2.04899	2.07202	2.04618	2.07435	0.0206038		0.390866	0.376953	0.37559	0.375682	0.00379773			4.12298	4.08763	4.08157	4.09228	0.0409612		1.00175	0.97321	0.988653	0.997246	0.00990216
			178	0.0412582	0.0208214	0.00999043	0.00381705				2.06962	2.09389	2.0686	2.09646	0.0208214		0.392806	0.378919	0.377703	0.377393	0.00381705			4.15246	4.1158	4.11192	4.12311	0.0412582		1.0091	0.982276	0.999617	1.00518	0.00999043
			179	0.0415521	0.0210349	0.0100666	0.00383758				2.09082	2.11605	2.08945	2.11765	0.0210349		0.395582	0.381171	0.378862	0.379415	0.00383758			4.18013	4.14527	4.14068	4.15475	0.0415521		1.01807	0.988523	1.00739	1.01264	0.0100666
			180	0.0418353	0.0212604	0.0101536	0.00384921				2.11424	2.13937	2.11147	2.13909	0.0212604		0.396637	0.382219	0.379819	0.381008	0.00384921			4.20704	4.17459	4.17107	4.18144	0.0418353		1.02675	0.998522	1.01527	1.0209	0.0101536
			181	0.0421066	0.0214697	0.0102401	0.00386653				2.13575	2.16149	2.13326	2.15737	0.0214697		0.399772	0.382967	0.380575	0.383298	0.00386653			4.23454	4.20181	4.20008	4.20621	0.0421066		1.03502	1.00839	1.02306	1.02957	0.0102401
			182	0.0423798	0.0216758	0.0103227	0.00388145				2.1588	2.18193	2.15343	2.17617	0.0216758		0.401076	0.384913	0.381637	0.384955	0.00388145			4.26373	4.22806	4.22637	4.23377	0.0423798		1.04204	1.01604	1.0308	1.04019	0.0103227
			183	0.0426443	0.0218862	0.0104098	0.00390196				2.18087	2.20348	2.17439	2.19573	0.0218862		0.403116	0.387258	0.382971	0.387438	0.00390196			4.292	4.25539	4.25229	4.25803	0.0426443		1.05099	1.02408	1.03863	1.05024	0.0104098
			184	0.0428854	0.0220927	0.0104959	0.00392103				2.20151	2.22602	2.19331	2.21626	0.0220927		0.404364	0.38931	0.384591	0.390146	0.00392103			4.31545	4.28172	4.27409	4.28289	0.0428854		1.05914	1.03266	1.04795	1.05863	0.0104959
			185	0.0431406	0.0222956	0.0105744	0.00393592				2.21929	2.24661	2.21468	2.23765	0.0222956		0.405067	0.391397	0.386461	0.391442	0.00393592			4.34305	4.30425	4.2998	4.30915	0.0431406		1.06629	1.04021	1.05674	1.06653	0.0105744
			186	0.0433775	0.0225097	0.0106658	0.00395702				2.24133	2.26906	2.23478	2.25869	0.0225097		0.406538	0.393396	0.38951	0.393366	0.00395702			4.3658	4.32886	4.32411	4.33222	0.0433775		1.07596	1.04824	1.06705	1.07509	0.0106658
			187	0.0436362	0.0227136	0.0107556	0.00397479				2.2631	2.29077	2.25307	2.27851	0.0227136		0.408844	0.394279	0.391734	0.395059	0.00397479			4.39091	4.35449	4.34982	4.35926	0.0436362		1.08618	1.0571	1.07555	1.08343	0.0107556
			188	0.0438789	0.0229317	0.0108398	0.00399466				2.28582	2.31216	2.27484	2.29986	0.0229317		0.411192	0.397038	0.393319	0.396317	0.00399466			4.41231	4.37814	4.37459	4.38652	0.0438789		1.09429	1.06531	1.08403	1.0923	0.0108398
			189	0.0441106	0.023146	0.0109262	0.0040109				2.30783	2.33363	2.29497	2.32198	0.023146		0.413272	0.398922	0.394978	0.397187	0.0040109			4.43386	4.40283	4.39954	4.40802	0.0441106		1.10275	1.07463	1.0924	1.1007	0.0109262
			190	0.0443477	0.0233465	0.0110144	0.00403194				2.32789	2.3542	2.3141	2.34239	0.0233465		0.416023	0.400954	0.396569	0.399231	0.00403194			4.45701	4.42512	4.42507	4.43187	0.0443477		1.11187	1.08265	1.10199	1.10925	0.0110144
			191	0.0445726	0.0235321	0.0110983	0.00404874				2.34746	2.37227	2.33176	2.36135	0.0235321		0.417254	0.402858	0.398197	0.401188	0.00404874			4.48106	4.44865	4.44719	4.45213	0.0445726		1.12083	1.09032	1.11095	1.11723	0.0110983
			192	0.0447898	0.023727	0.0111843	0.00406241				2.36795	2.38983	2.35157	2.38144	0.023727		0.418876	0.404097	0.399513	0.402479	0.00406241			4.50444	4.46962	4.46881	4.47303	0.0447898		1.12867	1.09946	1.12008	1.12549	0.0111843
			193	0.0450242	0.0239231	0.0112687	0.00408253				2.39018	2.40902	2.37051	2.39953	0.0239231		0.421762	0.406697	0.401319	0.403234	0.00408253			4.52784	4.49026	4.49257	4.49902	0.0450242		1.1366	1.10938	1.12759	1.1339	0.0112687
			194	0.0452582	0.0241344	0.0113542	0.00410179				2.40897	2.43173	2.39046	2.42262	0.0241344		0.424108	0.408649	0.403178	0.404781	0.00410179			4.55179	4.51208	4.51513	4.5243	0.0452582		1.14372	1.11722	1.13702	1.14372	0.0113542
			195	0.0454729	0.0243512	0.0114432	0.00411951				2.43027	2.45688	2.41115	2.44217	0.0243512		0.425715	0.411468	0.404516	0.406105	0.00411951			4.57474	4.53544	4.53623	4.54277	0.0454729		1.15301	1.12756	1.1437	1.153	0.0114432
			196	0.045684	0.0245393	0.0115227	0.00413229				2.44934	2.4747	2.43169	2.45999	0.0245393		0.427219	0.412732	0.405915	0.407048	0.00413229			4.59215	4.55694	4.56132	4.56318	0.045684		1.16286	1.13485	1.15218	1.15919	0.0115227
			197	0.0459006	0.0247473	0.0116063	0.0041551				2.46978	2.49595	2.45438	2.47881	0.0247473		0.42974	0.415198	0.408103	0.408999	0.0041551			4.61262	4.58084	4.58353	4.58326	0.0459006		1.17155	1.1435	1.16029	1.16718	0.0116063
			198	0.0461133	0.0249391	0.0116962	0.0041774				2.48972	2.5139	2.47314	2.49889	0.0249391		0.431803	0.417109	0.410645	0.411403	0.0041774			4.63256	4.60408	4.60461	4.60407	0.0461133		1.18013	1.15367	1.17004	1.17463	0.0116962
			199	0.0463075	0.0251361	0.0117806	0.00419252				2.511	2.53319	2.49213	2.51812	0.0251361		0.432963	0.419277	0.412307	0.412463	0.00419252			4.65085	4.62337	4.62776	4.62101	0.0463075		1.18874	1.16211	1.17864	1.18276	0.0117806
			200	0.046481	0.0253326	0.0118692	0.00421339				2.5308	2.5527	2.51292	2.53663	0.0253326		0.435053	0.421205	0.413863	0.415237	0.00421339			4.66445	4.63974	4.6493	4.63892	0.046481		1.19667	1.17208	1.18721	1.19171	0.0118692
			201	0.0466528	0.0255322	0.0119511	0.00423589				2.54996	2.57301	2.53506	2.55484	0.0255322		0.436755	0.423633	0.415897	0.41807	0.00423589			4.67805	4.6586	4.66553	4.65894	0.0466528		1.20522	1.17876	1.19687	1.19961	0.0119511
			202	0.0468379	0.0257279	0.0120393	0.00425972				2.56669	2.59254	2.55519	2.57675	0.0257279		0.438745	0.425719	0.418402	0.421022	0.00425972			4.69523	4.67762	4.68334	4.67896	0.0468379		1.21423	1.18743	1.20599	1.20808	0.0120393
			203	0.0470252	0.0259316	0.012124	0.0042779				2.58791	2.61224	2.57572	2.59678	0.0259316		0.440755	0.427295	0.420667	0.422442	0.0042779			4.71463	4.69831	4.69802	4.69912	0.0470252		1.22129	1.19691	1.2152	1.21619	0.012124
			204	0.0472025	0.0261201	0.0122133	0.00429349				2.60656	2.63143	2.59432	2.61575	0.0261201		0.441817	0.428984	0.421938	0.424658	0.00429349			4.73025	4.71523	4.71671	4.7188	0.0472025		1.22896	1.20503	1.22514	1.22619	0.0122133
			205	0.0473904	0.0263019	0.0123078	0.00431572				2.62442	2.64987	2.61236	2.6341	0.0263019		0.444515	0.430672	0.425029	0.426074	0.00431572			4.74839	4.73156	4.73817	4.73801	0.0473904		1.23911	1.21301	1.23389	1.23711	0.0123078
			206	0.0475665	0.0264892	0.0123927	0.00433683				2.64362	2.66798	2.63022	2.65386	0.0264892		0.447047	0.432534	0.426473	0.428677	0.00433683			4.7625	4.75129	4.75485	4.75799	0.0475665		1.2474	1.22162	1.24341	1.24466	0.0123927
			207	0.0477264	0.0266738	0.0124901	0.0043569				2.6612	2.68613	2.65021	2.67198	0.0266738		0.448767	0.434582	0.429154	0.430256	0.0043569			4.77794	4.76642	4.77103	4.77517	0.0477264		1.25715	1.23159	1.25347	1.25382	0.0124901
			208	0.0478901	0.0268539	0.0125809	0.00437603				2.67977	2.70421	2.66661	2.69095	0.0268539		0.450458	0.436706	0.430782	0.432467	0.00437603			4.79811	4.78435	4.78542	4.78816	0.0478901		1.26595	1.24194	1.26189	1.26259	0.0125809
			209	0.0480654	0.0270417	0.0126756	0.00439803				2.70036	2.72036	2.68736	2.70858	0.0270417		0.453411	0.440051	0.432317	0.433434	0.00439803			4.81531	4.80334	4.80023	4.80729	0.0480654		1.27692	1.24956	1.27277	1.271	0.0126756
			210	0.0482229	0.0272288	0.0127728	0.00441671				2.71802	2.73879	2.70569	2.729	0.0272288		0.455995	0.441936	0.434089	0.434666	0.00441671			4.82994	4.81799	4.81765	4.82359	0.0482229		1.28553	1.25695	1.28333	1.28331	0.0127728
			211	0.0483609	0.0273951	0.0128628	0.00444536				2.73373	2.75482	2.72448	2.74502	0.0273951		0.459294	0.444481	0.437117	0.437252	0.00444536			4.84301	4.8305	4.83566	4.8352	0.0483609		1.29462	1.26508	1.29274	1.29267	0.0128628
			212	0.0484919	0.0275824	0.0129428	0.00446788				2.75462	2.77574	2.74243	2.76015	0.0275824		0.460763	0.447123	0.440394	0.438873	0.00446788			4.85624	4.84368	4.8477	4.84912	0.0484919		1.30364	1.27174	1.30069	1.30104	0.0129428
			213	0.0486446	0.027764	0.0130435	0.00448868				2.77322	2.79196	2.75805	2.78237	0.027764		0.463002	0.448377	0.442646	0.441446	0.00448868			4.86943	4.85874	4.86265	4.86701	0.0486446		1.31399	1.28332	1.31021	1.30988	0.0130435
			214	0.0488079	0.0279479	0.0131327	0.00450658				2.79245	2.81043	2.77407	2.80223	0.0279479		0.464534	0.450042	0.444807	0.443248	0.00450658			4.88664	4.87269	4.87978	4.88407	0.0488079		1.32271	1.29264	1.31918	1.31857	0.0131327
			215	0.0489463	0.0281156	0.0132303	0.00453037				2.81274	2.82566	2.79141	2.81643	0.0281156		0.467159	0.45256	0.447656	0.444775	0.00453037			4.90109	4.88251	4.89618	4.89875	0.0489463		1.33101	1.30488	1.32787	1.32834	0.0132303
			216	0.0491021	0.0282914	0.0133217	0.00454867				2.82934	2.84558	2.80937	2.83229	0.0282914		0.468488	0.454619	0.449827	0.446536	0.00454867			4.91432	4.89987	4.91295	4.9137	0.0491021		1.34213	1.31415	1.33583	1.33658	0.0133217
			217	0.0492405	0.0284662	0.0134116	0.00456989				2.84619	2.86293	2.82899	2.84839	0.0284662		0.470533	0.45591	0.452669	0.448845	0.00456989			4.928	4.91005	4.93003	4.92814	0.0492405		1.35103	1.32335	1.34403	1.34623	0.0134116
			218	0.0493749	0.0286276	0.0134972	0.00459505				2.86489	2.879	2.8438	2.86334	0.0286276		0.4728	0.458046	0.455845	0.451329	0.00459505			4.94393	4.92524	4.94215	4.93865	0.0493749		1.3587	1.33314	1.35289	1.35414	0.0134972
			219	0.0494813	0.0287995	0.0135995	0.00461722				2.88051	2.89962	2.86031	2.87934	0.0287995		0.475377	0.460575	0.45762	0.453316	0.00461722			4.95601	4.93726	4.95236	4.94688	0.0494813		1.36928	1.34303	1.36243	1.36504	0.0135995
			220	0.0496078	0.0289701	0.0136969	0.0046372				2.89724	2.91731	2.87633	2.89718	0.0289701		0.477089	0.463965	0.459063	0.454761	0.0046372			4.96876	4.94891	4.96466	4.96079	0.0496078		1.37858	1.35224	1.37256	1.37537	0.0136969
			221	0.049727	0.0291349	0.01378	0.00465978				2.91429	2.93243	2.89234	2.91491	0.0291349		0.479023	0.466372	0.462062	0.456454	0.00465978			4.98076	4.95904	4.97904	4.97198	0.049727		1.38727	1.35976	1.38189	1.38308	0.01378
			222	0.0498262	0.0293103	0.0138655	0.00468029				2.93164	2.95083	2.91083	2.93081	0.0293103		0.479646	0.468894	0.464624	0.458952	0.00468029			4.99121	4.96951	4.98708	4.9827	0.0498262		1.39656	1.36802	1.3898	1.39181	0.0138655
			223	0.0499368	0.0294609	0.0139624	0.00469645				2.94801	2.96453	2.92623	2.94559	0.0294609		0.480654	0.470723	0.467236	0.459965	0.00469645			5.00314	4.98316	4.99739	4.99105	0.0499368		1.40578	1.37623	1.39951	1.40345	0.0139624
			224	0.0500481	0.0296086	0.0140625	0.0047172				2.96193	2.97972	2.94237	2.95943	0.0296086		0.482987	0.472759	0.469412	0.461722	0.0047172			5.01599	4.99589	5.0053	5.00205	0.0500481		1.41552	1.38594	1.41006	1.41349	0.0140625
			225	0.0501785	0.0297768	0.0141479	0.00473953				2.98034	2.99699	2.95713	2.97626	0.0297768		0.48504	0.475302	0.471509	0.463961	0.00473953			5.03071	5.00796	5.01544	5.01728	0.0501785		1.42271	1.39537	1.42003	1.42103	0.0141479
			226	0.0502855	0.0299346	0.0142484	0.00476062				2.99458	3.01461	2.97253	2.99211	0.0299346		0.487043	0.47714	0.473544	0.466521	0.00476062			5.04156	5.02032	5.02651	5.02581	0.0502855		1.43319	1.40433	1.43084	1.43099	0.0142484
			227	0.0503852	0.0300956	0.0143365	0.00478388				3.01076	3.03134	2.98745	3.00867	0.0300956		0.489712	0.479806	0.475482	0.468551	0.00478388			5.04922	5.03263	5.03781	5.03443	0.0503852		1.43978	1.41352	1.44092	1.44038	0.0143365
			228	0.0504823	0.0302543	0.0144394	0.00480789				3.02433	3.04579	3.00367	3.02793	0.0302543		0.493217	0.482116	0.476823	0.471	0.00480789			5.05784	5.04212	5.04558	5.04736	0.0504823		1.44935	1.42452	1.45121	1.45067	0.0144394
			229	0.0505754	0.0304018	0.0145389	0.00482707				3.04035	3.05873	3.02052	3.04114	0.0304018		0.495602	0.484087	0.478255	0.472885	0.00482707			5.06647	5.05296	5.05309	5.05763	0.0505754		1.46044	1.43526	1.46113	1.45874	0.0145389
			230	0.0506629	0.0305596	0.0146359	0.00484245				3.05671	3.07382	3.03423	3.0591	0.0305596		0.497353	0.485988	0.479253	0.474386	0.00484245			5.07324	5.0629	5.06177	5.06724	0.0506629		1.47032	1.44461	1.47058	1.46884	0.0146359
			231	0.0507438	0.0307116	0.0147301	0.00486632				3.07205	3.08945	3.04858	3.07457	0.0307116		0.50067	0.48785	0.481969	0.476038	0.00486632			5.08046	5.06989	5.07017	5.077	0.0507438		1.48136	1.45364	1.47892	1.4781	0.0147301
			232	0.0508384	0.0308583	0.014818	0.00489415				3.08844	3.10506	3.06199	3.08784	0.0308583		0.504554	0.491012	0.484307	0.477786	0.00489415			5.08649	5.0761	5.08269	5.09008	0.0508384		1.49136	1.46138	1.49003	1.48443	0.014818
			233	0.0509345	0.031009	0.0149127	0.0049205				3.10394	3.12048	3.0777	3.10148	0.031009		0.507331	0.493802	0.486911	0.480156	0.0049205			5.09892	5.08995	5.08755	5.09736	0.0509345		1.50003	1.47008	1.5009	1.49405	0.0149127
			234	0.051018	0.0311435	0.0150085	0.00493973				3.11812	3.1316	3.09215	3.11552	0.0311435		0.510293	0.49497	0.488932	0.481698	0.00493973			5.10814	5.0974	5.09512	5.10655	0.051018		1.50878	1.47962	1.50858	1.50641	0.0150085
			235	0.0511064	0.0312994	0.0151059	0.00495995				3.13387	3.14996	3.10669	3.12922	0.0312994		0.513091	0.496726	0.490523	0.483639	0.00495995			5.115	5.10748	5.1044	5.11569	0.0511064		1.51947	1.48963	1.5186	1.51466	0.0151059
			236	0.0511758	0.0314317	0.0152039	0.00496891				3.14687	3.16276	3.12239	3.14067	0.0314317		0.514132	0.497485	0.491034	0.484911	0.00496891			5.12324	5.1123	5.11313	5.12166	0.0511758		1.52819	1.50005	1.52778	1.52553	0.0152039
			237	0.0512575	0.0315792	0.015306	0.00499118				3.16152	3.17747	3.13816	3.15454	0.0315792		0.515572	0.500181	0.494117	0.486601	0.00499118			5.12879	5.12243	5.12399	5.12778	0.0512575		1.53942	1.5095	1.53774	1.53576	0.015306
			238	0.0513277	0.0317262	0.0154052	0.00500903				3.17649	3.19185	3.15276	3.16936	0.0317262		0.517546	0.501649	0.49521	0.489209	0.00500903			5.13518	5.12993	5.13148	5.1345	0.0513277		1.54939	1.51868	1.54962	1.5444	0.0154052
			239	0.0513994	0.031866	0.0155006	0.00502733				3.18908	3.20352	3.16868	3.18512	0.031866		0.520017	0.501735	0.497941	0.491239	0.00502733			5.14086	5.13771	5.13947	5.14171	0.0513994		1.55796	1.52967	1.55886	1.55378	0.0155006
			240	0.0514629	0.0320232	0.0156033	0.00504336				3.20658	3.22045	3.18166	3.20058	0.0320232		0.52111	0.503552	0.499437	0.493243	0.00504336			5.14813	5.14068	5.14642	5.14994	0.0514629		1.56937	1.54041	1.56906	1.56248	0.0156033
			241	0.05153	0.0321883	0.0157043	0.00506696				3.22725	3.2335	3.19618	3.21839	0.0321883		0.523049	0.506803	0.501188	0.495744	0.00506696			5.15085	5.14821	5.15234	5.16059	0.05153		1.57966	1.55136	1.57964	1.57105	0.0157043
			242	0.0515956	0.0323129	0.0158033	0.00508728				3.23608	3.24699	3.20995	3.23215	0.0323129		0.524778	0.508566	0.503394	0.498174	0.00508728			5.15356	5.15439	5.16015	5.17015	0.0515956		1.59055	1.56112	1.58873	1.58094	0.0158033
			243	0.0516428	0.0324527	0.0158949	0.00510997				3.24827	3.26185	3.22405	3.24691	0.0324527		0.526853	0.510872	0.506304	0.499958	0.00510997			5.15883	5.15935	5.16455	5.17438	0.0516428		1.59808	1.57067	1.59752	1.5917	0.0158949
			244	0.051709	0.0325719	0.0160002	0.00512438				3.26072	3.27273	3.23628	3.25904	0.0325719		0.527616	0.51238	0.507593	0.502164	0.00512438			5.16594	5.16795	5.17051	5.17921	0.051709		1.60908	1.58108	1.60972	1.60021	0.0160002
			245	0.0517932	0.0327091	0.0160956	0.00514795				3.27539	3.28464	3.25081	3.27281	0.0327091		0.528835	0.514634	0.510665	0.505044	0.00514795			5.17555	5.17921	5.17947	5.18307	0.0517932		1.61871	1.59135	1.61916	1.609	0.0160956
			246	0.0518684	0.0328388	0.0161874	0.00516793				3.28866	3.29741	3.26559	3.28385	0.0328388		0.530727	0.517025	0.511806	0.507615	0.00516793			5.17868	5.18808	5.18723	5.19338	0.0518684		1.62929	1.60089	1.62808	1.6167	0.0161874
			247	0.0519444	0.0329587	0.0162787	0.0051908				3.30218	3.30817	3.27672	3.29642	0.0329587		0.532745	0.518141	0.514964	0.510471	0.0051908			5.18964	5.19418	5.19459	5.19935	0.0519444		1.63781	1.61104	1.63723	1.62539	0.0162787
			248	0.0520062	0.0330836	0.0163797	0.0052094				3.31591	3.3185	3.29036	3.30867	0.0330836		0.534511	0.519705	0.517306	0.512236	0.0052094			5.19565	5.19918	5.19936	5.2083	0.0520062		1.6501	1.62158	1.64694	1.63327	0.0163797
			249	0.0520664	0.0332075	0.0164725	0.00523467				3.32735	3.33233	3.30371	3.31959	0.0332075		0.537649	0.522409	0.519625	0.514183	0.00523467			5.20358	5.20456	5.20701	5.2114	0.0520664		1.65694	1.63169	1.65578	1.64458	0.0164725
			250	0.0521468	0.0333273	0.0165672	0.00525657				3.33764	3.34234	3.31821	3.33274	0.0333273		0.539379	0.52404	0.522106	0.517104	0.00525657			5.2093	5.21325	5.21506	5.2211	0.0521468		1.66529	1.64113	1.66516	1.6553	0.0165672
			251	0.0522101	0.033432	0.0166608	0.00527459				3.3467	3.35358	3.33122	3.34129	0.033432		0.540842	0.526108	0.523259	0.519627	0.00527459			5.21875	5.21786	5.21902	5.22842	0.0522101		1.67345	1.65138	1.67465	1.66484	0.0166608
			252	0.0522719	0.0335448	0.0167552	0.00529693				3.35741	3.36449	3.34223	3.35381	0.0335448		0.543494	0.528592	0.525214	0.521472	0.00529693			5.22468	5.22562	5.22428	5.23419	0.0522719		1.6837	1.65996	1.68431	1.67409	0.0167552
			253	0.0523178	0.0336427	0.0168505	0.00531271				3.36632	3.374	3.35159	3.36518	0.0336427		0.544304	0.531275	0.52728	0.522227	0.00531271			5.2321	5.22609	5.23076	5.23817	0.0523178		1.69323	1.67073	1.69537	1.68088	0.0168505
			254	0.0523623	0.0337569	0.016949	0.00533409				3.37852	3.38617	3.36401	3.37406	0.0337569		0.545636	0.533415	0.529895	0.524689	0.00533409			5.23348	5.23471	5.23416	5.24257	0.0523623		1.70281	1.67799	1.70507	1.69374	0.016949
			255	0.0523974	0.0338693	0.0170465	0.00535863				3.38849	3.39722	3.37661	3.38542	0.0338693		0.547757	0.536769	0.532328	0.526598	0.00535863			5.23894	5.23534	5.24042	5.24428	0.0523974		1.71317	1.68872	1.71368	1.70304	0.0170465
			256	0.0524482	0.0339826	0.017154	0.00538352				3.39746	3.41099	3.38732	3.39726	0.0339826		0.550692	0.539112	0.534848	0.528756	0.00538352			5.24495	5.23824	5.24619	5.24989	0.0524482		1.7239	1.70002	1.72441	1.71326	0.017154
			257	0.0525138	0.0340906	0.0172457	0.00540628				3.40993	3.42132	3.39669	3.40831	0.0340906		0.553359	0.541337	0.537124	0.530692	0.00540628			5.25043	5.24434	5.25399	5.25676	0.0525138		1.73132	1.71074	1.73448	1.72173	0.0172457
			258	0.052546	0.034198	0.0173501	0.00542973				3.41837	3.43016	3.40871	3.42194	0.034198		0.555132	0.544161	0.539013	0.533588	0.00542973			5.25227	5.24801	5.25968	5.25844	0.052546		1.74077	1.71996	1.74532	1.73399	0.0173501
			259	0.0526116	0.0343005	0.0174473	0.00544973				3.42933	3.44096	3.41656	3.43337	0.0343005		0.557355	0.545899	0.542063	0.534577	0.00544973			5.25632	5.25589	5.26621	5.26622	0.0526116		1.75054	1.73078	1.75414	1.74347	0.0174473
			260	0.0526504	0.03439	0.0175463	0.00546731				3.43969	3.45126	3.42518	3.43986	0.03439		0.559369	0.547354	0.543232	0.536969	0.00546731			5.26062	5.26006	5.26718	5.2723	0.0526504		1.75994	1.74137	1.76464	1.75258	0.0175463
			261	0.0526875	0.0344871	0.0176544	0.00549218				3.44801	3.46088	3.43598	3.44997	0.0344871		0.561846	0.54951	0.54597	0.539548	0.00549218			5.26087	5.26454	5.27106	5.27851	0.0526875		1.77086	1.7525	1.77612	1.7623	0.0176544
			262	0.0527355	0.0345867	0.0177547	0.00550917				3.45726	3.47123	3.44699	3.4592	0.0345867		0.562437	0.551911	0.548454	0.540866	0.00550917			5.26822	5.26773	5.27374	5.28451	0.0527355		1.77956	1.76233	1.78716	1.77283	0.0177547
			263	0.0527753	0.0346754	0.0178596	0.00553276				3.46666	3.47988	3.45468	3.46895	0.0346754		0.564676	0.553836	0.551051	0.54354	0.00553276			5.27648	5.27375	5.27179	5.28809	0.0527753		1.79067	1.77155	1.79743	1.78418	0.0178596
			264	0.0528182	0.0347603	0.0179593	0.00555261				3.47534	3.48819	3.46249	3.4781	0.0347603		0.566672	0.555862	0.552512	0.545996	0.00555261			5.2802	5.28094	5.27334	5.29278	0.0528182		1.80003	1.78104	1.8077	1.79496	0.0179593
			265	0.052851	0.0348556	0.018064	0.00557679				3.4831	3.49715	3.47385	3.48813	0.0348556		0.569185	0.557513	0.554758	0.549259	0.00557679			5.28205	5.28723	5.27619	5.2949	0.052851		1.80936	1.79287	1.81824	1.80513	0.018064
			266	0.0528727	0.0349576	0.0181595	0.00559814				3.49238	3.51043	3.48348	3.49675	0.0349576		0.572473	0.56016	0.556606	0.550015	0.00559814			5.28307	5.28934	5.27875	5.29792	0.0528727		1.82165	1.80218	1.82643	1.81355	0.0181595
			267	0.0529115	0.0350536	0.0182583	0.00562284				3.49956	3.52312	3.49372	3.50504	0.0350536		0.574448	0.562948	0.558034	0.553708	0.00562284			5.29183	5.29178	5.28192	5.29906	0.0529115		1.83317	1.81221	1.83515	1.82279	0.0182583
			268	0.0529304	0.0351448	0.0183592	0.00564819				3.50898	3.53218	3.50302	3.51375	0.0351448		0.577413	0.565131	0.560719	0.556014	0.00564819			5.29116	5.29122	5.28569	5.30411	0.0529304		1.84373	1.82129	1.84649	1.83215	0.0183592
			269	0.0529633	0.0352254	0.0184363	0.00566882				3.51731	3.53998	3.51205	3.52081	0.0352254		0.57921	0.566771	0.564377	0.55717	0.00566882			5.29214	5.29346	5.29029	5.30945	0.0529633		1.85136	1.82957	1.85383	1.83976	0.0184363
			270	0.052995	0.0353269	0.0185307	0.00568581				3.527	3.54759	3.52384	3.53234	0.0353269		0.580652	0.568131	0.566655	0.558887	0.00568581			5.29636	5.2983	5.29235	5.31101	0.052995		1.86049	1.83899	1.86556	1.84726	0.0185307
			271	0.0530331	0.0354089	0.0186213	0.00570453				3.53634	3.5564	3.53155	3.53929	0.0354089		0.582654	0.569307	0.569193	0.56066	0.00570453			5.29608	5.30599	5.29511	5.31606	0.0530331		1.86865	1.8474	1.87579	1.85667	0.0186213
			272	0.0530521	0.0354858	0.0187195	0.00573014				3.54607	3.56379	3.53846	3.54601	0.0354858		0.584979	0.572061	0.571224	0.56379	0.00573014			5.30121	5.30847	5.29817	5.31298	0.0530521		1.87942	1.85733	1.8849	1.86616	0.0187195
			273	0.0531069	0.0355576	0.0188161	0.00574803				3.55596	3.57161	3.54357	3.55191	0.0355576		0.587147	0.574249	0.572281	0.565535	0.00574803			5.30641	5.31293	5.30278	5.32062	0.0531069		1.89091	1.86643	1.89457	1.87453	0.0188161
			274	0.0531579	0.0356389	0.0189187	0.0057723				3.56396	3.5823	3.55079	3.5585	0.0356389		0.589756	0.576803	0.574259	0.568102	0.0057723			5.31085	5.31671	5.30997	5.32561	0.0531579		1.90164	1.87627	1.90589	1.88367	0.0189187
			275	0.0531784	0.0357117	0.0190181	0.00579769				3.57144	3.5932	3.55575	3.56428	0.0357117		0.591639	0.580003	0.576981	0.570453	0.00579769			5.3157	5.31993	5.31064	5.32507	0.0531784		1.91312	1.88524	1.91725	1.89162	0.0190181
			276	0.0531937	0.0357965	0.019132	0.00581824				3.57695	3.60289	3.56376	3.57501	0.0357965		0.592861	0.580928	0.580117	0.573388	0.00581824			5.31813	5.32148	5.31108	5.3268	0.0531937		1.92463	1.89687	1.92808	1.90322	0.019132
			277	0.0532082	0.0358778	0.0192396	0.00584018				3.58645	3.61138	3.57152	3.58176	0.0358778		0.594953	0.583528	0.582276	0.575316	0.00584018			5.32175	5.32133	5.31051	5.32969	0.0532082		1.93586	1.90798	1.93931	1.91271	0.0192396
			278	0.0532286	0.0359669	0.0193445	0.00586033				3.59797	3.61999	3.57698	3.59181	0.0359669		0.597348	0.585377	0.583741	0.577665	0.00586033			5.32336	5.32171	5.31544	5.33093	0.0532286		1.94594	1.91701	1.94962	1.92522	0.0193445
			279	0.0532561	0.0360331	0.019439	0.00589177				3.6029	3.62823	3.58303	3.5991	0.0360331		0.599078	0.588745	0.587604	0.581282	0.00589177			5.32465	5.32567	5.31483	5.3373	0.0532561		1.95337	1.92691	1.9585	1.93683	0.019439
			280	0.0532977	0.0361208	0.0195317	0.00590769				3.61424	3.63476	3.59169	3.60764	0.0361208		0.601944	0.589333	0.588846	0.582955	0.00590769			5.33082	5.32727	5.31977	5.34122	0.0532977		1.9594	1.93618	1.96807	1.94904	0.0195317
			281	0.0533234	0.0362002	0.0196329	0.00592658				3.62159	3.64291	3.60014	3.61543	0.0362002		0.603257	0.591553	0.591807	0.584014	0.00592658			5.33248	5.32653	5.32612	5.34424	0.0533234		1.96972	1.94585	1.97651	1.96109	0.0196329
			282	0.0533677	0.0362646	0.0197428	0.00595202				3.62725	3.65038	3.60679	3.62143	0.0362646		0.604763	0.594683	0.595248	0.586116	0.00595202			5.33287	5.33344	5.33358	5.34717	0.0533677		1.97901	1.95666	1.98839	1.97307	0.0197428
			283	0.0533829	0.0363447	0.0198526	0.00596878				3.63687	3.65836	3.61424	3.62841	0.0363447		0.60617	0.595928	0.598151	0.587262	0.00596878			5.3349	5.33846	5.33297	5.34683	0.0533829		1.99157	1.96705	1.99881	1.98359	0.0198526
			284	0.0534198	0.0364139	0.0199389	0.00598901				3.64129	3.66569	3.6215	3.63709	0.0364139		0.608812	0.597342	0.600244	0.589206	0.00598901			5.33739	5.33983	5.33854	5.35214	0.0534198		2.00234	1.97471	2.00637	1.99214	0.0199389
			285	0.0534316	0.0364902	0.020033	0.00601748				3.64985	3.67207	3.62755	3.64663	0.0364902		0.612484	0.600836	0.60264	0.591033	0.00601748			5.34069	5.34243	5.33955	5.34996	0.0534316		2.0115	1.98495	2.01479	2.00195	0.020033
			286	0.0534382	0.0365475	0.0201299	0.00604238				3.65496	3.67504	3.63835	3.65065	0.0365475		0.614681	0.603927	0.604422	0.593924	0.00604238			5.34135	5.34397	5.33954	5.3504	0.0534382		2.02085	1.994	2.0235	2.0136	0.0201299
			287	0.0534562	0.0366061	0.0202276	0.00606495				3.6589	3.68124	3.64469	3.65761	0.0366061		0.617922	0.606937	0.60515	0.595972	0.00606495			5.34495	5.34507	5.33863	5.35384	0.0534562		2.03147	2.00548	2.03369	2.0204	0.0202276
			288	0.0534619	0.0366768	0.0203166	0.00608094				3.66649	3.68563	3.65057	3.66803	0.0366768		0.618971	0.608737	0.607116	0.59755	0.00608094			5.34782	5.34684	5.33871	5.3514	0.0534619		2.03897	2.01439	2.04339	2.02989	0.0203166
			289	0.0534869	0.036743	0.0204207	0.00610473				3.6749	3.69111	3.65545	3.67573	0.036743		0.621	0.610554	0.609435	0.600903	0.00610473			5.35144	5.35181	5.34255	5.34897	0.0534869		2.05086	2.02302	2.05428	2.04009	0.0204207
			290	0.0535319	0.0367906	0.0205218	0.00613116				3.67981	3.69585	3.66023	3.68033	0.0367906		0.623155	0.613934	0.612358	0.603016	0.00613116			5.355	5.35786	5.34509	5.3548	0.0535319		2.0596	2.03464	2.06369	2.05079	0.0205218
			291	0.0535326	0.0368265	0.0206222	0.00615034				3.68449	3.7003	3.66241	3.68342	0.0368265		0.625152	0.616288	0.613708	0.604988	0.00615034			5.3576	5.35943	5.3433	5.35269	0.0535326		2.06916	2.0456	2.07237	2.06175	0.0206222
			292	0.0535633	0.0368792	0.02073	0.00617789				3.69001	3.70574	3.66689	3.68902	0.0368792		0.62695	0.619738	0.61589	0.608577	0.00617789			5.3611	5.35977	5.35042	5.35404	0.0535633		2.07984	2.05467	2.08313	2.07436	0.02073
			293	0.0535556	0.0369374	0.0208247	0.00620404				3.69686	3.71033	3.67241	3.69538	0.0369374		0.630371	0.62303	0.617765	0.610448	0.00620404			5.36093	5.35901	5.34916	5.35313	0.0535556		2.08865	2.06353	2.09274	2.08495	0.0208247
			294	0.0535799	0.0369914	0.0209193	0.00621672				3.70155	3.71382	3.67913	3.70206	0.0369914		0.631584	0.624627	0.618738	0.611741	0.00621672			5.36339	5.36135	5.34931	5.35791	0.0535799		2.09741	2.07301	2.10424	2.09305	0.0209193
			295	0.0535724	0.0370443	0.021014	0.00623988				3.70704	3.71858	3.68438	3.70771	0.0370443		0.634177	0.626311	0.620493	0.61497	0.00623988			5.3623	5.35987	5.35161	5.35517	0.0535724		2.10717	2.08206	2.1133	2.10309	0.021014
			296	0.0536019	0.0370857	0.0211042	0.00626153				3.71095	3.7198	3.68868	3.71484	0.0370857		0.635654	0.62958	0.623192	0.616187	0.00626153			5.3636	5.3643	5.35548	5.35738	0.0536019		2.11474	2.09078	2.12229	2.11389	0.0211042
			297	0.0536178	0.037148	0.0211935	0.00628587				3.71661	3.72503	3.69609	3.72146	0.037148		0.638519	0.632069	0.624876	0.618883	0.00628587			5.36827	5.36716	5.35601	5.35568	0.0536178		2.12606	2.09988	2.12902	2.12242	0.0211935
			298	0.0536333	0.0372021	0.0212965	0.00630867				3.71922	3.73083	3.7023	3.72848	0.0372021		0.641126	0.63435	0.627398	0.620594	0.00630867			5.37244	5.36869	5.35949	5.3527	0.0536333		2.13725	2.10807	2.14029	2.13298	0.0212965
			299	0.0536323	0.0372595	0.0214001	0.00633621				3.72227	3.73894	3.70766	3.73492	0.0372595		0.644567	0.636981	0.629289	0.623647	0.00633621			5.37074	5.37343	5.35749	5.35125	0.0536323		2.14896	2.11764	2.15068	2.14275	0.0214001
			300	0.0536479	0.0373179	0.0214953	0.00636279				3.72749	3.7438	3.71457	3.74128	0.0373179		0.64629	0.640143	0.632824	0.625858	0.00636279			5.37203	5.37531	5.36134	5.35048	0.0536479		2.15859	2.1272	2.16	2.15232	0.0214953
			301	0.0536647	0.0373863	0.0215953	0.00639131				3.73443	3.74997	3.72176	3.74837	0.0373863		0.649479	0.642572	0.635185	0.629289	0.00639131			5.37169	5.37816	5.36498	5.35107	0.0536647		2.16762	2.13737	2.17174	2.16139	0.0215953
			302	0.0536662	0.0374336	0.0216787	0.00641446				3.7369	3.75565	3.72608	3.75483	0.0374336		0.652493	0.644489	0.637591	0.63121	0.00641446			5.36718	5.37734	5.36677	5.35519	0.0536662		2.17744	2.1462	2.17971	2.16814	0.0216787
			303	0.0536707	0.0374888	0.0217698	0.00643432				3.73911	3.76585	3.73003	3.76053	0.0374888		0.654673	0.646299	0.639491	0.633267	0.00643432			5.3715	5.37882	5.36847	5.34948	0.0536707		2.18647	2.15631	2.18648	2.17868	0.0217698
			304	0.0536798	0.0375525	0.0218649	0.00645671				3.74364	3.77215	3.73662	3.76859	0.0375525		0.657308	0.64858	0.641391	0.635405	0.00645671			5.37291	5.37959	5.36946	5.34995	0.0536798		2.19626	2.16667	2.19509	2.18793	0.0218649
			305	0.0536933	0.037593	0.0219846	0.00648516				3.74978	3.77612	3.74085	3.77043	0.037593		0.661296	0.650706	0.644347	0.637713	0.00648516			5.37773	5.37819	5.37107	5.35031	0.0536933		2.20825	2.1776	2.20767	2.20031	0.0219846
			306	0.0537018	0.0376533	0.0220884	0.00650607				3.75699	3.77889	3.7483	3.77714	0.0376533		0.662748	0.652597	0.647375	0.639709	0.00650607			5.37811	5.38039	5.37212	5.3501	0.0537018		2.22012	2.18567	2.21823	2.21135	0.0220884
			307	0.0537123	0.0377078	0.0221873	0.00653143				3.76404	3.78397	3.75228	3.78282	0.0377078		0.665435	0.654718	0.650296	0.642122	0.00653143			5.37935	5.38064	5.37236	5.35257	0.0537123		2.23107	2.19218	2.22917	2.22249	0.0221873
			308	0.0537341	0.0377452	0.0222915	0.00655637				3.76926	3.78418	3.75705	3.7876	0.0377452		0.668702	0.657511	0.651441	0.644892	0.00655637			5.37929	5.38271	5.37489	5.35673	0.0537341		2.23981	2.20412	2.24039	2.23228	0.0222915
			309	0.0537168	0.0377874	0.0223748	0.00657723				3.77196	3.78764	3.76577	3.78959	0.0377874		0.67161	0.659244	0.653744	0.646293	0.00657723			5.37445	5.38077	5.37356	5.35794	0.0537168		2.24625	2.21475	2.24956	2.23937	0.0223748
			310	0.0537345	0.0378212	0.0224782	0.00659907				3.77666	3.78877	3.76925	3.79381	0.0378212		0.673478	0.661298	0.655793	0.649057	0.00659907			5.37667	5.38205	5.37361	5.36148	0.0537345		2.25724	2.22548	2.25875	2.24981	0.0224782
			311	0.0537515	0.0378581	0.0225673	0.00661965				3.77978	3.79496	3.76905	3.79946	0.0378581		0.674786	0.663946	0.658143	0.650986	0.00661965			5.3799	5.3862	5.37151	5.363	0.0537515		2.26768	2.23427	2.26681	2.25816	0.0225673
			312	0.0537564	0.0379083	0.0226731	0.00664117				3.7846	3.79942	3.77361	3.80568	0.0379083		0.677108	0.665825	0.659344	0.65419	0.00664117			5.37993	5.38782	5.37211	5.36271	0.0537564		2.27998	2.24198	2.2774	2.26987	0.0226731
			313	0.0537777	0.0379619	0.0227599	0.00666389				3.78888	3.80493	3.78185	3.80909	0.0379619		0.679076	0.666786	0.662253	0.657441	0.00666389			5.37949	5.39067	5.37573	5.36518	0.0537777		2.28834	2.25238	2.28352	2.27974	0.0227599
			314	0.0537899	0.0379947	0.0228564	0.00669079				3.79165	3.8086	3.7862	3.81143	0.0379947		0.681894	0.670096	0.664245	0.660079	0.00669079			5.38024	5.3919	5.37556	5.36824	0.0537899		2.29914	2.26324	2.2933	2.28689	0.0228564
			315	0.0537983	0.0380248	0.0229766	0.00671272				3.79714	3.81055	3.7862	3.816	0.0380248		0.682695	0.673482	0.666679	0.662234	0.00671272			5.38122	5.39598	5.37678	5.36533	0.0537983		2.30984	2.27464	2.30662	2.29952	0.0229766
			316	0.053833	0.0380579	0.0230631	0.00673152				3.80077	3.81574	3.79061	3.81604	0.0380579		0.684377	0.675308	0.668678	0.664245	0.00673152			5.38544	5.39749	5.38173	5.36852	0.053833		2.31763	2.28426	2.3157	2.30765	0.0230631
			317	0.0538371	0.0380969	0.0231573	0.00675724				3.80555	3.81877	3.79504	3.8194	0.0380969		0.686547	0.678346	0.671389	0.666613	0.00675724			5.38581	5.39706	5.38314	5.36885	0.0538371		2.32604	2.29246	2.32434	2.3201	0.0231573
			318	0.0538495	0.0381354	0.023252	0.00678362				3.80662	3.82107	3.80174	3.82472	0.0381354		0.688221	0.681166	0.674181	0.669882	0.00678362			5.385	5.40059	5.38598	5.36821	0.0538495		2.33419	2.30355	2.33224	2.3308	0.023252
			319	0.0538578	0.0381599	0.0233457	0.00680413				3.80884	3.82316	3.80402	3.82796	0.0381599		0.691454	0.683241	0.675368	0.671589	0.00680413			5.38858	5.39998	5.38453	5.37002	0.0538578		2.34284	2.31452	2.34164	2.33927	0.0233457
			320	0.0538671	0.0381914	0.0234556	0.0068288				3.81339	3.82469	3.80664	3.83184	0.0381914		0.693684	0.685562	0.678567	0.673707	0.0068288			5.38873	5.40541	5.38514	5.36755	0.0538671		2.35507	2.32567	2.35281	2.34869	0.0234556
			321	0.0538792	0.0382312	0.0235456	0.0068491				3.81787	3.82719	3.80862	3.83882	0.0382312		0.694296	0.687427	0.681447	0.676471	0.0068491			5.38671	5.40808	5.38452	5.37236	0.0538792		2.36295	2.33527	2.36202	2.35802	0.0235456
			322	0.0538774	0.0382748	0.0236352	0.00687442				3.82213	3.8323	3.8114	3.84408	0.0382748		0.697065	0.689667	0.682804	0.680232	0.00687442			5.38592	5.40502	5.38845	5.37159	0.0538774		2.37014	2.34443	2.37175	2.36777	0.0236352
			323	0.0538839	0.0382818	0.0237206	0.00688558				3.82445	3.83365	3.81278	3.84186	0.0382818		0.698682	0.689689	0.683226	0.682634	0.00688558			5.38757	5.40451	5.39118	5.37029	0.0538839		2.37787	2.35443	2.38001	2.3759	0.0237206
			324	0.0539018	0.0383081	0.0238011	0.00690472				3.82653	3.83683	3.81546	3.84441	0.0383081		0.700918	0.691409	0.685478	0.684081	0.00690472			5.3897	5.4066	5.39132	5.37309	0.0539018		2.38877	2.36121	2.38624	2.38421	0.0238011
			325	0.0538934	0.0383383	0.0238895	0.0069334				3.83094	3.83947	3.81583	3.84907	0.0383383		0.704791	0.694091	0.687533	0.686946	0.0069334			5.39076	5.40171	5.39151	5.37338	0.0538934		2.3974	2.3706	2.39666	2.39114	0.0238895
			326	0.0538946	0.0383657	0.0239827	0.00695657				3.83526	3.84364	3.81567	3.85173	0.0383657		0.707877	0.695272	0.69009	0.68939	0.00695657			5.39305	5.40079	5.39207	5.37192	0.0538946		2.40537	2.37945	2.40644	2.4018	0.0239827
			327	0.0539003	0.038406	0.0240739	0.0069742				3.84184	3.84721	3.81849	3.85486	0.038406		0.708818	0.697566	0.693244	0.690054	0.0069742			5.39652	5.39982	5.39313	5.37066	0.0539003		2.41442	2.38498	2.41802	2.41213	0.0240739
			328	0.0539045	0.0384494	0.0241688	0.00699445				3.84721	3.85012	3.82473	3.85772	0.0384494		0.710511	0.7001	0.695943	0.691225	0.00699445			5.39943	5.39995	5.39157	5.37086	0.0539045		2.42627	2.39372	2.42672	2.4208	0.0241688
			329	0.0539074	0.0384728	0.024267	0.00701642				3.84982	3.85112	3.82759	3.8606	0.0384728		0.712793	0.700926	0.697913	0.694934	0.00701642			5.39744	5.40188	5.39123	5.37243	0.0539074		2.43913	2.40331	2.43559	2.42877	0.024267
			330	0.0539046	0.0384934	0.0243589	0.00704385				3.8516	3.85261	3.83041	3.86275	0.0384934		0.715585	0.704844	0.699698	0.697413	0.00704385			5.3948	5.40433	5.38987	5.37285	0.0539046		2.4472	2.41411	2.44382	2.43841	0.0243589
			331	0.053905	0.038526	0.024445	0.00706142				3.85211	3.85686	3.83625	3.86517	0.038526		0.717517	0.705487	0.702957	0.698607	0.00706142			5.39303	5.40473	5.38777	5.37646	0.053905		2.45545	2.42206	2.45333	2.44714	0.024445
			332	0.0539017	0.0385534	0.0245328	0.00708813				3.85507	3.86107	3.84	3.86523	0.0385534		0.720688	0.707969	0.705515	0.701082	0.00708813			5.39256	5.4068	5.3865	5.37483	0.0539017		2.46518	2.42866	2.46359	2.45568	0.0245328
			333	0.0538892	0.0385802	0.0246313	0.00710594				3.86022	3.86285	3.84477	3.86426	0.0385802		0.722037	0.708935	0.707579	0.703825	0.00710594			5.39103	5.4055	5.38395	5.37518	0.0538892		2.47322	2.4392	2.47383	2.46626	0.0246313
			334	0.0539097	0.0386063	0.0247291	0.0071269				3.86475	3.86418	3.84879	3.86479	0.0386063		0.724457	0.710147	0.709518	0.706639	0.0071269			5.39605	5.4064	5.38529	5.37616	0.0539097		2.48373	2.44979	2.48381	2.47432	0.0247291
			335	0.0539232	0.038645	0.0248125	0.00714643				3.8702	3.86576	3.85281	3.86924	0.038645		0.726037	0.713504	0.710513	0.708519	0.00714643			5.39227	5.40961	5.38599	5.38142	0.0539232		2.49177	2.45935	2.49186	2.48202	0.0248125
			336	0.053922	0.0386551	0.0249029	0.00716619				3.86952	3.86609	3.85436	3.87208	0.0386551		0.72762	0.714997	0.713559	0.710299	0.00716619			5.39374	5.41062	5.38679	5.37766	0.053922		2.49973	2.46874	2.5013	2.49139	0.0249029
			337	0.053916	0.0386777	0.0249982	0.00719433				3.87133	3.86846	3.85471	3.87657	0.0386777		0.730046	0.717767	0.71731	0.71261	0.00719433			5.3946	5.41094	5.3832	5.37765	0.053916		2.51001	2.48118	2.50725	2.50083	0.0249982
			338	0.0539049	0.0387078	0.0251043	0.00722155				3.87429	3.87288	3.85608	3.87988	0.0387078		0.732904	0.720181	0.720478	0.715059	0.00722155			5.39332	5.4112	5.38247	5.37496	0.0539049		2.51799	2.48936	2.52	2.51436	0.0251043
			339	0.0539082	0.0387209	0.0251936	0.00724645				3.87706	3.8761	3.85693	3.87826	0.0387209		0.736029	0.720982	0.724058	0.717511	0.00724645			5.39491	5.40996	5.37964	5.37879	0.0539082		2.52841	2.49759	2.52962	2.52183	0.0251936
			340	0.0539269	0.0387546	0.0252957	0.00726758				3.87876	3.88187	3.86152	3.87969	0.0387546		0.738618	0.723107	0.72518	0.720128	0.00726758			5.39448	5.40963	5.38366	5.383	0.0539269		2.53783	2.50714	2.54164	2.53165	0.0252957
			341	0.053928	0.0387778	0.0253979	0.00729457				3.87608	3.88627	3.86595	3.88281	0.0387778		0.741595	0.72569	0.727744	0.722799	0.00729457			5.39581	5.40836	5.3816	5.38544	0.053928		2.54954	2.51711	2.55021	2.54231	0.0253979
			342	0.0539262	0.0388053	0.0254889	0.00732212				3.8773	3.8882	3.87137	3.88524	0.0388053		0.744637	0.727641	0.731635	0.724934	0.00732212			5.39512	5.40958	5.38313	5.38266	0.0539262		2.55831	2.52411	2.55834	2.55481	0.0254889
			343	0.0539299	0.0388136	0.0255771	0.00734357				3.88011	3.88629	3.87014	3.88889	0.0388136		0.746045	0.730089	0.733353	0.727943	0.00734357			5.39517	5.40801	5.38622	5.38256	0.0539299		2.56781	2.53078	2.56846	2.56377	0.0255771
			344	0.0539177	0.0388479	0.0256661	0.00736299				3.88373	3.88589	3.87817	3.89137	0.0388479		0.748662	0.732509	0.734694	0.72933	0.00736299			5.39022	5.40819	5.38718	5.3815	0.0539177		2.57716	2.54	2.5758	2.5735	0.0256661
			345	0.053925	0.0388843	0.025761	0.00739075				3.89071	3.88709	3.88368	3.89226	0.0388843		0.750714	0.737397	0.737301	0.730889	0.00739075			5.39077	5.40536	5.38759	5.38627	0.053925		2.58567	2.5513	2.58612	2.58129	0.025761
			346	0.0539363	0.0388932	0.0258534	0.00741513				3.88961	3.8906	3.88523	3.89183	0.0388932		0.752285	0.740306	0.739247	0.734214	0.00741513			5.39094	5.40417	5.38999	5.38941	0.0539363		2.59757	2.56021	2.59439	2.5892	0.0258534
			347	0.0539539	0.0389218	0.0259281	0.0074368				3.89144	3.89047	3.89056	3.89626	0.0389218		0.754744	0.74193	0.741031	0.737016	0.0074368			5.38767	5.41169	5.39255	5.38965	0.0539539		2.60371	2.56829	2.60304	2.59622	0.0259281
			348	0.0539681	0.0389379	0.0260083	0.00746284				3.89622	3.88874	3.89191	3.89829	0.0389379		0.756767	0.744847	0.743914	0.739606	0.00746284			5.38835	5.40978	5.397	5.39213	0.0539681		2.6132	2.57787	2.60981	2.60245	0.0260083
			349	0.0539912	0.0389552	0.0260963	0.00749296				3.89573	3.88823	3.89694	3.90117	0.0389552		0.759857	0.746913	0.74795	0.742466	0.00749296			5.39266	5.41078	5.40142	5.39161	0.0539912		2.62516	2.58622	2.61742	2.60972	0.0260963
			350	0.0540113	0.0389844	0.0261843	0.00751973				3.9035	3.88814	3.90137	3.90075	0.0389844		0.76221	0.750347	0.750174	0.74516	0.00751973			5.39469	5.41092	5.40507	5.39384	0.0540113		2.63523	2.59412	2.62716	2.61722	0.0261843
			351	0.0540088	0.0390069	0.0262898	0.00754457				3.90514	3.88859	3.90742	3.90162	0.0390069		0.764242	0.751888	0.752953	0.748745	0.00754457			5.39452	5.41301	5.40319	5.39281	0.0540088		2.64752	2.60544	2.63411	2.62886	0.0262898
			352	0.054012	0.0390345	0.0263889	0.00756492				3.90406	3.89652	3.91098	3.90226	0.0390345		0.765721	0.753761	0.756818	0.749666	0.00756492			5.39075	5.41356	5.40622	5.39428	0.054012		2.65781	2.61773	2.64268	2.63735	0.0263889
			353	0.0540198	0.0390524	0.0264698	0.0075903				3.90478	3.90025	3.91339	3.90254	0.0390524		0.768514	0.756003	0.759742	0.751859	0.0075903			5.39235	5.4122	5.40759	5.39575	0.0540198		2.66534	2.62705	2.65034	2.64519	0.0264698
			354	0.0540315	0.0390649	0.026557	0.00761343				3.90307	3.90094	3.91521	3.90674	0.0390649		0.770954	0.759276	0.761623	0.753518	0.00761343			5.39414	5.41422	5.40908	5.39515	0.0540315		2.675	2.63351	2.65965	2.65462	0.026557
			355	0.0540204	0.0390882	0.0266387	0.00763789				3.90327	3.90436	3.91834	3.90932	0.0390882		0.774527	0.76197	0.763582	0.755075	0.00763789			5.39459	5.41247	5.40675	5.39436	0.0540204		2.68393	2.64228	2.66783	2.66144	0.0266387
			356	0.0540286	0.039111	0.0267313	0.00766661				3.90675	3.9072	3.91902	3.91142	0.039111		0.776948	0.763563	0.767887	0.758248	0.00766661			5.39791	5.41318	5.40479	5.39557	0.0540286		2.6931	2.65445	2.67718	2.6678	0.0267313
			357	0.0540267	0.0391378	0.0268167	0.00768845				3.90919	3.91098	3.92255	3.91241	0.0391378		0.780131	0.764898	0.770281	0.760071	0.00768845			5.39438	5.41643	5.402	5.39788	0.0540267		2.7012	2.66413	2.68565	2.67571	0.0268167
			358	0.054029	0.039158	0.0268968	0.00771009				3.91151	3.91324	3.92431	3.91414	0.039158		0.782748	0.766053	0.772761	0.762475	0.00771009			5.39504	5.41577	5.40321	5.39759	0.054029		2.71026	2.6712	2.69534	2.68192	0.0268968
			359	0.0540256	0.0391756	0.02698	0.00773991				3.91479	3.914	3.92725	3.9142	0.0391756		0.786726	0.768095	0.775139	0.766005	0.00773991			5.39557	5.41374	5.40348	5.39745	0.0540256		2.72051	2.6791	2.7023	2.69008	0.02698
			360	0.0540343	0.0391903	0.0270602	0.00776291				3.91581	3.91792	3.92779	3.91459	0.0391903		0.789856	0.770144	0.777629	0.767535	0.00776291			5.39635	5.41285	5.40523	5.39928	0.0540343		2.72802	2.68598	2.71293	2.69715	0.0270602
			361	0.0540372	0.0392035	0.0271414	0.00778863				3.91908	3.91711	3.93057	3.91465	0.0392035		0.792304	0.771915	0.780376	0.770857	0.00778863			5.39435	5.41435	5.40621	5.39995	0.0540372		2.73427	2.69493	2.72018	2.70719	0.0271414
			362	0.0540228	0.0392376	0.0272184	0.00781249				3.92317	3.91928	3.933	3.91961	0.0392376		0.794421	0.774512	0.782107	0.773955	0.00781249			5.39408	5.41636	5.40508	5.39361	0.0540228		2.74139	2.70438	2.72721	2.71437	0.0272184
			363	0.0540391	0.039259	0.0272931	0.00784192				3.92578	3.92008	3.934	3.92374	0.039259		0.797289	0.776621	0.785503	0.777355	0.00784192			5.39323	5.41995	5.40687	5.39559	0.0540391		2.74932	2.71081	2.73806	2.71903	0.0272931
			364	0.0540619	0.0392823	0.0273833	0.00785976				3.92711	3.91987	3.93629	3.92965	0.0392823		0.797843	0.778328	0.788078	0.779653	0.00785976			5.39905	5.42038	5.40763	5.39769	0.0540619		2.75684	2.72067	2.74764	2.72818	0.0273833
			365	0.0540649	0.0392796	0.0274558	0.00788117				3.92619	3.92026	3.93497	3.93044	0.0392796		0.798898	0.781349	0.790756	0.781464	0.00788117			5.39854	5.42032	5.40902	5.39807	0.0540649		2.76499	2.72767	2.7541	2.73555	0.0274558
			366	0.0540646	0.0393046	0.0275505	0.00790707				3.92779	3.92071	3.93709	3.93624	0.0393046		0.801205	0.785378	0.792725	0.783522	0.00790707			5.39802	5.42069	5.4081	5.39904	0.0540646		2.77277	2.73879	2.76461	2.74403	0.0275505
			367	0.0540776	0.0393253	0.0276261	0.00793138				3.93144	3.92621	3.93626	3.93622	0.0393253		0.804052	0.788087	0.795515	0.784899	0.00793138			5.39784	5.41958	5.41254	5.40109	0.0540776		2.78081	2.74669	2.77241	2.75052	0.0276261
			368	0.0540763	0.0393515	0.0277095	0.00794936				3.93348	3.93038	3.93642	3.94031	0.0393515		0.805602	0.789769	0.798384	0.78599	0.00794936			5.39709	5.41848	5.41032	5.40463	0.0540763		2.78848	2.7534	2.78266	2.75925	0.0277095
			369	0.0540821	0.0393706	0.0278035	0.00797118				3.93638	3.93085	3.94181	3.93918	0.0393706		0.808252	0.792203	0.801023	0.786994	0.00797118			5.39901	5.41779	5.41165	5.40439	0.0540821		2.7982	2.76234	2.79163	2.76924	0.0278035
			370	0.0540884	0.0393828	0.0278715	0.00799851				3.93913	3.93061	3.94288	3.94051	0.0393828		0.811589	0.794837	0.803609	0.789369	0.00799851			5.39902	5.41749	5.41132	5.40754	0.0540884		2.80561	2.76932	2.79852	2.77514	0.0278715
			371	0.0540969	0.039392	0.027957	0.00802083				3.94091	3.93056	3.94143	3.9439	0.039392		0.813427	0.796824	0.805647	0.792435	0.00802083			5.40157	5.41941	5.40957	5.40822	0.0540969		2.81612	2.77766	2.80838	2.78064	0.027957
			372	0.0540977	0.0394051	0.0280377	0.00805098				3.9429	3.93045	3.94222	3.94646	0.0394051		0.816888	0.799584	0.80773	0.796189	0.00805098			5.39999	5.41979	5.4098	5.40951	0.0540977		2.82469	2.78846	2.81421	2.78772	0.0280377
			373	0.0541011	0.0394	0.0281209	0.00806577				3.9441	3.93006	3.94011	3.94572	0.0394		0.818657	0.800166	0.810492	0.796994	0.00806577			5.39818	5.41501	5.41371	5.41356	0.0541011		2.83081	2.79871	2.82238	2.79644	0.0281209
			374	0.0540906	0.039417	0.0282065	0.00808605				3.94622	3.92784	3.94145	3.9513	0.039417		0.82044	0.803758	0.811989	0.798232	0.00808605			5.39608	5.41551	5.41311	5.41153	0.0540906		2.83766	2.80909	2.8324	2.80346	0.0282065
			375	0.0540823	0.039417	0.028299	0.00811639				3.94259	3.92978	3.94067	3.95375	0.039417		0.822337	0.807289	0.815012	0.801918	0.00811639			5.39563	5.41576	5.41024	5.41128	0.0540823		2.8482	2.81709	2.84034	2.81398	0.028299
			376	0.0540924	0.0394078	0.0283878	0.00814427				3.94308	3.92988	3.93938	3.95078	0.0394078		0.826507	0.809098	0.817579	0.804526	0.00814427			5.39766	5.41652	5.41081	5.41198	0.0540924		2.85591	2.8256	2.84966	2.82396	0.0283878
			377	0.0540925	0.039426	0.0284681	0.0081662				3.94229	3.9327	3.94346	3.95196	0.039426		0.828619	0.811069	0.819441	0.807353	0.0081662			5.39722	5.41695	5.41177	5.41106	0.0540925		2.8624	2.83495	2.85866	2.83122	0.0284681
			378	0.0541026	0.0394495	0.0285523	0.00819321				3.94435	3.93569	3.94623	3.95353	0.0394495		0.830308	0.812531	0.822782	0.811662	0.00819321			5.40005	5.41692	5.41277	5.41131	0.0541026		2.87187	2.84202	2.86611	2.84091	0.0285523
			379	0.0541172	0.0394512	0.0286224	0.00822018				3.94251	3.93725	3.94637	3.95435	0.0394512		0.831845	0.815982	0.82555	0.814696	0.00822018			5.39996	5.42021	5.4149	5.4118	0.0541172		2.88057	2.84732	2.87172	2.84933	0.0286224
			380	0.0541128	0.0394554	0.0287045	0.0082401				3.94547	3.93856	3.94604	3.95207	0.0394554		0.834145	0.818325	0.82654	0.817029	0.0082401			5.39841	5.42046	5.41377	5.41249	0.0541128		2.8903	2.8555	2.87859	2.8574	0.0287045
			381	0.0541145	0.0394735	0.0287975	0.00826931				3.94763	3.94279	3.94794	3.95104	0.0394735		0.83762	0.82108	0.829439	0.819585	0.00826931			5.39877	5.41918	5.41687	5.41099	0.0541145		2.90049	2.86416	2.88686	2.86751	0.0287975
			382	0.0541002	0.039488	0.0288905	0.00829382				3.94927	3.94436	3.94814	3.95345	0.039488		0.840314	0.824111	0.831553	0.821551	0.00829382			5.39829	5.41812	5.41349	5.41018	0.0541002		2.90986	2.87454	2.89539	2.87643	0.0288905
			383	0.054085	0.0395089	0.028969	0.00832235				3.95045	3.94726	3.9483	3.95754	0.0395089		0.844235	0.826029	0.834585	0.82409	0.00832235			5.40137	5.4162	5.40651	5.40992	0.054085		2.91788	2.88126	2.90314	2.8853	0.028969
			384	0.0540828	0.0395186	0.0290424	0.00834566				3.95122	3.94658	3.94956	3.96009	0.0395186		0.846506	0.828109	0.838177	0.825473	0.00834566			5.39909	5.41868	5.40632	5.40903	0.0540828		2.92326	2.88872	2.91119	2.8938	0.0290424
			385	0.0540729	0.039529	0.0291191	0.00837283				3.95125	3.94652	3.95162	3.9622	0.039529		0.848444	0.831242	0.840581	0.828864	0.00837283			5.39831	5.41775	5.40459	5.4085	0.0540729		2.93143	2.89536	2.91849	2.90237	0.0291191
			386	0.0540653	0.0395231	0.029184	0.00838942				3.95311	3.94629	3.94807	3.96176	0.0395231		0.850645	0.832685	0.84208	0.830359	0.00838942			5.40002	5.41746	5.40232	5.40631	0.0540653		2.93755	2.9041	2.9254	2.90654	0.029184
			387	0.054062	0.0395287	0.0292606	0.00841707				3.95347	3.94926	3.94818	3.96057	0.0395287		0.853279	0.835549	0.84477	0.833229	0.00841707			5.40159	5.41481	5.40213	5.40626	0.054062		2.9466	2.91074	2.93185	2.91506	0.0292606
			388	0.0540694	0.0395398	0.0293469	0.00844904				3.95265	3.95119	3.94995	3.96214	0.0395398		0.857013	0.839637	0.847988	0.834976	0.00844904			5.40658	5.41428	5.4005	5.4064	0.0540694		2.95691	2.91988	2.94086	2.92109	0.0293469
			389	0.0540761	0.0395541	0.0294299	0.00847239				3.95317	3.95052	3.95247	3.96549	0.0395541		0.861353	0.840403	0.850136	0.837064	0.00847239			5.40934	5.4174	5.39656	5.40712	0.0540761		2.96501	2.92849	2.94856	2.9299	0.0294299
			390	0.0540876	0.0395457	0.0295143	0.00849141				3.95097	3.94816	3.95195	3.9672	0.0395457		0.862522	0.841786	0.853966	0.838288	0.00849141			5.41021	5.41733	5.39843	5.40907	0.0540876		2.97274	2.93785	2.95778	2.93733	0.0295143
			391	0.0540914	0.039544	0.0295916	0.00851232				3.95131	3.95012	3.95311	3.96306	0.039544		0.866403	0.844027	0.855168	0.839329	0.00851232			5.41124	5.41627	5.39902	5.41002	0.0540914		2.98059	2.9478	2.96325	2.94499	0.0295916
			392	0.0541072	0.0395512	0.0296526	0.00853348				3.95146	3.95136	3.9553	3.96234	0.0395512		0.869187	0.846775	0.857488	0.839942	0.00853348			5.41437	5.41674	5.39993	5.41183	0.0541072		2.98523	2.95233	2.9703	2.95319	0.0296526
			393	0.0541104	0.0395561	0.0297372	0.00855842				3.95297	3.95258	3.95646	3.96043	0.0395561		0.870959	0.84949	0.86097	0.841951	0.00855842			5.41005	5.41986	5.40438	5.40988	0.0541104		2.99236	2.96198	2.9777	2.96284	0.0297372
			394	0.0541167	0.0395661	0.0298101	0.00857936				3.95323	3.95275	3.95619	3.96426	0.0395661		0.873096	0.852107	0.862892	0.843647	0.00857936			5.41031	5.42061	5.4057	5.41006	0.0541167		2.99738	2.97099	2.98666	2.969	0.0298101
			395	0.0541222	0.0395712	0.029892	0.00860108				3.95494	3.95329	3.95717	3.96309	0.0395712		0.874142	0.854153	0.865719	0.846419	0.00860108			5.41257	5.41798	5.40853	5.4098	0.0541222		3.0058	2.97905	2.99387	2.97807	0.029892
			396	0.0541138	0.0395634	0.0299726	0.00862102				3.95514	3.95255	3.95487	3.96278	0.0395634		0.875631	0.856791	0.867418	0.848566	0.00862102			5.41203	5.41831	5.40633	5.40886	0.0541138		3.01367	2.9864	3.00239	2.98658	0.0299726
			397	0.0541232	0.0395671	0.0300478	0.00863697				3.95838	3.95015	3.95548	3.96282	0.0395671		0.876984	0.85756	0.87041	0.849836	0.00863697			5.41171	5.42176	5.40503	5.41079	0.0541232		3.022	2.99514	3.0092	2.99278	0.0300478
			398	0.0541396	0.0395787	0.0301197	0.00866317				3.96	3.95304	3.95536	3.96308	0.0395787		0.879318	0.860491	0.873001	0.852459	0.00866317			5.41185	5.42313	5.40995	5.41089	0.0541396		3.0278	3.00112	3.0167	3.00225	0.0301197
			399	0.0541538	0.0395911	0.0301857	0.00868436				3.95926	3.95559	3.9581	3.9635	0.0395911		0.880628	0.86345	0.875206	0.85446	0.00868436			5.41696	5.42387	5.41025	5.41044	0.0541538		3.03183	3.00819	3.02379	3.01048	0.0301857
			400	0.0541561	0.0396071	0.0302541	0.00871449				3.96113	3.9552	3.96075	3.96578	0.0396071		0.883514	0.86657	0.877838	0.857874	0.00871449			5.41679	5.42234	5.40916	5.41415	0.0541561		3.0366	3.01682	3.03267	3.01555	0.0302541
			401	0.0541758	0.0396093	0.030337	0.00873223				3.96206	3.95607	3.96124	3.96434	0.0396093		0.885545	0.867336	0.880048	0.859962	0.00873223			5.41946	5.42361	5.41067	5.41656	0.0541758		3.0459	3.02047	3.04318	3.02524	0.030337
			402	0.054163	0.039627	0.0304115	0.00876699				3.96268	3.9596	3.96195	3.96658	0.039627		0.889393	0.870617	0.882594	0.864191	0.00876699			5.4191	5.42059	5.41212	5.4134	0.054163		3.05339	3.0277	3.05027	3.03324	0.0304115
			403	0.0541613	0.0396333	0.030492	0.0087886				3.96429	3.95864	3.96361	3.9668	0.0396333		0.891293	0.873142	0.885343	0.865661	0.0087886			5.41981	5.41919	5.4136	5.41193	0.0541613		3.0634	3.03308	3.05987	3.04046	0.030492
			404	0.0541574	0.0396379	0.0305659	0.00881626				3.96566	3.95769	3.96641	3.96541	0.0396379		0.895023	0.875412	0.88826	0.867807	0.00881626			5.42112	5.41543	5.41356	5.41285	0.0541574		3.06953	3.03922	3.06928	3.04832	0.0305659
			405	0.0541722	0.039634	0.0306394	0.00883096				3.96294	3.95879	3.96788	3.964	0.039634		0.895528	0.877419	0.890335	0.869104	0.00883096			5.42529	5.41503	5.41729	5.41125	0.0541722		3.07343	3.04817	3.07828	3.05586	0.0306394
			406	0.0541815	0.0396441	0.0307178	0.00885414				3.96314	3.95937	3.96928	3.96584	0.0396441		0.897754	0.880757	0.891345	0.871798	0.00885414			5.42235	5.42191	5.41632	5.41201	0.0541815		3.07918	3.05565	3.08924	3.06305	0.0307178
			407	0.0541904	0.0396574	0.0307973	0.00887141				3.96225	3.96411	3.96695	3.96964	0.0396574		0.899642	0.883733	0.892539	0.872649	0.00887141			5.42387	5.42348	5.41608	5.41274	0.0541904		3.08784	3.06349	3.09733	3.07025	0.0307973
			408	0.0541898	0.0396611	0.0308752	0.00890399				3.96098	3.96752	3.96842	3.96752	0.0396611		0.902881	0.887959	0.895943	0.874814	0.00890399			5.42329	5.4242	5.41556	5.41288	0.0541898		3.09816	3.06901	3.10522	3.0777	0.0308752
			409	0.0541792	0.0396581	0.030951	0.00892791				3.96006	3.96986	3.96784	3.96548	0.0396581		0.905519	0.889893	0.897529	0.878222	0.00892791			5.42195	5.42732	5.41351	5.40891	0.0541792		3.10522	3.07669	3.11343	3.08506	0.030951
			410	0.0541769	0.0396773	0.031018	0.00895111				3.96102	3.9693	3.9707	3.96991	0.0396773		0.909262	0.891488	0.899649	0.880046	0.00895111			5.42141	5.42544	5.41683	5.40709	0.0541769		3.11238	3.08369	3.1195	3.09162	0.031018
			411	0.0541929	0.039669	0.0310897	0.00898281				3.96123	3.97063	3.96797	3.96778	0.039669		0.911602	0.892858	0.904077	0.884589	0.00898281			5.42406	5.42451	5.42033	5.40824	0.0541929		3.12023	3.08941	3.12793	3.0983	0.0310897
			412	0.0542028	0.0396743	0.0311576	0.00901157				3.96043	3.97156	3.96903	3.96872	0.0396743		0.915749	0.897139	0.906258	0.885481	0.00901157			5.42814	5.42335	5.42006	5.40955	0.0542028		3.12648	3.09612	3.13452	3.10593	0.0311576
			413	0.0542009	0.0396759	0.0312319	0.00903824				3.96148	3.97428	3.96613	3.96847	0.0396759		0.917957	0.901475	0.907232	0.888632	0.00903824			5.42943	5.42162	5.41984	5.40947	0.0542009		3.13661	3.10366	3.13792	3.11458	0.0312319
			414	0.054202	0.0396856	0.0312976	0.00905608				3.96474	3.97342	3.96841	3.96768	0.0396856		0.919487	0.901831	0.910082	0.89103	0.00905608			5.42919	5.42114	5.42199	5.40848	0.054202		3.14383	3.11192	3.14144	3.12183	0.0312976
			415	0.054193	0.0396853	0.031353	0.00908095				3.9672	3.97302	3.96787	3.96604	0.0396853		0.921842	0.905549	0.912077	0.892911	0.00908095			5.42735	5.42204	5.42237	5.40545	0.054193		3.15088	3.11643	3.14617	3.12772	0.031353
			416	0.054159	0.0397022	0.0314192	0.0091058				3.97142	3.97257	3.97019	3.96671	0.0397022		0.923452	0.908033	0.915072	0.895764	0.0091058			5.42373	5.41798	5.41667	5.4052	0.054159		3.15873	3.12184	3.15366	3.13345	0.0314192
			417	0.0541587	0.0396944	0.031501	0.00913011				3.96921	3.97062	3.9699	3.96803	0.0396944		0.925763	0.909924	0.917992	0.898367	0.00913011			5.4284	5.41771	5.41187	5.40552	0.0541587		3.16598	3.12735	3.16669	3.1404	0.031501
			418	0.0541658	0.0397146	0.031568	0.00915287				3.97179	3.97438	3.96946	3.97021	0.0397146		0.927886	0.913005	0.920322	0.899937	0.00915287			5.43337	5.41489	5.41189	5.40616	0.0541658		3.17065	3.13513	3.17292	3.1485	0.031568
			419	0.0541815	0.0397152	0.0316405	0.00918049				3.97469	3.97563	3.96845	3.96732	0.0397152		0.931865	0.914454	0.922658	0.90322	0.00918049			5.43602	5.41472	5.41411	5.40775	0.0541815		3.17951	3.14262	3.17972	3.15436	0.0316405
			420	0.0541896	0.039718	0.0317186	0.00920626				3.97303	3.97674	3.97194	3.96548	0.039718		0.931757	0.917647	0.92594	0.90716	0.00920626			5.43811	5.41828	5.40903	5.41043	0.0541896		3.189	3.15022	3.18759	3.16064	0.0317186
			421	0.0541776	0.0397157	0.0317816	0.00922975				3.96811	3.97786	3.9735	3.96679	0.0397157		0.933715	0.920764	0.927864	0.909555	0.00922975			5.43849	5.41569	5.40781	5.40907	0.0541776		3.1939	3.15703	3.19444	3.16726	0.0317816
			422	0.0541813	0.0397174	0.0318267	0.0092457				3.96855	3.97661	3.97461	3.96717	0.0397174		0.937646	0.92177	0.928591	0.910274	0.0092457			5.44296	5.41619	5.40253	5.41086	0.0541813		3.20102	3.16147	3.20022	3.16798	0.0318267
			423	0.0542071	0.0397305	0.0318861	0.00926857				3.9726	3.97864	3.97443	3.96652	0.0397305		0.940591	0.922576	0.932208	0.912053	0.00926857			5.44202	5.41886	5.40735	5.41462	0.0542071		3.20798	3.16314	3.20835	3.17495	0.0318861
			424	0.0542055	0.0397301	0.0319606	0.00929121				3.97118	3.97937	3.97616	3.96534	0.0397301		0.942077	0.92588	0.934643	0.913885	0.00929121			5.43927	5.41909	5.40973	5.4141	0.0542055		3.21584	3.17267	3.21392	3.18182	0.0319606
			425	0.0542176	0.0397299	0.0320181	0.00932136				3.97092	3.98093	3.97627	3.96383	0.0397299		0.945138	0.930054	0.937079	0.916274	0.00932136			5.43914	5.4229	5.40982	5.41518	0.0542176		3.21955	3.18065	3.22011	3.18692	0.0320181
			426	0.0542275	0.0397267	0.0320719	0.00934846				3.97294	3.98188	3.9734	3.96247	0.0397267		0.949422	0.932546	0.939653	0.917761	0.00934846			5.44428	5.42514	5.4097	5.41189	0.0542275		3.22569	3.18591	3.22505	3.19209	0.0320719
			427	0.0542338	0.0397302	0.0321237	0.0093672				3.97272	3.98084	3.97451	3.96401	0.0397302		0.952504	0.933122	0.941081	0.920174	0.0093672			5.44352	5.42413	5.40899	5.4169	0.0542338		3.23172	3.19132	3.23082	3.19561	0.0321237
			428	0.0542283	0.0397494	0.0321884	0.00938852				3.97308	3.98276	3.97946	3.96446	0.0397494		0.955421	0.935597	0.942161	0.922228	0.00938852			5.44466	5.42075	5.40988	5.41603	0.0542283		3.23715	3.19749	3.23937	3.20133	0.0321884
			429	0.0542316	0.0397776	0.0322505	0.00941449				3.97419	3.98541	3.98605	3.96539	0.0397776		0.958695	0.937293	0.945834	0.923973	0.00941449			5.44511	5.42172	5.40912	5.41669	0.0542316		3.24638	3.20255	3.24291	3.20837	0.0322505
			430	0.0542457	0.0397798	0.0323161	0.00944146				3.97551	3.98281	3.98553	3.96808	0.0397798		0.961866	0.938471	0.949153	0.927093	0.00944146			5.44602	5.42422	5.41127	5.41679	0.0542457		3.25279	3.21075	3.24842	3.21449	0.0323161
			431	0.0542378	0.0397802	0.0323809	0.00946296				3.97406	3.98205	3.9858	3.97017	0.0397802		0.965288	0.939889	0.950892	0.929115	0.00946296			5.44376	5.42276	5.4099	5.41869	0.0542378		3.25627	3.21974	3.25529	3.22107	0.0323809
			432	0.0542228	0.0397876	0.0324682	0.00948911				3.97717	3.98137	3.98481	3.9717	0.0397876		0.96909	0.942242	0.952042	0.93227	0.00948911			5.44204	5.42178	5.4055	5.41981	0.0542228		3.26498	3.2279	3.26424	3.23019	0.0324682
			433	0.0542049	0.0397844	0.0325414	0.00951005				3.9757	3.98137	3.98024	3.97645	0.0397844		0.971318	0.945056	0.952891	0.934754	0.00951005			5.44076	5.41625	5.40703	5.41792	0.0542049		3.27363	3.23488	3.27082	3.23722	0.0325414
			434	0.05421	0.0397938	0.0325978	0.00953446				3.97829	3.98142	3.97848	3.97934	0.0397938		0.975783	0.946336	0.955817	0.93585	0.00953446			5.44008	5.41783	5.40807	5.41805	0.05421		3.27788	3.24044	3.2785	3.2423	0.0325978
			435	0.0542121	0.0398008	0.032655	0.00955907				3.97823	3.98274	3.98009	3.97925	0.0398008		0.978338	0.950224	0.956549	0.938516	0.00955907			5.44182	5.41929	5.40513	5.41858	0.0542121		3.28385	3.24515	3.28363	3.24937	0.032655
			436	0.0542192	0.0398041	0.0327128	0.00958829				3.97823	3.98205	3.98118	3.98019	0.0398041		0.98117	0.952123	0.960446	0.941576	0.00958829			5.44336	5.42036	5.40451	5.41944	0.0542192		3.28936	3.25149	3.28742	3.25686	0.0327128
			437	0.0542018	0.0398166	0.032773	0.00962184				3.98029	3.98018	3.98241	3.98377	0.0398166		0.983434	0.955593	0.964604	0.945104	0.00962184			5.44275	5.42236	5.40009	5.41551	0.0542018		3.29337	3.25971	3.29237	3.26374	0.032773
			438	0.0542094	0.039837	0.0328333	0.00964996				3.98214	3.98281	3.98466	3.98519	0.039837		0.985271	0.958808	0.968804	0.9471	0.00964996			5.44144	5.42076	5.40108	5.42051	0.0542094		3.2999	3.26355	3.29872	3.27117	0.0328333
			439	0.0542134	0.039844	0.0328892	0.00968114				3.98249	3.98241	3.98547	3.98721	0.039844		0.987563	0.962513	0.971676	0.950705	0.00968114			5.44318	5.41916	5.40389	5.41915	0.0542134		3.30456	3.26787	3.30664	3.27662	0.0328892
			440	0.0542063	0.0398367	0.0329509	0.00970475				3.98034	3.98275	3.9873	3.98429	0.0398367		0.989842	0.965898	0.973373	0.952787	0.00970475			5.43777	5.42103	5.40209	5.42165	0.0542063		3.3121	3.27309	3.31101	3.28417	0.0329509
			441	0.0542084	0.0398509	0.0330095	0.00972936				3.98324	3.98187	3.9892	3.98606	0.0398509		0.993507	0.967274	0.975834	0.955127	0.00972936			5.4373	5.42176	5.40229	5.42203	0.0542084		3.32203	3.27603	3.31566	3.29007	0.0330095
			442	0.0542067	0.0398686	0.0330553	0.00975607				3.98481	3.98469	3.99302	3.98493	0.0398686		0.9959	0.968993	0.978474	0.959062	0.00975607			5.43302	5.42093	5.40444	5.42429	0.0542067		3.32641	3.28066	3.32071	3.29432	0.0330553
			443	0.0541924	0.0398768	0.0331143	0.00977596				3.98466	3.98653	3.99709	3.98244	0.0398768		0.997749	0.969311	0.982112	0.961213	0.00977596			5.43157	5.41887	5.40537	5.42113	0.0541924		3.33042	3.29034	3.32506	3.29992	0.0331143
			444	0.054172	0.0398669	0.0331832	0.00979769				3.98561	3.98223	3.99629	3.98262	0.0398669		1.00161	0.971312	0.983881	0.962271	0.00979769			5.42887	5.42045	5.40228	5.4172	0.054172		3.33827	3.29768	3.33078	3.30655	0.0331832
			445	0.0541707	0.0398694	0.0332518	0.00982175				3.98406	3.98256	3.99694	3.98418	0.0398694		1.00391	0.974003	0.984598	0.966188	0.00982175			5.42856	5.41995	5.39932	5.42043	0.0541707		3.34774	3.30479	3.33779	3.31041	0.0332518
			446	0.0541749	0.0398725	0.0332991	0.00984888				3.9833	3.98346	3.99806	3.98418	0.0398725		1.0071	0.976559	0.986968	0.968923	0.00984888			5.42506	5.41867	5.40235	5.42388	0.0541749		3.35549	3.30791	3.34237	3.31387	0.0332991
			447	0.0541744	0.0398794	0.0333552	0.00987494				3.98582	3.98339	3.99688	3.98567	0.0398794		1.00877	0.979558	0.991455	0.970191	0.00987494			5.42365	5.41646	5.40231	5.42732	0.0541744		3.36127	3.31519	3.34605	3.31958	0.0333552
			448	0.0541646	0.0398939	0.0334107	0.00989453				3.98792	3.98501	3.99593	3.98868	0.0398939		1.01109	0.981066	0.994157	0.971499	0.00989453			5.42149	5.41999	5.40001	5.42435	0.0541646		3.36471	3.32159	3.35007	3.32791	0.0334107
			449	0.0541677	0.0399005	0.0334672	0.00992368				3.98915	3.98649	3.998	3.98654	0.0399005		1.01264	0.984131	0.997402	0.975297	0.00992368			5.41442	5.42244	5.40236	5.42786	0.0541677		3.37543	3.32612	3.35501	3.33032	0.0334672
			450	0.0541603	0.0398928	0.0335201	0.00995002				3.99139	3.98419	3.99757	3.98399	0.0398928		1.01723	0.985998	0.999188	0.977593	0.00995002			5.41416	5.4218	5.40093	5.42721	0.0541603		3.38101	3.33251	3.36004	3.33447	0.0335201
			451	0.0541441	0.0398906	0.0335765	0.00998311				3.99119	3.98305	3.9994	3.9826	0.0398906		1.02044	0.98923	1.00315	0.980419	0.00998311			5.4102	5.42078	5.40022	5.42645	0.0541441		3.38437	3.34027	3.36614	3.33983	0.0335765
			452	0.0541471	0.039884	0.0336296	0.0100032				3.99097	3.98153	3.99934	3.98175	0.039884		1.02293	0.990936	1.00566	0.981741	0.0100032			5.40782	5.42187	5.40292	5.42622	0.0541471		3.39071	3.34375	3.37193	3.34543	0.0336296
			453	0.0541385	0.039894	0.0336954	0.0100314				3.99146	3.98274	3.99854	3.98485	0.039894		1.0243	0.994151	1.00858	0.98555	0.0100314			5.40542	5.41817	5.40545	5.42637	0.0541385		3.39825	3.35194	3.37684	3.35111	0.0336954
			454	0.0541559	0.0398957	0.033745	0.0100619				3.99196	3.98413	3.99763	3.98456	0.0398957		1.02801	0.996967	1.01162	0.988176	0.0100619			5.40475	5.41673	5.40854	5.43236	0.0541559		3.40347	3.35742	3.38126	3.35584	0.033745
			455	0.054155	0.0399006	0.0338048	0.0100839				3.99573	3.98514	3.99715	3.98223	0.0399006		1.03107	0.999486	1.01413	0.988891	0.0100839			5.40411	5.41705	5.41004	5.43082	0.054155		3.41113	3.36189	3.38596	3.36295	0.0338048
			456	0.0541431	0.0398849	0.033862	0.0101059				3.9951	3.98335	3.9945	3.98099	0.0398849		1.03393	1.00218	1.01452	0.99172	0.0101059			5.40492	5.41317	5.40828	5.43085	0.0541431		3.41478	3.36697	3.39321	3.36984	0.033862
			457	0.0541184	0.0398804	0.0339045	0.0101268				3.99728	3.9857	3.99296	3.97621	0.0398804		1.03457	1.00499	1.01711	0.994073	0.0101268			5.39771	5.41606	5.40729	5.42632	0.0541184		3.4169	3.37381	3.39681	3.37428	0.0339045
			458	0.0541167	0.0398979	0.0339684	0.0101575				4.00008	3.99076	3.99051	3.97779	0.0398979		1.03719	1.00824	1.02046	0.99712	0.0101575			5.3983	5.41632	5.40745	5.42462	0.0541167		3.423	3.37887	3.40519	3.38029	0.0339684
			459	0.054118	0.0398912	0.0340276	0.0101806				3.99809	3.99101	3.98986	3.9775	0.0398912		1.03875	1.01141	1.02355	0.998517	0.0101806			5.39808	5.41404	5.40417	5.43093	0.054118		3.43104	3.38197	3.41293	3.38511	0.0340276
			460	0.0541282	0.0398924	0.0340826	0.0102074				3.99981	3.99232	3.98937	3.97543	0.0398924		1.04227	1.01199	1.02652	1.00217	0.0102074			5.40007	5.41251	5.40599	5.43271	0.0541282		3.43437	3.38763	3.42056	3.39045	0.0340826
			461	0.0541158	0.0398929	0.03414	0.0102337				4.00122	3.99201	3.98901	3.97492	0.0398929		1.04479	1.01467	1.02938	1.00462	0.0102337			5.3996	5.41204	5.40345	5.43123	0.0541158		3.43584	3.3932	3.42773	3.39922	0.03414
			462	0.0541019	0.0399072	0.0341856	0.0102549				3.99932	3.99487	3.99029	3.9784	0.0399072		1.04726	1.01638	1.03286	1.00546	0.0102549			5.39903	5.41302	5.4026	5.42611	0.0541019		3.44047	3.39608	3.43355	3.40416	0.0341856
			463	0.0541082	0.0399161	0.0342473	0.010277				3.99767	3.99755	3.99292	3.97831	0.0399161		1.04899	1.01932	1.03384	1.00865	0.010277			5.40171	5.41238	5.39987	5.42933	0.0541082		3.44806	3.40239	3.43717	3.41129	0.0342473
			464	0.0541029	0.0399261	0.0342824	0.010298				3.99933	3.99687	3.99513	3.97911	0.0399261		1.05024	1.02082	1.03599	1.01214	0.010298			5.40246	5.40939	5.40104	5.42826	0.0541029		3.45189	3.40478	3.43973	3.41655	0.0342824
			465	0.0540948	0.0399346	0.0343378	0.0103245				3.99887	3.99661	3.99558	3.98277	0.0399346		1.05462	1.02289	1.03766	1.01466	0.0103245			5.3971	5.41225	5.40097	5.4276	0.0540948		3.45728	3.41186	3.4432	3.4228	0.0343378
			466	0.05409	0.0399334	0.0343804	0.0103439				4.00155	3.99413	3.99461	3.98306	0.0399334		1.05712	1.0258	1.03908	1.01554	0.0103439			5.39744	5.41318	5.39657	5.42883	0.05409		3.46176	3.41632	3.44714	3.42694	0.0343804
			467	0.0541027	0.0399564	0.0344208	0.0103747				4.00109	3.99721	3.99785	3.98641	0.0399564		1.0604	1.0291	1.04277	1.0176	0.0103747			5.40012	5.41506	5.39933	5.42656	0.0541027		3.46119	3.42388	3.45434	3.42891	0.0344208
			468	0.0541016	0.0399567	0.0344802	0.0104				3.99767	3.9996	3.99666	3.98876	0.0399567		1.06153	1.03236	1.04536	1.02076	0.0104			5.4011	5.41646	5.40157	5.4215	0.0541016		3.4636	3.43058	3.46089	3.43699	0.0344802
			469	0.0541055	0.0399622	0.0345396	0.0104254				3.99765	4.00208	3.9935	3.99167	0.0399622		1.06543	1.03515	1.04665	1.02293	0.0104254			5.40149	5.41709	5.402	5.42164	0.0541055		3.46861	3.43747	3.46677	3.44299	0.0345396
			470	0.0541052	0.0399662	0.0345976	0.0104571				3.9942	4.00361	3.99635	3.99233	0.0399662		1.06875	1.03919	1.04906	1.02584	0.0104571			5.39906	5.41868	5.40356	5.42077	0.0541052		3.47396	3.44288	3.47323	3.44896	0.0345976
			471	0.054095	0.0399736	0.0346278	0.0104845				3.9939	4.00386	3.99656	3.99513	0.0399736		1.07164	1.0408	1.05297	1.02838	0.0104845			5.39751	5.41786	5.40491	5.41772	0.054095		3.47592	3.44807	3.47309	3.45403	0.0346278
			472	0.0540878	0.0399694	0.0346785	0.0105041				3.99158	4.00555	3.99458	3.99606	0.0399694		1.07393	1.04227	1.05662	1.02884	0.0105041			5.39594	5.41819	5.40216	5.41883	0.0540878		3.47856	3.45768	3.47832	3.45684	0.0346785
			473	0.0540875	0.0399772	0.0347375	0.0105234				3.99175	4.00427	3.99679	3.99806	0.0399772		1.07544	1.04413	1.05879	1.03099	0.0105234			5.39727	5.41745	5.40305	5.41725	0.0540875		3.48305	3.46497	3.48573	3.46125	0.0347375
			474	0.0540797	0.0399652	0.0347927	0.010535				3.98733	4.00461	3.99656	3.99758	0.0399652		1.07636	1.04679	1.05917	1.03169	0.010535			5.39434	5.41671	5.40287	5.41797	0.0540797		3.48921	3.46783	3.49187	3.46815	0.0347927
			475	0.0540856	0.0399625	0.034845	0.0105504				3.98872	4.00439	3.99825	3.99366	0.0399625		1.07978	1.04895	1.05902	1.03241	0.0105504			5.39438	5.41958	5.40325	5.41702	0.0540856		3.49187	3.47168	3.49845	3.47599	0.034845
			476	0.0540727	0.0399481	0.0348871	0.0105787				3.98506	4.003	3.99635	3.99483	0.0399481		1.08288	1.05105	1.06217	1.03537	0.0105787			5.39107	5.41889	5.40121	5.41789	0.0540727		3.49671	3.47633	3.50279	3.479	0.0348871
			477	0.0540687	0.0399506	0.0349371	0.0106033				3.98459	4.00532	3.99826	3.99207	0.0399506		1.08512	1.0535	1.06437	1.03835	0.0106033			5.39113	5.41744	5.40197	5.41694	0.0540687		3.50378	3.48146	3.50627	3.48332	0.0349371
			478	0.0540861	0.0399578	0.0349829	0.0106261				3.98669	4.00637	3.9992	3.99085	0.0399578		1.08759	1.05461	1.06666	1.04158	0.0106261			5.39052	5.41889	5.40775	5.4173	0.0540861		3.50716	3.48424	3.51269	3.48907	0.0349829
			479	0.0541031	0.0399574	0.0350461	0.0106478				3.98699	4.00426	4.00037	3.99134	0.0399574		1.08856	1.05653	1.06896	1.04507	0.0106478			5.39528	5.42098	5.40843	5.41654	0.0541031		3.51284	3.4921	3.51923	3.49425	0.0350461
			480	0.0541044	0.0399642	0.035101	0.0106777				3.9878	4.00816	3.9994	3.99032	0.0399642		1.09149	1.05904	1.07136	1.0492	0.0106777			5.39606	5.42071	5.40879	5.41619	0.0541044		3.51473	3.50156	3.52418	3.49992	0.035101
			481	0.0540993	0.0399634	0.0351456	0.0107072				3.98652	4.00885	3.99879	3.99119	0.0399634		1.09391	1.06251	1.07421	1.05223	0.0107072			5.39667	5.42104	5.40891	5.4131	0.0540993		3.518	3.5068	3.52818	3.50526	0.0351456
			482	0.0541069	0.0399795	0.0352008	0.0107343				3.98783	4.00911	4.00313	3.99174	0.0399795		1.09737	1.06628	1.07669	1.05338	0.0107343			5.39862	5.42194	5.40806	5.41413	0.0541069		3.52418	3.51034	3.53778	3.50803	0.0352008
			483	0.0541021	0.0399804	0.03524	0.0107536				3.98946	4.00809	4.00624	3.98838	0.0399804		1.09943	1.06804	1.07899	1.05496	0.0107536			5.39875	5.42241	5.40767	5.41198	0.0541021		3.52836	3.51566	3.53939	3.51258	0.03524
			484	0.0541173	0.0399926	0.0352867	0.0107826				3.98879	4.01291	4.00882	3.98654	0.0399926		1.10302	1.07178	1.08166	1.05658	0.0107826			5.40101	5.42368	5.40911	5.41312	0.0541173		3.53554	3.51873	3.54242	3.51798	0.0352867
			485	0.0541328	0.0399703	0.0353311	0.010805				3.98745	4.01036	4.00686	3.98347	0.0399703		1.10694	1.07297	1.08323	1.05887	0.010805			5.40238	5.42521	5.41333	5.41218	0.0541328		3.53872	3.52509	3.5466	3.52204	0.0353311
			486	0.0541142	0.0399631	0.0353781	0.0108298				3.98441	4.01103	4.0056	3.98421	0.0399631		1.11023	1.07552	1.08494	1.06123	0.0108298			5.39728	5.42319	5.41411	5.4111	0.0541142		3.54192	3.53038	3.55097	3.52798	0.0353781
			487	0.0541151	0.039957	0.0354196	0.0108597				3.98636	4.00593	4.00241	3.98812	0.039957		1.11281	1.08035	1.08732	1.06342	0.0108597			5.39612	5.4247	5.41456	5.41067	0.0541151		3.54439	3.53305	3.55631	3.53409	0.0354196
			488	0.0541111	0.0399534	0.035452	0.0108835				3.98572	4.00556	4.0038	3.98628	0.0399534		1.11541	1.08242	1.09048	1.06508	0.0108835			5.40097	5.42436	5.41298	5.40612	0.0541111		3.54789	3.53423	3.56091	3.53775	0.035452
			489	0.0541175	0.0399422	0.0355056	0.0109077				3.98412	4.00549	4.00194	3.98535	0.0399422		1.11772	1.08438	1.09399	1.06698	0.0109077			5.4029	5.42329	5.41779	5.40303	0.0541175		3.55033	3.54035	3.56683	3.54475	0.0355056
			490	0.0541181	0.039931	0.0355601	0.0109315				3.98385	4.00448	4.00078	3.98329	0.039931		1.1212	1.08614	1.0968	1.06847	0.0109315			5.40309	5.42189	5.41761	5.40466	0.0541181		3.55573	3.5459	3.57226	3.55016	0.0355601
			491	0.0541144	0.0399278	0.0356097	0.01096				3.98512	4.00467	3.99892	3.98243	0.0399278		1.12288	1.08848	1.10061	1.07204	0.01096			5.40171	5.41999	5.41668	5.40738	0.0541144		3.56158	3.54934	3.57592	3.55703	0.0356097
			492	0.054098	0.0399358	0.0356552	0.0109847				3.98608	4.00401	4.00255	3.98167	0.0399358		1.12581	1.09078	1.10339	1.0739	0.0109847			5.40039	5.41627	5.41483	5.40772	0.054098		3.56481	3.55374	3.57902	3.5645	0.0356552
			493	0.0540951	0.0399376	0.0357075	0.0110071				3.98735	4.0055	4.00129	3.98092	0.0399376		1.12588	1.09523	1.10617	1.07559	0.0110071			5.39914	5.41723	5.41496	5.40671	0.0540951		3.56948	3.56008	3.58473	3.5687	0.0357075
			494	0.0541093	0.0399338	0.0357581	0.0110192				3.98392	4.00478	4.00269	3.98214	0.0399338		1.12661	1.09564	1.10644	1.07899	0.0110192			5.40195	5.41646	5.41658	5.40875	0.0541093		3.57867	3.56347	3.58803	3.57308	0.0357581
			495	0.0541215	0.0399446	0.0357943	0.0110416				3.9861	4.006	4.00322	3.98252	0.0399446		1.12784	1.09839	1.10939	1.081	0.0110416			5.40621	5.41866	5.41651	5.40721	0.0541215		3.58294	3.56636	3.5895	3.57893	0.0357943
			496	0.0541236	0.0399458	0.0358348	0.011064				3.98812	4.00406	4.00297	3.98316	0.0399458		1.12923	1.10137	1.11306	1.08196	0.011064			5.40487	5.42205	5.41471	5.40782	0.0541236		3.58511	3.57097	3.59468	3.58314	0.0358348
			497	0.0541227	0.0399545	0.0358669	0.0110857				3.99004	4.00245	4.00344	3.98587	0.0399545		1.13092	1.10408	1.11574	1.08355	0.0110857			5.4026	5.42048	5.41591	5.4101	0.0541227		3.58821	3.57242	3.59746	3.58868	0.0358669
			498	0.0541186	0.0399517	0.0359159	0.0111152				3.99198	3.99813	4.00364	3.98693	0.0399517		1.133	1.10588	1.11946	1.08773	0.0111152			5.40111	5.41946	5.41811	5.40876	0.0541186		3.59169	3.5766	3.6016	3.59648	0.0359159
			499	0.0541098	0.0399487	0.0359578	0.0111317				3.98908	3.99836	4.00235	3.98967	0.0399487		1.13606	1.10778	1.12023	1.08863	0.0111317			5.40092	5.41747	5.415	5.41052	0.0541098		3.59356	3.58045	3.60656	3.60253	0.0359578
			500	0.0541069	0.0399383	0.0360091	0.0111661				3.99048	3.99597	3.99897	3.98989	0.0399383		1.13927	1.11259	1.12347	1.09111	0.0111661			5.40037	5.41469	5.41308	5.41463	0.0541069		3.59939	3.58683	3.61161	3.60581	0.0360091
			501	0.0541001	0.0399448	0.0360517	0.0111935				3.98906	3.99765	4.0012	3.99003	0.0399448		1.14126	1.11512	1.12563	1.09539	0.0111935			5.39972	5.41551	5.41071	5.41412	0.0541001		3.6024	3.59103	3.61642	3.61085	0.0360517
			502	0.0541065	0.0399531	0.0360948	0.0112153				3.99136	3.99441	4.00206	3.99341	0.0399531		1.14288	1.11936	1.12774	1.09615	0.0112153			5.40203	5.41439	5.40965	5.41652	0.0541065		3.60783	3.59499	3.61906	3.61605	0.0360948
			503	0.0541071	0.0399581	0.0361456	0.0112397				3.99376	3.99196	4.00289	3.99463	0.0399581		1.14508	1.12165	1.13096	1.0982	0.0112397			5.40234	5.41176	5.41086	5.41788	0.0541071		3.61034	3.60134	3.62211	3.62446	0.0361456
			504	0.0541062	0.0399657	0.0361971	0.0112613				3.99514	3.98811	4.00497	3.99805	0.0399657		1.14864	1.12421	1.13109	1.10058	0.0112613			5.40445	5.41202	5.40947	5.41655	0.0541062		3.61652	3.60621	3.62734	3.62877	0.0361971
			505	0.0541151	0.039962	0.0362408	0.0112816				3.99403	3.99003	4.00225	3.99849	0.039962		1.15254	1.12651	1.13153	1.10205	0.0112816			5.40522	5.41597	5.40891	5.41591	0.0541151		3.6212	3.61135	3.63106	3.6327	0.0362408
			506	0.0541194	0.0399699	0.0362726	0.0113148				3.99604	3.99243	4.0017	3.9978	0.0399699		1.15649	1.13022	1.13446	1.10474	0.0113148			5.40506	5.4123	5.41272	5.41769	0.0541194		3.62344	3.61284	3.63624	3.63653	0.0362726
			507	0.0541214	0.0399514	0.0363007	0.0113403				3.99368	3.99038	4.00324	3.99328	0.0399514		1.1588	1.13339	1.13619	1.10772	0.0113403			5.40515	5.41444	5.41186	5.41711	0.0541214		3.62466	3.61463	3.64086	3.64012	0.0363007
			508	0.0541308	0.039939	0.0363439	0.011365				3.99232	3.99024	3.99771	3.99532	0.039939		1.16248	1.13568	1.1376	1.11023	0.011365			5.40729	5.41404	5.41159	5.4194	0.0541308		3.62982	3.61817	3.64642	3.64312	0.0363439
			509	0.0541311	0.0399234	0.0363647	0.0113967				3.99197	3.98713	3.99688	3.99336	0.0399234		1.16491	1.13915	1.14066	1.11396	0.0113967			5.40557	5.41687	5.41063	5.41935	0.0541311		3.63119	3.6203	3.64472	3.64969	0.0363647
			510	0.0541275	0.0399277	0.03639	0.0114097				3.99148	3.99063	3.99349	3.99547	0.0399277		1.16547	1.14214	1.14187	1.11442	0.0114097			5.40591	5.41628	5.40971	5.4191	0.0541275		3.63102	3.62349	3.64691	3.65459	0.03639
			511	0.0541525	0.0399298	0.0364422	0.0114386				3.99	3.99229	3.99574	3.99388	0.0399298		1.16847	1.14479	1.14506	1.11711	0.0114386			5.41283	5.41973	5.41239	5.41606	0.0541525		3.64132	3.62703	3.65048	3.65808	0.0364422
			512	0.0541556	0.0399249	0.0364777	0.011465				3.99024	3.99101	3.99553	3.99317	0.0399249		1.17174	1.14627	1.14799	1.12002	0.011465			5.41251	5.42024	5.41539	5.41412	0.0541556		3.64575	3.6311	3.65589	3.65833	0.0364777
			513	0.0541491	0.0399224	0.0365079	0.0114846				3.99275	3.98899	3.99628	3.99092	0.0399224		1.17308	1.14773	1.15031	1.1227	0.0114846			5.41495	5.41751	5.41394	5.41324	0.0541491		3.64812	3.6349	3.66004	3.66011	0.0365079
			514	0.0541249	0.0399287	0.0365566	0.0115149				3.99053	3.99175	3.99794	3.99126	0.0399287		1.17853	1.15	1.15249	1.12495	0.0115149			5.40978	5.41588	5.41429	5.41003	0.0541249		3.65218	3.64007	3.66551	3.6649	0.0365566
			515	0.0541309	0.0399427	0.0365907	0.0115387				3.98983	3.99432	3.99903	3.99392	0.0399427		1.18209	1.15139	1.15613	1.12588	0.0115387			5.41543	5.41519	5.41456	5.40716	0.0541309		3.65742	3.64034	3.66986	3.66866	0.0365907
			516	0.0541274	0.0399368	0.0366365	0.0115661				3.9889	3.9933	3.99998	3.99253	0.0399368		1.18485	1.15351	1.15915	1.12891	0.0115661			5.41794	5.41315	5.41548	5.40439	0.0541274		3.66085	3.64537	3.67548	3.67288	0.0366365
			517	0.0541294	0.0399365	0.0366794	0.0115935				3.98768	3.99169	4.00061	3.9946	0.0399365		1.18782	1.15549	1.16121	1.13288	0.0115935			5.41476	5.41236	5.41515	5.40951	0.0541294		3.6655	3.65118	3.67895	3.67614	0.0366794
			518	0.0541106	0.0399365	0.0367069	0.011627				3.98744	3.99393	3.99853	3.99469	0.0399365		1.19142	1.1589	1.16375	1.13673	0.011627			5.41382	5.40918	5.41367	5.40756	0.0541106		3.66774	3.65466	3.6809	3.67948	0.0367069
			519	0.0540988	0.039942	0.0367415	0.0116492				3.98843	3.99389	3.99762	3.99685	0.039942		1.19378	1.16068	1.16601	1.1392	0.0116492			5.41413	5.40759	5.41171	5.4061	0.0540988		3.67352	3.65697	3.68374	3.68237	0.0367415
			520	0.0541003	0.0399435	0.0367694	0.011674				3.99042	3.99602	3.99509	3.99586	0.0399435		1.19615	1.16293	1.16947	1.14105	0.011674			5.41392	5.40793	5.4129	5.40539	0.0541003		3.67746	3.65992	3.68738	3.68298	0.0367694
			521	0.0541126	0.0399468	0.0367957	0.0117001				3.98868	3.9969	3.99906	3.99409	0.0399468		1.19974	1.16517	1.17142	1.14371	0.0117001			5.41509	5.40931	5.41562	5.40501	0.0541126		3.67804	3.66207	3.68962	3.68856	0.0367957
			522	0.0541272	0.0399403	0.0368322	0.0117381				3.98761	3.9952	3.99942	3.99386	0.0399403		1.20293	1.16832	1.17504	1.14894	0.0117381			5.41712	5.41084	5.41424	5.40868	0.0541272		3.68275	3.66322	3.69326	3.69367	0.0368322
			523	0.0541314	0.0399369	0.0368575	0.0117592				3.98656	3.99779	3.99349	3.99691	0.0399369		1.20518	1.17125	1.17715	1.15011	0.0117592			5.41774	5.41514	5.41379	5.40589	0.0541314		3.68547	3.66609	3.69718	3.69426	0.0368575
			524	0.0541204	0.0399305	0.036903	0.0117851				3.98756	3.99378	3.99411	3.99676	0.0399305		1.20777	1.17363	1.17971	1.15291	0.0117851			5.41746	5.41303	5.41612	5.40156	0.0541204		3.69165	3.6708	3.70207	3.6967	0.036903
			525	0.0541139	0.0399278	0.0369321	0.0118108				3.98815	3.99396	3.99666	3.99233	0.0399278		1.2109	1.17574	1.18279	1.15487	0.0118108			5.41392	5.40866	5.41787	5.40512	0.0541139		3.69403	3.67635	3.70209	3.70037	0.0369321
			526	0.0540954	0.0399384	0.036955	0.0118363				3.98939	3.99551	3.999	3.99147	0.0399384		1.2148	1.17803	1.18473	1.15695	0.0118363			5.41099	5.40674	5.41765	5.40277	0.0540954		3.69795	3.67829	3.70244	3.70335	0.036955
			527	0.0540971	0.0399256	0.0370058	0.0118583				3.98567	3.99383	4.00004	3.99072	0.0399256		1.21767	1.17971	1.18838	1.15755	0.0118583			5.40809	5.40937	5.41698	5.40439	0.0540971		3.70657	3.68165	3.70466	3.70945	0.0370058
			528	0.0540998	0.0399299	0.0370385	0.0118828				3.98599	3.9948	4.002	3.98916	0.0399299		1.21983	1.18287	1.19019	1.16024	0.0118828			5.40781	5.40755	5.4169	5.40765	0.0540998		3.70989	3.68547	3.70915	3.71091	0.0370385
			529	0.0541192	0.0399425	0.037066	0.0118953				3.98572	3.99666	4.00395	3.99065	0.0399425		1.22043	1.18433	1.19116	1.16222	0.0118953			5.40854	5.41006	5.41724	5.41185	0.0541192		3.71095	3.68872	3.71278	3.71396	0.037066
			530	0.0541348	0.0399352	0.0371037	0.0119262				3.9869	3.99693	4.00013	3.99012	0.0399352		1.22277	1.18912	1.19371	1.1649	0.0119262			5.41376	5.41547	5.41482	5.40988	0.0541348		3.71347	3.69229	3.7171	3.71863	0.0371037
			531	0.0541292	0.039953	0.0371266	0.0119473				3.98676	4.0005	4.00352	3.99042	0.039953		1.22477	1.19034	1.19661	1.16718	0.0119473			5.41453	5.41492	5.41376	5.40846	0.0541292		3.71662	3.69401	3.71873	3.72127	0.0371266
			532	0.054121	0.0399503	0.0371642	0.0119729				3.98494	3.99915	4.00442	3.99163	0.0399503		1.22715	1.19221	1.20112	1.16867	0.0119729			5.41403	5.41731	5.40949	5.40759	0.054121		3.72307	3.69771	3.72201	3.72288	0.0371642
			533	0.0541199	0.0399732	0.0371965	0.0120016				3.98564	4.00266	4.00692	3.99405	0.0399732		1.23088	1.19462	1.20423	1.17091	0.0120016			5.41271	5.42152	5.40796	5.40576	0.0541199		3.72531	3.70123	3.7254	3.72666	0.0371965
			534	0.0541259	0.0399721	0.0372256	0.0120226				3.98587	4.00355	4.00517	3.99426	0.0399721		1.23327	1.19595	1.20688	1.17292	0.0120226			5.41216	5.42011	5.40961	5.40849	0.0541259		3.72624	3.70812	3.72597	3.72989	0.0372256
			535	0.0541396	0.0399712	0.037245	0.0120481				3.98601	4.00484	4.00226	3.99536	0.0399712		1.23597	1.19846	1.2091	1.17571	0.0120481			5.41218	5.42202	5.41089	5.41073	0.0541396		3.7263	3.70973	3.72871	3.73327	0.037245
			536	0.054131	0.0399737	0.0372634	0.0120718				3.98684	4.00171	4.0026	3.99833	0.0399737		1.23959	1.20092	1.21096	1.17722	0.0120718			5.41192	5.4224	5.40737	5.41071	0.054131		3.72602	3.71047	3.73157	3.73732	0.0372634
			537	0.054121	0.039976	0.037281	0.0120948				3.98414	4.00322	4.0045	3.99856	0.039976		1.241	1.20487	1.21337	1.17868	0.0120948			5.41188	5.41959	5.40874	5.40821	0.054121		3.72523	3.71253	3.73425	3.74039	0.037281
			538	0.0541041	0.0399931	0.0373153	0.0121185				3.98556	4.00313	4.00737	4.00117	0.0399931		1.24347	1.20683	1.21822	1.17887	0.0121185			5.4093	5.41696	5.40809	5.4073	0.0541041		3.7272	3.71628	3.73999	3.74265	0.0373153
			539	0.0540995	0.039994	0.0373479	0.0121425				3.9876	4.00464	4.00842	3.99696	0.039994		1.24531	1.20926	1.22115	1.18127	0.0121425			5.40821	5.41462	5.40986	5.40709	0.0540995		3.73252	3.71807	3.74449	3.74406	0.0373479
			540	0.0541023	0.0399756	0.0373718	0.0121651				3.98669	4.00251	4.00661	3.99444	0.0399756		1.24716	1.2117	1.22415	1.18305	0.0121651			5.40959	5.41814	5.40559	5.40762	0.0541023		3.73479	3.72286	3.74341	3.74766	0.0373718
			541	0.0541004	0.0399585	0.0373843	0.0121857				3.98741	4.00087	4.00331	3.99183	0.0399585		1.24853	1.21449	1.22616	1.18509	0.0121857			5.40853	5.41927	5.40636	5.40601	0.0541004		3.73582	3.72549	3.74424	3.74817	0.0373843
			542	0.0541114	0.0399613	0.0374205	0.0122075				3.98735	4.00075	4.00451	3.99189	0.0399613		1.24948	1.21727	1.22885	1.1874	0.0122075			5.40964	5.41678	5.4102	5.40796	0.0541114		3.74052	3.72679	3.751	3.7499	0.0374205
			543	0.0541069	0.039965	0.0374628	0.0122283				3.9872	4.0009	4.00596	3.99195	0.039965		1.24915	1.22	1.2314	1.19075	0.0122283			5.40799	5.41554	5.41054	5.40869	0.0541069		3.7426	3.7326	3.75681	3.75309	0.0374628
			544	0.0541177	0.0399574	0.0374847	0.0122435				3.98455	4.00152	4.0064	3.99048	0.0399574		1.25247	1.21962	1.23326	1.19207	0.0122435			5.40576	5.41601	5.41348	5.41186	0.0541177		3.74426	3.7356	3.75993	3.75409	0.0374847
			545	0.0541054	0.0399512	0.0375079	0.0122652				3.98347	4.00445	4.00383	3.98874	0.0399512		1.25705	1.22032	1.2349	1.1938	0.0122652			5.4045	5.41352	5.41284	5.41132	0.0541054		3.74641	3.73889	3.76155	3.75633	0.0375079
			546	0.0541299	0.0399623	0.0375448	0.0122791				3.98692	4.00463	4.00102	3.99235	0.0399623		1.25922	1.22163	1.23519	1.19559	0.0122791			5.40564	5.41719	5.41658	5.41254	0.0541299		3.7495	3.74195	3.76594	3.76053	0.0375448
			547	0.0541369	0.0399608	0.0375804	0.0122975				3.98578	4.00365	4.00156	3.99333	0.0399608		1.26095	1.22395	1.23831	1.1958	0.0122975			5.40744	5.41082	5.41905	5.41743	0.0541369		3.75193	3.7461	3.76795	3.76617	0.0375804
			548	0.0541422	0.0399625	0.0376269	0.0123293				3.98345	4.00544	4.00035	3.99577	0.0399625		1.26532	1.22706	1.24182	1.19752	0.0123293			5.41	5.41092	5.41876	5.4172	0.0541422		3.75829	3.74748	3.77193	3.77306	0.0376269
			549	0.0541185	0.0399484	0.0376577	0.0123515				3.98118	4.00423	4.00104	3.9929	0.0399484		1.26834	1.22961	1.24241	1.20024	0.0123515			5.40983	5.40973	5.41425	5.41357	0.0541185		3.76099	3.74874	3.77657	3.77676	0.0376577
			550	0.0541371	0.0399529	0.0376969	0.012378				3.98712	4.00266	3.99845	3.99293	0.0399529		1.27172	1.23274	1.24328	1.20347	0.012378			5.41234	5.40975	5.41582	5.41694	0.0541371		3.76598	3.75471	3.77856	3.77951	0.0376969
			551	0.0541398	0.0399636	0.0377129	0.0124002				3.9892	4.00126	3.99988	3.9951	0.0399636		1.27481	1.23431	1.24467	1.20629	0.0124002			5.41203	5.40935	5.41738	5.41714	0.0541398		3.76836	3.75523	3.78248	3.77908	0.0377129
			552	0.0541384	0.0399634	0.0377372	0.0124285				3.98976	3.99942	4.00004	3.99613	0.0399634		1.27682	1.23787	1.24737	1.20936	0.0124285			5.41122	5.41005	5.415	5.4191	0.0541384		3.77354	3.75678	3.78584	3.7787	0.0377372
			553	0.0541422	0.0399796	0.0377509	0.0124546				3.98889	4.00189	4.0041	3.99696	0.0399796		1.27824	1.2385	1.25189	1.21321	0.0124546			5.41209	5.40897	5.41535	5.42046	0.0541422		3.77175	3.76024	3.78781	3.78056	0.0377509
			554	0.0541314	0.0399764	0.0377679	0.0124789				3.98954	4.00364	4.00244	3.99494	0.0399764		1.28053	1.24108	1.25482	1.21513	0.0124789			5.41256	5.40731	5.41647	5.41624	0.0541314		3.77516	3.76216	3.78919	3.78067	0.0377679
			555	0.0541375	0.0399743	0.0377794	0.012497				3.99266	4.00394	3.99925	3.99389	0.0399743		1.28145	1.24294	1.25788	1.21654	0.012497			5.41494	5.40991	5.41477	5.41539	0.0541375		3.77574	3.76512	3.78788	3.78302	0.0377794
			556	0.0541483	0.0399849	0.0378073	0.0125205				3.99427	4.00372	4.00076	3.9952	0.0399849		1.28349	1.24538	1.25985	1.21947	0.0125205			5.41391	5.41465	5.41498	5.41577	0.0541483		3.77672	3.7692	3.78962	3.7874	0.0378073
			557	0.0541308	0.0399868	0.0378467	0.012539				3.9917	4.00396	4.00206	3.99699	0.0399868		1.2835	1.24854	1.26115	1.2224	0.012539			5.40983	5.41567	5.41155	5.41528	0.0541308		3.7812	3.77588	3.79363	3.78797	0.0378467
			558	0.0541347	0.0399969	0.0378591	0.0125645				3.99271	4.00356	4.00186	4.00061	0.0399969		1.28757	1.25077	1.26265	1.22479	0.0125645			5.4105	5.41623	5.41303	5.41414	0.0541347		3.78336	3.7753	3.79691	3.78805	0.0378591
			559	0.0541262	0.039996	0.0378845	0.0125914				3.99299	4.00295	4.0014	4.00107	0.039996		1.28926	1.25434	1.26527	1.22768	0.0125914			5.41554	5.4129	5.4073	5.41475	0.0541262		3.78742	3.77439	3.79948	3.79251	0.0378845
			560	0.0541335	0.0399979	0.0378979	0.0126112				3.99703	4.00209	4.00168	3.99834	0.0399979		1.29059	1.25406	1.26854	1.23128	0.0126112			5.41969	5.41006	5.40811	5.41553	0.0541335		3.78651	3.77661	3.80443	3.79162	0.0378979
			561	0.0541295	0.0400142	0.0379077	0.0126337				3.9992	4.00315	4.00521	3.99814	0.0400142		1.29213	1.25662	1.27133	1.23341	0.0126337			5.4213	5.40592	5.40382	5.42075	0.0541295		3.7873	3.7761	3.80834	3.79133	0.0379077
			562	0.0541212	0.0400379	0.0379317	0.012649				4.00195	4.00151	4.011	4.0007	0.0400379		1.29379	1.25713	1.27338	1.23528	0.012649			5.42009	5.40126	5.40572	5.42139	0.0541212		3.7889	3.77871	3.80885	3.79622	0.0379317
			563	0.0541152	0.0400312	0.0379608	0.0126667				4.00222	3.99947	4.01014	4.00065	0.0400312		1.2948	1.26012	1.27352	1.23824	0.0126667			5.42019	5.40138	5.40688	5.41761	0.0541152		3.79338	3.78222	3.81204	3.79667	0.0379608
			564	0.0541169	0.0400212	0.0379996	0.0126972				4.00336	3.99727	4.00558	4.00229	0.0400212		1.29952	1.26243	1.27633	1.24061	0.0126972			5.41902	5.40029	5.40815	5.41929	0.0541169		3.79688	3.78299	3.81996	3.80002	0.0379996
			565	0.0541101	0.0400372	0.0380296	0.0127183				4.00292	4.00095	4.00813	4.00286	0.0400372		1.30047	1.26566	1.27703	1.24416	0.0127183			5.41862	5.40027	5.40876	5.41637	0.0541101		3.79905	3.78786	3.82286	3.80205	0.0380296
			566	0.0541038	0.0400361	0.0380597	0.0127416				4.00342	4.00266	4.00732	4.00104	0.0400361		1.30261	1.26838	1.27871	1.24696	0.0127416			5.41818	5.39975	5.40733	5.41626	0.0541038		3.80466	3.79054	3.82486	3.80383	0.0380597
			567	0.0540963	0.0400305	0.0380655	0.0127738				4.00073	4.00399	4.00608	4.00139	0.0400305		1.3055	1.27112	1.28152	1.25141	0.0127738			5.41896	5.3984	5.40724	5.41392	0.0540963		3.80673	3.78892	3.82707	3.80346	0.0380655
			568	0.0540993	0.0400299	0.0380919	0.0128014				3.99787	4.00401	4.0071	4.003	0.0400299		1.30806	1.27231	1.28448	1.25571	0.0128014			5.41901	5.39873	5.40712	5.41484	0.0540993		3.80893	3.79353	3.82868	3.80564	0.0380919
			569	0.0540858	0.0400257	0.0381131	0.0128246				3.99665	4.00283	4.00857	4.00224	0.0400257		1.31053	1.27465	1.28704	1.25763	0.0128246			5.42008	5.39334	5.40769	5.41321	0.0540858		3.81093	3.79678	3.82964	3.80787	0.0381131
			570	0.0540991	0.0400186	0.0381259	0.0128378				3.99697	4.00244	4.00787	4.00015	0.0400186		1.31143	1.27583	1.28994	1.2579	0.0128378			5.42277	5.39261	5.4114	5.41287	0.0540991		3.81204	3.79968	3.83075	3.80791	0.0381259
			571	0.0541045	0.040016	0.0381345	0.0128601				3.99605	4.00096	4.00904	4.00037	0.040016		1.31222	1.2797	1.29239	1.25972	0.0128601			5.42213	5.39367	5.4121	5.41391	0.0541045		3.81369	3.80093	3.82884	3.81035	0.0381345
			572	0.0540958	0.040012	0.0381484	0.0128897				3.99542	4.0012	4.00918	3.99901	0.040012		1.31533	1.28195	1.29706	1.26154	0.0128897			5.4216	5.39063	5.4142	5.41188	0.0540958		3.81496	3.80321	3.82994	3.81124	0.0381484
			573	0.0540823	0.0400262	0.0381909	0.012919				3.99379	4.00235	4.00872	4.00563	0.0400262		1.31729	1.2857	1.29857	1.26605	0.012919			5.41967	5.3903	5.41352	5.40943	0.0540823		3.81722	3.80574	3.83628	3.81714	0.0381909
			574	0.0540966	0.0400207	0.0381998	0.0129459				3.99245	4.00109	4.01033	4.00442	0.0400207		1.32171	1.2881	1.30014	1.26841	0.0129459			5.41807	5.38959	5.41606	5.41493	0.0540966		3.81738	3.806	3.8378	3.81875	0.0381998
			575	0.0541106	0.0400212	0.0382325	0.0129746				3.99352	4.00048	4.01171	4.00279	0.0400212		1.32267	1.2919	1.30212	1.27315	0.0129746			5.4212	5.39125	5.41639	5.41538	0.0541106		3.82152	3.80794	3.84057	3.82298	0.0382325
			576	0.0541114	0.040024	0.0382534	0.0130015				3.99542	3.99953	4.01107	4.00356	0.040024		1.32577	1.29477	1.30309	1.27697	0.0130015			5.42018	5.3937	5.41831	5.41237	0.0541114		3.82681	3.80842	3.83948	3.82667	0.0382534
			577	0.0541196	0.040015	0.0382728	0.0130185				3.99255	3.99876	4.0137	4.00097	0.040015		1.32958	1.29738	1.30498	1.27545	0.0130185			5.42155	5.3972	5.42045	5.40864	0.0541196		3.83162	3.81109	3.83919	3.82724	0.0382728
			578	0.0541199	0.0400055	0.0382822	0.0130403				3.99119	3.99711	4.01374	4.00015	0.0400055		1.33321	1.2992	1.30705	1.27666	0.0130403			5.42119	5.39718	5.41616	5.41341	0.0541199		3.83022	3.81239	3.84125	3.82902	0.0382822
			579	0.054115	0.0400029	0.0382954	0.0130726				3.98889	3.99885	4.01142	4.00199	0.0400029		1.33715	1.30246	1.31075	1.27867	0.0130726			5.41616	5.39921	5.41618	5.41446	0.054115		3.83055	3.81438	3.8421	3.83113	0.0382954
			580	0.0541329	0.0399966	0.0382951	0.013097				3.9882	3.99599	4.01248	4.00199	0.0399966		1.33906	1.30434	1.31347	1.28192	0.013097			5.42206	5.399	5.4182	5.41388	0.0541329		3.82859	3.81582	3.84184	3.8318	0.0382951
			581	0.0541478	0.0399934	0.0383176	0.0131172				3.98904	3.99407	4.01144	4.0028	0.0399934		1.34042	1.3064	1.31438	1.28566	0.0131172			5.42614	5.3983	5.42153	5.41313	0.0541478		3.83115	3.81961	3.84074	3.83556	0.0383176
			582	0.0541328	0.0399891	0.0383439	0.013141				3.98851	3.99274	4.01	4.0044	0.0399891		1.34092	1.3103	1.3175	1.28768	0.013141			5.42366	5.39549	5.42087	5.41312	0.0541328		3.83355	3.82138	3.8433	3.83933	0.0383439
			583	0.0541206	0.0400003	0.0383534	0.0131722				3.98855	3.99401	4.01169	4.00586	0.0400003		1.34459	1.31434	1.3203	1.28966	0.0131722			5.42243	5.39393	5.41939	5.41248	0.0541206		3.83405	3.82328	3.84289	3.84112	0.0383534
			584	0.0541176	0.0400041	0.0383623	0.013192				3.9899	3.99019	4.01349	4.00808	0.0400041		1.34851	1.31466	1.32193	1.29169	0.013192			5.42416	5.39365	5.41543	5.41381	0.0541176		3.83587	3.82257	3.8454	3.84105	0.0383623
			585	0.0540962	0.040008	0.0383815	0.0132134				3.99161	3.99121	4.01483	4.00555	0.040008		1.35048	1.31737	1.3237	1.29383	0.0132134			5.42142	5.3914	5.41391	5.41176	0.0540962		3.8372	3.82754	3.84706	3.84079	0.0383815
			586	0.0541086	0.040002	0.0383756	0.0132393				3.99018	3.99378	4.01404	4.00281	0.040002		1.35338	1.32053	1.3249	1.29689	0.0132393			5.42335	5.3933	5.41051	5.41627	0.0541086		3.83437	3.8281	3.84904	3.83875	0.0383756
			587	0.0541078	0.0399898	0.038388	0.0132672				3.98749	3.99085	4.01513	4.00245	0.0399898		1.3561	1.32433	1.32744	1.29901	0.0132672			5.42207	5.39565	5.41058	5.41483	0.0541078		3.83363	3.83191	3.84944	3.84021	0.038388
			588	0.0541	0.039978	0.038407	0.0132905				3.99154	3.98604	4.01309	4.00053	0.039978		1.3601	1.32506	1.33097	1.30006	0.0132905			5.41869	5.39237	5.41044	5.4185	0.0541		3.83551	3.83384	3.85025	3.84321	0.038407
			589	0.0540855	0.0399705	0.038436	0.0133186				3.98953	3.98464	4.01145	4.00258	0.0399705		1.36274	1.32816	1.33528	1.30126	0.0133186			5.41678	5.39062	5.40896	5.41784	0.0540855		3.8392	3.83545	3.85541	3.84436	0.038436
			590	0.0540961	0.0399584	0.0384522	0.0133458				3.9898	3.98372	4.01153	3.99831	0.0399584		1.36611	1.33133	1.33783	1.30304	0.0133458			5.41566	5.39297	5.41132	5.4185	0.0540961		3.84143	3.83785	3.8557	3.84589	0.0384522
			591	0.0540937	0.0399614	0.0384718	0.0133706				3.99086	3.98359	4.01137	3.99874	0.0399614		1.36996	1.33314	1.33948	1.30567	0.0133706			5.41653	5.38772	5.40991	5.42332	0.0540937		3.84463	3.83854	3.85896	3.84659	0.0384718
			592	0.0541036	0.0399734	0.0384753	0.0133929				3.99251	3.98619	4.00835	4.0023	0.0399734		1.37212	1.33434	1.34381	1.3069	0.0133929			5.41813	5.39227	5.4071	5.42395	0.0541036		3.84647	3.83652	3.85679	3.85034	0.0384753
			593	0.0540949	0.0399759	0.0384991	0.0134188				3.99394	3.9844	4.01065	4.00139	0.0399759		1.37583	1.33763	1.34523	1.30883	0.0134188			5.41713	5.39477	5.40498	5.42109	0.0540949		3.84671	3.83853	3.8604	3.854	0.0384991
			594	0.0541122	0.0399683	0.038511	0.0134551				3.99435	3.98197	4.01163	3.99938	0.0399683		1.37927	1.3402	1.35044	1.31214	0.0134551			5.41869	5.39192	5.4097	5.42457	0.0541122		3.84764	3.84113	3.86017	3.85547	0.038511
			595	0.0541204	0.0399565	0.0385372	0.0134777				3.99003	3.98589	4.01149	3.99519	0.0399565		1.3811	1.342	1.35278	1.31521	0.0134777			5.41786	5.39396	5.41163	5.42469	0.0541204		3.85053	3.84467	3.86157	3.85811	0.0385372
			596	0.0541018	0.0399564	0.0385564	0.0135073				3.99256	3.98618	4.01079	3.99303	0.0399564		1.38478	1.34538	1.3535	1.31927	0.0135073			5.41745	5.39293	5.40811	5.42221	0.0541018		3.85182	3.84781	3.8641	3.85881	0.0385564
			597	0.0540987	0.0399459	0.0385854	0.0135333				3.99275	3.98384	4.00967	3.99209	0.0399459		1.38848	1.34764	1.3554	1.32178	0.0135333			5.41725	5.39678	5.4064	5.41908	0.0540987		3.85503	3.85039	3.86591	3.86284	0.0385854
			598	0.0540823	0.0399355	0.0385926	0.0135514				3.98786	3.98703	4.00729	3.99203	0.0399355		1.39075	1.34853	1.35711	1.32417	0.0135514			5.4141	5.39597	5.40634	5.41652	0.0540823		3.85707	3.85216	3.86607	3.86173	0.0385926
			599	0.0540753	0.0399325	0.0385881	0.0135762				3.98543	3.9856	4.00984	3.99215	0.0399325		1.39607	1.34966	1.35931	1.32544	0.0135762			5.41284	5.39435	5.40731	5.41562	0.0540753		3.85739	3.85268	3.86502	3.86017	0.0385881
			600	0.0540967	0.0399197	0.0385961	0.0135997				3.98274	3.98569	4.00655	3.99291	0.0399197		1.39696	1.35214	1.36296	1.3278	0.0135997			5.41445	5.39635	5.40932	5.41857	0.0540967		3.85859	3.85152	3.86622	3.86211	0.0385961
			601	0.0540829	0.0399315	0.038615	0.0136268				3.98456	3.9861	4.0066	3.99532	0.0399315		1.39854	1.35486	1.36663	1.33071	0.0136268			5.41396	5.39783	5.40712	5.41423	0.0540829		3.86163	3.85123	3.86971	3.86344	0.038615
			602	0.0541007	0.0399442	0.0386405	0.0136573				3.98629	3.9877	4.00783	3.99585	0.0399442		1.4018	1.35685	1.36943	1.33482	0.0136573			5.41663	5.3998	5.40856	5.41531	0.0541007		3.86543	3.85318	3.87053	3.86705	0.0386405
			603	0.0540958	0.0399675	0.0386526	0.0136805				3.99226	3.98834	4.00893	3.99749	0.0399675		1.40531	1.35962	1.37105	1.33621	0.0136805			5.41548	5.39806	5.40926	5.41551	0.0540958		3.86377	3.85515	3.8701	3.87201	0.0386526
			604	0.0540953	0.0399777	0.0386932	0.0137124				3.99309	3.98975	4.00953	3.9987	0.0399777		1.40905	1.36389	1.37345	1.33857	0.0137124			5.41485	5.40298	5.4057	5.41457	0.0540953		3.87058	3.8586	3.87297	3.87515	0.0386932
			605	0.05409	0.0399836	0.0387026	0.0137341				3.99386	3.99147	4.01105	3.99707	0.0399836		1.41134	1.36518	1.37539	1.34172	0.0137341			5.41732	5.4009	5.40506	5.41272	0.05409		3.87216	3.85772	3.87361	3.87754	0.0387026
			606	0.0540722	0.039984	0.0387229	0.0137539				3.99117	3.99506	4.00871	3.99868	0.039984		1.41404	1.3671	1.37656	1.34387	0.0137539			5.41834	5.39896	5.40056	5.41103	0.0540722		3.8721	3.86074	3.87613	3.88018	0.0387229
			607	0.0540595	0.0399922	0.0387509	0.0137802				3.99102	3.99882	4.00663	4.00043	0.0399922		1.41584	1.36914	1.38	1.34711	0.0137802			5.41558	5.3984	5.39828	5.41153	0.0540595		3.87537	3.86221	3.8801	3.88266	0.0387509
			608	0.0540445	0.0399939	0.0387746	0.0138006				3.98955	3.99571	4.01075	4.00155	0.0399939		1.41629	1.37286	1.38075	1.35034	0.0138006			5.41411	5.39527	5.39733	5.41107	0.0540445		3.87615	3.86461	3.88468	3.88442	0.0387746
			609	0.0540542	0.0400035	0.0387979	0.013818				3.99432	3.99296	4.01134	4.00276	0.0400035		1.41716	1.37459	1.38316	1.35231	0.013818			5.41627	5.39885	5.39662	5.40995	0.0540542		3.87805	3.86919	3.88597	3.88593	0.0387979
			610	0.0540517	0.0399893	0.03881	0.0138364				3.99377	3.99152	4.00988	4.00057	0.0399893		1.41929	1.37825	1.38246	1.35456	0.0138364			5.4191	5.39743	5.39714	5.40701	0.0540517		3.87918	3.87094	3.88503	3.88886	0.03881
			611	0.0540625	0.0399896	0.0388084	0.0138594				3.99227	3.99074	4.01287	3.99997	0.0399896		1.42187	1.38011	1.38551	1.35627	0.0138594			5.41983	5.39872	5.3974	5.40903	0.0540625		3.87742	3.86902	3.88533	3.89157	0.0388084
			612	0.0540634	0.0399929	0.0388188	0.0138778				3.99557	3.99138	4.01029	3.99993	0.0399929		1.42196	1.38365	1.38629	1.35923	0.0138778			5.41909	5.40296	5.39488	5.40843	0.0540634		3.87899	3.86984	3.88794	3.89074	0.0388188
			613	0.0540692	0.0399947	0.0388172	0.0138962				3.99754	3.99065	4.00943	4.00027	0.0399947		1.42342	1.38574	1.38756	1.36176	0.0138962			5.41873	5.40194	5.39659	5.41041	0.0540692		3.88107	3.8681	3.88658	3.89113	0.0388172
			614	0.0540804	0.0399976	0.0388247	0.0139226				3.99538	3.9916	4.00999	4.00208	0.0399976		1.42612	1.38908	1.38974	1.3641	0.0139226			5.41986	5.40305	5.39759	5.41168	0.0540804		3.88013	3.86865	3.88674	3.89435	0.0388247
			615	0.054078	0.0399864	0.038848	0.0139459				3.99322	3.99186	4.00848	4.00101	0.0399864		1.42785	1.38906	1.39298	1.36847	0.0139459			5.41984	5.40272	5.39707	5.41157	0.054078		3.88277	3.87118	3.88938	3.89589	0.038848
			616	0.0540699	0.0399985	0.0388635	0.0139706				3.99416	3.99607	4.00676	4.00242	0.0399985		1.4304	1.39175	1.39593	1.37016	0.0139706			5.41867	5.3986	5.39708	5.41364	0.0540699		3.8833	3.87065	3.89497	3.89648	0.0388635
			617	0.0540651	0.0400122	0.0388881	0.0139957				3.99525	3.99738	4.00767	4.00459	0.0400122		1.43374	1.39527	1.3973	1.37195	0.0139957			5.42007	5.3994	5.39547	5.4111	0.0540651		3.88197	3.87498	3.8978	3.90049	0.0388881
			618	0.0540544	0.040018	0.0389161	0.0140246				3.99481	3.9991	4.00875	4.00451	0.040018		1.43735	1.39683	1.40206	1.37359	0.0140246			5.41912	5.3973	5.3959	5.40946	0.0540544		3.88529	3.87736	3.9012	3.9026	0.0389161
			619	0.0540622	0.0400357	0.0389237	0.0140312				3.99795	4.00124	4.0117	4.00338	0.0400357		1.43658	1.39769	1.40363	1.37456	0.0140312			5.41927	5.39822	5.39694	5.41047	0.0540622		3.88437	3.87711	3.90406	3.90394	0.0389237
			620	0.0540698	0.0400347	0.0389405	0.0140441				3.99742	4.00197	4.0087	4.00578	0.0400347		1.43618	1.39858	1.40568	1.37721	0.0140441			5.41925	5.40344	5.39781	5.40742	0.0540698		3.88779	3.87966	3.90113	3.90762	0.0389405
			621	0.0540645	0.0400374	0.0389256	0.0140611				3.99999	3.99908	4.00929	4.00661	0.0400374		1.43783	1.40097	1.40612	1.37952	0.0140611			5.41845	5.40159	5.39691	5.40886	0.0540645		3.88866	3.87923	3.90077	3.90158	0.0389256
			622	0.0540432	0.0400401	0.0389379	0.0140849				4.00005	4.00085	4.00824	4.0069	0.0400401		1.4401	1.40404	1.40821	1.38159	0.0140849			5.4139	5.39984	5.39651	5.40702	0.0540432		3.88646	3.88227	3.90208	3.90434	0.0389379
			623	0.0540545	0.0400398	0.0389569	0.0141048				3.99794	4.00234	4.01035	4.00528	0.0400398		1.44104	1.4052	1.41099	1.38469	0.0141048			5.4123	5.40188	5.4006	5.40701	0.0540545		3.88911	3.88472	3.90338	3.90555	0.0389569
			624	0.0540375	0.040025	0.0389713	0.0141307				3.9994	4.00157	4.00632	4.0027	0.040025		1.44538	1.40833	1.41264	1.38592	0.0141307			5.41169	5.40149	5.39777	5.40403	0.0540375		3.8939	3.88746	3.90314	3.90403	0.0389713
			625	0.0540505	0.0400116	0.0389826	0.014147				3.99885	4.00181	4.00232	4.00164	0.0400116		1.44704	1.40952	1.41394	1.3883	0.014147			5.41311	5.40072	5.40045	5.40592	0.0540505		3.89624	3.89096	3.89972	3.9061	0.0389826
			626	0.0540496	0.0399926	0.0389914	0.0141629				3.99671	3.99891	4.00058	4.00085	0.0399926		1.44787	1.4124	1.41653	1.38836	0.0141629			5.41026	5.40093	5.40215	5.40652	0.0540496		3.89773	3.8915	3.90003	3.90731	0.0389914
			627	0.0540569	0.0400175	0.0390132	0.0141778				4.00082	4.00248	4.00162	4.0021	0.0400175		1.45059	1.41629	1.41655	1.38768	0.0141778			5.41187	5.39995	5.40325	5.40771	0.0540569		3.89789	3.89364	3.90225	3.91151	0.0390132
			628	0.0540778	0.0400163	0.0390254	0.0142008				4.0008	4.00479	4.00206	3.99885	0.0400163		1.45324	1.4181	1.41854	1.39045	0.0142008			5.41636	5.40458	5.40223	5.40798	0.0540778		3.89884	3.89633	3.90281	3.91219	0.0390254
			629	0.0540769	0.04003	0.0390254	0.0142153				4.00301	4.00268	4.00592	4.00041	0.04003		1.45632	1.42071	1.41815	1.39092	0.0142153			5.41428	5.40419	5.40305	5.40923	0.0540769		3.89935	3.89602	3.90219	3.91259	0.0390254
			630	0.0540856	0.0400142	0.0390351	0.0142225				4.00115	4.00306	4.00342	3.99805	0.0400142		1.45787	1.42199	1.41708	1.39207	0.0142225			5.41773	5.40437	5.40582	5.40633	0.0540856		3.89788	3.8978	3.90336	3.91502	0.0390351
			631	0.0540909	0.0400095	0.0390464	0.0142534				4.0015	4.00236	4.00393	3.99602	0.0400095		1.46057	1.42395	1.42183	1.39503	0.0142534			5.41719	5.40741	5.40587	5.4059	0.0540909		3.89739	3.89825	3.90687	3.91606	0.0390464
			632	0.0541043	0.0400146	0.0390551	0.0142761				4.00341	4.00256	4.00273	3.99715	0.0400146		1.46379	1.42547	1.42504	1.39615	0.0142761			5.41859	5.40885	5.40641	5.40788	0.0541043		3.90145	3.89781	3.90838	3.91441	0.0390551
			633	0.054108	0.0400098	0.0390555	0.0142864				4.004	4.0045	3.99706	3.99834	0.0400098		1.46658	1.42619	1.42471	1.39709	0.0142864			5.42273	5.4071	5.40753	5.40583	0.054108		3.90074	3.89909	3.90703	3.91535	0.0390555
			634	0.0541084	0.0400094	0.0390658	0.0143113				4.00334	4.00507	3.99824	3.99711	0.0400094		1.46965	1.42857	1.42646	1.39983	0.0143113			5.42057	5.40815	5.40822	5.40643	0.0541084		3.90086	3.89834	3.91047	3.91667	0.0390658
			635	0.0541263	0.0400226	0.0390846	0.0143337				4.00374	4.00735	3.99721	4.00075	0.0400226		1.47218	1.42864	1.42889	1.40377	0.0143337			5.42344	5.41026	5.41155	5.40527	0.0541263		3.89745	3.90273	3.91471	3.91894	0.0390846
			636	0.0541394	0.040022	0.0391111	0.0143628				4.00554	4.00622	3.99591	4.00115	0.040022		1.47648	1.43143	1.43048	1.40674	0.0143628			5.42078	5.4119	5.41483	5.40825	0.0541394		3.90035	3.9045	3.91825	3.92135	0.0391111
			637	0.0541351	0.04002	0.039132	0.014386				4.00538	4.00693	3.99357	4.00214	0.04002		1.47886	1.43436	1.43447	1.40672	0.014386			5.42327	5.41281	5.41122	5.40674	0.0541351		3.90225	3.90719	3.9201	3.92324	0.039132
			638	0.0541482	0.0400323	0.0391332	0.0144011				4.0057	4.00791	3.99614	4.00319	0.0400323		1.47867	1.43657	1.43715	1.40804	0.0144011			5.42628	5.41456	5.41408	5.40436	0.0541482		3.90097	3.90849	3.92409	3.91971	0.0391332
			639	0.0541591	0.0400307	0.03915	0.0144274				4.00824	4.00915	3.9924	4.00248	0.0400307		1.48081	1.44039	1.43919	1.41057	0.0144274			5.42477	5.41848	5.41667	5.40372	0.0541591		3.90819	3.90958	3.92159	3.92063	0.03915
			640	0.0541641	0.0400306	0.0391461	0.0144546				4.0065	4.01138	3.99284	4.00153	0.0400306		1.48326	1.4431	1.44179	1.41369	0.0144546			5.42442	5.41802	5.41815	5.40506	0.0541641		3.91034	3.90784	3.9193	3.92095	0.0391461
			641	0.054149	0.0400538	0.0391594	0.0144884				4.01231	4.01275	3.99489	4.00157	0.0400538		1.48707	1.44544	1.44685	1.41602	0.0144884			5.42269	5.41478	5.41926	5.40287	0.054149		3.91042	3.90989	3.92166	3.9218	0.0391594
			642	0.0541609	0.0400423	0.0391739	0.0145091				4.00794	4.01019	3.99672	4.00208	0.0400423		1.48828	1.44772	1.44901	1.41865	0.0145091			5.42282	5.41542	5.42238	5.40374	0.0541609		3.91152	3.91348	3.92356	3.92099	0.0391739
			643	0.0541592	0.0400471	0.0391861	0.0145242				4.00911	4.01162	3.99693	4.00118	0.0400471		1.48925	1.44981	1.44994	1.4207	0.0145242			5.42229	5.42081	5.41943	5.40116	0.0541592		3.91261	3.91709	3.9226	3.92214	0.0391861
			644	0.0541473	0.0400539	0.0392056	0.0145439				4.0127	4.01047	3.99624	4.00216	0.0400539		1.49038	1.45165	1.45317	1.42236	0.0145439			5.41797	5.42056	5.41712	5.40327	0.0541473		3.9158	3.91863	3.92503	3.9228	0.0392056
			645	0.0541491	0.0400421	0.0392086	0.0145603				4.01181	4.01078	3.99449	3.99976	0.0400421		1.49039	1.45185	1.45593	1.42597	0.0145603			5.41877	5.42325	5.41295	5.40468	0.0541491		3.91346	3.92157	3.92736	3.92103	0.0392086
			646	0.0541483	0.0400302	0.0392002	0.0145779				4.01366	4.00814	3.9938	3.99647	0.0400302		1.49238	1.4535	1.45626	1.42901	0.0145779			5.42035	5.4222	5.41335	5.40343	0.0541483		3.90993	3.92182	3.92799	3.92032	0.0392002
			647	0.0541396	0.0400301	0.0391942	0.0145994				4.01398	4.00592	3.99517	3.99698	0.0400301		1.49366	1.45688	1.45853	1.43072	0.0145994			5.42013	5.42271	5.41089	5.40212	0.0541396		3.90934	3.92209	3.92634	3.91989	0.0391942
			648	0.0541322	0.0400338	0.0392047	0.0146091				4.01376	4.00513	3.99404	4.00059	0.0400338		1.49372	1.45795	1.45986	1.43212	0.0146091			5.41963	5.42526	5.40806	5.39992	0.0541322		3.91057	3.92385	3.92579	3.92166	0.0392047
			649	0.0541321	0.0400351	0.0392051	0.0146318				4.01473	4.00674	3.99163	4.00094	0.0400351		1.49706	1.45912	1.46251	1.43401	0.0146318			5.42319	5.42172	5.40763	5.4003	0.0541321		3.91306	3.92201	3.92685	3.9201	0.0392051
			650	0.0541415	0.0400351	0.0392192	0.0146562				4.01368	4.00604	3.99252	4.0018	0.0400351		1.50061	1.46194	1.46435	1.43558	0.0146562			5.42497	5.42307	5.40726	5.40128	0.0541415		3.9128	3.92719	3.92694	3.92074	0.0392192
			651	0.0541418	0.0400303	0.039238	0.0146974				4.01172	4.0041	3.99155	4.00474	0.0400303		1.50506	1.46406	1.46925	1.4406	0.0146974			5.42434	5.42005	5.4114	5.40093	0.0541418		3.91167	3.92637	3.93125	3.92589	0.039238
			652	0.0541414	0.0400283	0.039265	0.0147065				4.01422	4.0019	3.99141	4.00378	0.0400283		1.50497	1.46634	1.47057	1.44073	0.0147065			5.42547	5.41663	5.41264	5.40183	0.0541414		3.91445	3.93047	3.93502	3.92605	0.039265
			653	0.0541367	0.0400368	0.0392674	0.0147372				4.01368	4.00584	3.99065	4.00454	0.0400368		1.50694	1.46864	1.47413	1.44518	0.0147372			5.42559	5.4108	5.41167	5.4066	0.0541367		3.91606	3.93143	3.9355	3.92395	0.0392674
			654	0.0541494	0.0400359	0.0392855	0.0147725				4.01335	4.00539	3.99175	4.00387	0.0400359		1.50888	1.47199	1.47957	1.44856	0.0147725			5.4256	5.4104	5.41646	5.40729	0.0541494		3.91835	3.93043	3.9373	3.92812	0.0392855
			655	0.0541376	0.0400266	0.039302	0.014797				4.01374	4.00235	3.99276	4.00178	0.0400266		1.51038	1.47617	1.48127	1.45098	0.014797			5.42452	5.40632	5.4165	5.4077	0.0541376		3.92355	3.93403	3.9353	3.92792	0.039302
			656	0.0541316	0.0400338	0.0393168	0.0148236				4.0141	4.00286	3.99514	4.00142	0.0400338		1.50994	1.48062	1.48441	1.45446	0.0148236			5.42414	5.40624	5.41432	5.40796	0.0541316		3.92508	3.93876	3.93589	3.927	0.0393168
			657	0.0541256	0.0400293	0.039331	0.0148527				4.01347	4.00065	3.99623	4.00134	0.0400293		1.5128	1.48256	1.48743	1.45827	0.0148527			5.41948	5.40835	5.41419	5.40823	0.0541256		3.92626	3.94065	3.93602	3.92946	0.039331
			658	0.054136	0.0400178	0.0393383	0.0148747				4.01104	3.9998	3.9966	3.99967	0.0400178		1.51576	1.48395	1.49075	1.4594	0.0148747			5.4208	5.41164	5.41451	5.40747	0.054136		3.92659	3.93893	3.94002	3.92978	0.0393383
			659	0.0541323	0.0400074	0.039352	0.0148911				4.00957	3.99916	3.99797	3.99627	0.0400074		1.51646	1.48384	1.49365	1.46249	0.0148911			5.42016	5.40884	5.41836	5.40556	0.0541323		3.93027	3.93819	3.94259	3.92976	0.039352
			660	0.054145	0.0400078	0.0393584	0.0149191				4.01018	3.99865	3.99642	3.99785	0.0400078		1.51849	1.48694	1.49767	1.46455	0.0149191			5.42285	5.40637	5.41906	5.40974	0.054145		3.93123	3.93845	3.94147	3.93219	0.0393584
			661	0.0541354	0.0400044	0.0393716	0.0149346				4.00867	3.99571	3.99808	3.9993	0.0400044		1.52219	1.48701	1.49913	1.4655	0.0149346			5.4279	5.40518	5.41394	5.40712	0.0541354		3.93177	3.94107	3.94033	3.93547	0.0393716
			662	0.054133	0.0399979	0.0393895	0.014956				4.00823	3.99717	3.9972	3.99654	0.0399979		1.52489	1.49089	1.50016	1.46646	0.014956			5.42629	5.40785	5.41333	5.40572	0.054133		3.93381	3.94289	3.94074	3.93838	0.0393895
			663	0.0541231	0.0400085	0.0394091	0.0149737				4.00785	4.00235	3.99595	3.99727	0.0400085		1.52582	1.49559	1.50031	1.46776	0.0149737			5.42424	5.40743	5.40967	5.40789	0.0541231		3.93432	3.94389	3.9445	3.94093	0.0394091
			664	0.0541168	0.0399999	0.0394076	0.0149909				4.0046	3.99843	3.99745	3.99948	0.0399999		1.52741	1.49655	1.50258	1.46984	0.0149909			5.423	5.40718	5.41162	5.40493	0.0541168		3.93349	3.94281	3.945	3.94175	0.0394076
			665	0.0540899	0.039989	0.0394325	0.0150017				4.00176	3.9991	3.99588	3.99887	0.039989		1.52898	1.49743	1.50411	1.47015	0.0150017			5.41964	5.40471	5.40833	5.40327	0.0540899		3.93712	3.94645	3.94729	3.94214	0.0394325
			666	0.0541051	0.0399893	0.0394487	0.0150229				4.00003	3.99892	3.99602	4.00076	0.0399893		1.53181	1.49787	1.50686	1.47263	0.0150229			5.42066	5.40813	5.4064	5.40684	0.0541051		3.93851	3.9485	3.94801	3.94447	0.0394487
			667	0.0541014	0.0399888	0.0394422	0.0150429				3.99851	3.99839	3.99695	4.00168	0.0399888		1.53513	1.50012	1.50585	1.47606	0.0150429			5.41964	5.40559	5.40876	5.40657	0.0541014		3.93719	3.94919	3.94704	3.94347	0.0394422
			668	0.0540865	0.0399977	0.0394733	0.0150696				3.99964	3.99625	3.99764	4.00553	0.0399977		1.5363	1.50294	1.50946	1.47912	0.0150696			5.41846	5.40253	5.40618	5.40745	0.0540865		3.94177	3.95092	3.95052	3.9461	0.0394733
			669	0.0540829	0.0399804	0.0394917	0.0150816				3.99486	3.99491	3.99757	4.0048	0.0399804		1.53729	1.50266	1.51207	1.4806	0.0150816			5.41679	5.40316	5.40844	5.40478	0.0540829		3.94426	3.95221	3.95009	3.95013	0.0394917
			670	0.0540763	0.0399793	0.039495	0.0150996				3.99437	3.99599	3.99845	4.00293	0.0399793		1.53942	1.50654	1.51418	1.47971	0.0150996			5.41566	5.40123	5.41051	5.40311	0.0540763		3.94512	3.95345	3.95159	3.94786	0.039495
			671	0.0540844	0.0399714	0.0395099	0.0151239				3.99632	3.99626	3.99466	4.00134	0.0399714		1.54156	1.51056	1.51485	1.48258	0.0151239			5.41278	5.40298	5.41418	5.40382	0.0540844		3.94565	3.9567	3.95205	3.94957	0.0395099
			672	0.0540811	0.0399773	0.0395029	0.0151369				3.99592	3.99758	3.99519	4.00223	0.0399773		1.54354	1.51083	1.51608	1.48431	0.0151369			5.41348	5.40064	5.41569	5.40264	0.0540811		3.94459	3.95458	3.95222	3.94976	0.0395029
			673	0.0540646	0.0399909	0.039516	0.0151563				3.99545	3.99845	3.99952	4.00294	0.0399909		1.5455	1.51178	1.51926	1.48597	0.0151563			5.41145	5.39914	5.41607	5.39918	0.0540646		3.94541	3.95815	3.95192	3.95091	0.039516
			674	0.0540654	0.0399963	0.0395071	0.0151845				3.99628	3.99946	4.0001	4.00269	0.0399963		1.54701	1.51534	1.52211	1.48934	0.0151845			5.41392	5.39668	5.41473	5.40083	0.0540654		3.94718	3.95702	3.94827	3.95039	0.0395071
			675	0.0540697	0.0400072	0.0395188	0.0151962				3.99837	4.00173	4.00152	4.00126	0.0400072		1.54793	1.51565	1.52426	1.49063	0.0151962			5.41468	5.39727	5.41423	5.40171	0.0540697		3.94956	3.95916	3.94909	3.9497	0.0395188
			676	0.0540838	0.0400021	0.0395188	0.0152189				3.99793	4.00237	4.00126	3.99926	0.0400021		1.54836	1.51893	1.52718	1.49311	0.0152189			5.41698	5.39571	5.41722	5.40361	0.0540838		3.9486	3.95791	3.95012	3.95088	0.0395188
			677	0.054084	0.040007	0.0395357	0.0152328				3.99767	4.00521	3.99979	4.00013	0.040007		1.54879	1.52087	1.53019	1.49327	0.0152328			5.41483	5.39872	5.41936	5.40067	0.054084		3.94975	3.95705	3.95405	3.95343	0.0395357
			678	0.0540853	0.0399967	0.0395526	0.0152623				3.99662	4.00678	3.99749	3.99779	0.0399967		1.55302	1.52452	1.53329	1.49409	0.0152623			5.41362	5.40098	5.42098	5.39853	0.0540853		3.95388	3.95924	3.95337	3.95455	0.0395526
			679	0.0541051	0.0399818	0.0395586	0.0152877				3.99429	4.00526	3.99494	3.99822	0.0399818		1.55465	1.52663	1.53516	1.49865	0.0152877			5.41488	5.39876	5.42542	5.40297	0.0541051		3.9551	3.95648	3.95687	3.95497	0.0395586
			680	0.0541019	0.0399842	0.0395557	0.0153017				3.99415	4.00533	3.99558	3.9986	0.0399842		1.55473	1.52847	1.53621	1.50125	0.0153017			5.41977	5.39735	5.42425	5.39939	0.0541019		3.9574	3.95494	3.95478	3.95517	0.0395557
			681	0.0541	0.0399889	0.0395534	0.015321				3.99404	4.00549	3.99444	4.0016	0.0399889		1.55753	1.52902	1.53795	1.50388	0.015321			5.42219	5.39517	5.42356	5.39909	0.0541		3.95844	3.9519	3.95642	3.95462	0.0395534
			682	0.0540931	0.0399989	0.0395663	0.0153513				3.99564	4.00598	3.9937	4.00425	0.0399989		1.56226	1.53093	1.53983	1.50752	0.0153513			5.42394	5.39419	5.42312	5.396	0.0540931		3.96075	3.95291	3.95704	3.9558	0.0395663
			683	0.0540961	0.0400059	0.039573	0.0153786				3.99608	4.00476	3.99547	4.00605	0.0400059		1.56365	1.53465	1.54209	1.51107	0.0153786			5.42351	5.39614	5.4233	5.39548	0.0540961		3.96062	3.95427	3.95908	3.95523	0.039573
			684	0.0540988	0.0399869	0.0395919	0.0154013				3.99458	4.00259	3.99474	4.00285	0.0399869		1.56662	1.53707	1.54541	1.51143	0.0154013			5.42659	5.39524	5.41974	5.39795	0.0540988		3.96197	3.95777	3.96006	3.95698	0.0395919
			685	0.0541195	0.0399974	0.0395823	0.0154198				3.99378	4.00556	3.99724	4.0024	0.0399974		1.56716	1.53933	1.54769	1.51373	0.0154198			5.42631	5.39888	5.4261	5.3965	0.0541195		3.95779	3.95952	3.96122	3.9544	0.0395823
			686	0.0540971	0.040001	0.0396065	0.0154501				3.99295	4.00502	3.99857	4.00388	0.040001		1.56997	1.54328	1.54846	1.51835	0.0154501			5.42353	5.39819	5.42262	5.39449	0.0540971		3.96082	3.96283	3.96231	3.95664	0.0396065
			687	0.0541023	0.0399961	0.0396035	0.0154787				3.99384	4.00342	3.99809	4.00311	0.0399961		1.57158	1.54649	1.5503	1.52312	0.0154787			5.4245	5.39875	5.42192	5.39574	0.0541023		3.96104	3.96291	3.96152	3.95594	0.0396035
			688	0.0541095	0.0399965	0.0395887	0.0155029				3.99472	4.00122	3.99868	4.00398	0.0399965		1.57519	1.54839	1.55016	1.5274	0.0155029			5.43141	5.39788	5.41671	5.39778	0.0541095		3.96069	3.96312	3.96046	3.9512	0.0395887
			689	0.054095	0.0400085	0.0395898	0.015528				3.9951	4.00209	4.00129	4.00494	0.0400085		1.57591	1.55127	1.55341	1.53063	0.015528			5.42783	5.39325	5.41773	5.39922	0.054095		3.96082	3.96515	3.95827	3.95169	0.0395898
			690	0.0540868	0.0400318	0.0396009	0.0155481				3.99683	4.00585	3.99969	4.01033	0.0400318		1.57744	1.55199	1.55626	1.53353	0.0155481			5.42378	5.39187	5.41782	5.40125	0.0540868		3.96348	3.96024	3.9617	3.95497	0.0396009
			691	0.0540842	0.0400216	0.0396289	0.0155733				3.992	4.00379	4.0021	4.01075	0.0400216		1.57868	1.55489	1.5594	1.53635	0.0155733			5.42384	5.39011	5.41757	5.40216	0.0540842		3.96729	3.96139	3.9652	3.95769	0.0396289
			692	0.0540849	0.0400183	0.0396294	0.0155877				3.99194	4.00603	4.00098	4.00836	0.0400183		1.58155	1.55672	1.56084	1.53598	0.0155877			5.42527	5.38899	5.41599	5.40373	0.0540849		3.96912	3.96078	3.96571	3.95615	0.0396294
			693	0.0540908	0.0400242	0.039636	0.0156023				3.99262	4.00626	4.00348	4.00732	0.0400242		1.58239	1.55738	1.56245	1.5387	0.0156023			5.42638	5.39106	5.41666	5.40221	0.0540908		3.96911	3.96323	3.96846	3.95358	0.039636
			694	0.0540755	0.0400256	0.0396306	0.0156317				3.99285	4.00754	4.00432	4.00551	0.0400256		1.58499	1.56187	1.564	1.54183	0.0156317			5.42738	5.38937	5.4167	5.39675	0.0540755		3.96676	3.96323	3.97009	3.95217	0.0396306
			695	0.0540751	0.0400109	0.0396465	0.0156475				3.99156	4.00551	4.0036	4.00367	0.0400109		1.58593	1.56504	1.56371	1.54431	0.0156475			5.42624	5.39044	5.41818	5.3952	0.0540751		3.9674	3.9627	3.97079	3.9577	0.0396465
			696	0.0540703	0.0400181	0.0396553	0.0156748				3.99344	4.00648	4.00366	4.00366	0.0400181		1.58799	1.5678	1.56658	1.54752	0.0156748			5.42325	5.38839	5.42201	5.39446	0.0540703		3.96927	3.96732	3.96778	3.95775	0.0396553
			697	0.0540795	0.0400291	0.0396772	0.0156987				3.99527	4.0088	4.00215	4.00539	0.0400291		1.59213	1.56919	1.56962	1.54853	0.0156987			5.42428	5.39086	5.42249	5.39419	0.0540795		3.97251	3.97085	3.96795	3.95958	0.0396772
			698	0.0540805	0.0400239	0.0396996	0.0157247				3.99603	4.0072	4.00074	4.0056	0.0400239		1.59368	1.57306	1.57035	1.55278	0.0157247			5.42352	5.39126	5.42298	5.39443	0.0540805		3.97514	3.97575	3.96818	3.96078	0.0396996
			699	0.0540739	0.0400136	0.0397003	0.0157479				3.99332	4.00713	3.99984	4.00514	0.0400136		1.59641	1.57522	1.57281	1.5547	0.0157479			5.42113	5.39338	5.41957	5.39549	0.0540739		3.97569	3.976	3.9664	3.96204	0.0397003
			700	0.0540686	0.040001	0.0397115	0.0157567				3.9906	4.00698	3.99772	4.00511	0.040001		1.59765	1.57674	1.57331	1.55497	0.0157567			5.41982	5.39541	5.41898	5.39323	0.0540686		3.97575	3.97895	3.96813	3.96176	0.0397115
			701	0.0540536	0.0399975	0.0396985	0.0157769				3.98902	4.0075	3.99661	4.00587	0.0399975		1.60122	1.57759	1.57448	1.55745	0.0157769			5.41675	5.39597	5.41759	5.39112	0.0540536		3.97333	3.97748	3.96765	3.96093	0.0396985
			702	0.0540552	0.0399994	0.0397017	0.0157962				3.99148	4.00721	3.99312	4.00795	0.0399994		1.60417	1.57873	1.57514	1.56044	0.0157962			5.41557	5.39516	5.42122	5.39013	0.0540552		3.97214	3.97839	3.96781	3.96234	0.0397017
			703	0.0540712	0.0400134	0.0397042	0.0158261				3.99539	4.00675	3.99251	4.0107	0.0400134		1.60644	1.58332	1.57718	1.56349	0.0158261			5.41927	5.39517	5.42019	5.39384	0.0540712		3.97128	3.98076	3.96776	3.96189	0.0397042
			704	0.0540926	0.0400172	0.0396957	0.0158489				3.99544	4.00823	3.99088	4.01234	0.0400172		1.60943	1.58533	1.57864	1.56613	0.0158489			5.42359	5.39282	5.42645	5.39419	0.0540926		3.97028	3.97721	3.96774	3.96307	0.0396957
			705	0.0540931	0.0400159	0.0396918	0.0158661				3.99548	4.01281	3.98835	4.0097	0.0400159		1.61138	1.58559	1.58047	1.56902	0.0158661			5.42436	5.39158	5.42491	5.3964	0.0540931		3.96909	3.97341	3.96977	3.96445	0.0396918
			706	0.0540897	0.0400051	0.0397191	0.0158878				3.99609	4.00937	3.98825	4.00835	0.0400051		1.61414	1.5877	1.58182	1.57147	0.0158878			5.42382	5.39051	5.42492	5.39665	0.0540897		3.97121	3.97686	3.97202	3.96757	0.0397191
			707	0.0541005	0.0399996	0.0397147	0.0159105				3.99769	4.00453	3.98695	4.01068	0.0399996		1.61593	1.5885	1.58564	1.57414	0.0159105			5.42211	5.39339	5.42496	5.39975	0.0541005		3.96924	3.97714	3.97174	3.96775	0.0397147
			708	0.0541062	0.0400091	0.039737	0.0159372				4.00101	4.00248	3.98852	4.01164	0.0400091		1.62009	1.58937	1.58819	1.57723	0.0159372			5.41744	5.39888	5.425	5.40116	0.0541062		3.97092	3.97965	3.9737	3.97051	0.039737
			709	0.0541039	0.0400173	0.0397428	0.0159431				4.00344	4.00316	3.98804	4.01229	0.0400173		1.62098	1.5907	1.58886	1.57671	0.0159431			5.41767	5.39965	5.42398	5.40027	0.0541039		3.97243	3.97907	3.97422	3.97139	0.0397428
			710	0.0541164	0.0400169	0.0397457	0.0159496				4.00326	4.00559	3.98652	4.01137	0.0400169		1.61995	1.59168	1.59011	1.57812	0.0159496			5.41877	5.40306	5.42545	5.39929	0.0541164		3.9718	3.97685	3.97495	3.97468	0.0397457
			711	0.0541247	0.0400142	0.0397398	0.0159655				4.00257	4.00553	3.98665	4.01091	0.0400142		1.62048	1.59536	1.59186	1.5785	0.0159655			5.41887	5.40287	5.42851	5.39964	0.0541247		3.96964	3.97905	3.97416	3.97305	0.0397398
			712	0.0541388	0.040001	0.0397688	0.0159867				4.00144	4.00081	3.98784	4.01032	0.040001		1.62199	1.59768	1.59357	1.58145	0.0159867			5.42136	5.40498	5.43208	5.39712	0.0541388		3.97248	3.98263	3.97536	3.97703	0.0397688
			713	0.0541487	0.0399925	0.0397732	0.0160073				4.00232	3.9992	3.98761	4.00788	0.0399925		1.62413	1.59926	1.5949	1.58463	0.0160073			5.42084	5.40835	5.43082	5.39947	0.0541487		3.97256	3.9839	3.97567	3.97713	0.0397732
			714	0.0541386	0.0399789	0.039762	0.0160244				4.00262	3.99482	3.98953	4.00457	0.0399789		1.6267	1.60274	1.59465	1.58566	0.0160244			5.42153	5.40407	5.42714	5.40271	0.0541386		3.97285	3.9834	3.97071	3.97783	0.039762
			715	0.0541516	0.0399835	0.0397644	0.0160375				4.00464	3.99475	3.99201	4.002	0.0399835		1.62828	1.60498	1.59488	1.58686	0.0160375			5.42096	5.40566	5.4273	5.4067	0.0541516		3.97423	3.9859	3.96945	3.97618	0.0397644
			716	0.0541349	0.0400004	0.0397594	0.0160638				4.00714	3.99614	3.99482	4.00208	0.0400004		1.62885	1.60942	1.59803	1.58925	0.0160638			5.41803	5.4047	5.4259	5.40534	0.0541349		3.97636	3.9836	3.96996	3.97382	0.0397594
			717	0.0541323	0.0399911	0.039752	0.016091				4.00493	3.99426	3.99683	4.00043	0.0399911		1.63054	1.61308	1.60023	1.59254	0.016091			5.4192	5.40607	5.42351	5.40415	0.0541323		3.97808	3.9821	3.96997	3.97063	0.039752
			718	0.0541304	0.0399792	0.0397439	0.0161135				4.00819	3.99169	3.99548	3.99632	0.0399792		1.63374	1.61302	1.60327	1.59535	0.0161135			5.41678	5.40692	5.42564	5.40284	0.0541304		3.97546	3.98034	3.97101	3.97076	0.0397439
			719	0.0541168	0.0399772	0.0397303	0.016135				4.00752	3.99164	3.9948	3.99693	0.0399772		1.63618	1.61369	1.60622	1.59792	0.016135			5.41524	5.40902	5.4232	5.39926	0.0541168		3.97362	3.97789	3.97105	3.96957	0.0397303
			720	0.054112	0.03997	0.0397268	0.016156				4.00313	3.99172	3.99453	3.99861	0.03997		1.63709	1.61675	1.60839	1.60016	0.016156			5.41584	5.4063	5.42618	5.39646	0.054112		3.97159	3.97787	3.97012	3.97113	0.0397268
			721	0.0541198	0.039959	0.0397156	0.0161763				4.00483	3.9902	3.99284	3.99571	0.039959		1.63862	1.61873	1.60964	1.60351	0.0161763			5.41325	5.40511	5.4284	5.40115	0.0541198		3.97156	3.9761	3.96787	3.97071	0.0397156
			722	0.0541367	0.0399718	0.0397045	0.0162016				4.0057	3.98995	3.99622	3.99686	0.0399718		1.64295	1.62041	1.61108	1.6062	0.0162016			5.41671	5.40632	5.42608	5.40556	0.0541367		3.97282	3.97567	3.964	3.96932	0.0397045
			723	0.0541381	0.0399833	0.0397107	0.0162141				4.00857	3.99098	3.99786	3.99591	0.0399833		1.64528	1.62175	1.61074	1.60786	0.0162141			5.42043	5.40494	5.42694	5.40295	0.0541381		3.97629	3.97544	3.96351	3.96902	0.0397107
			724	0.0541307	0.039982	0.0396895	0.0162283				4.0073	3.98954	3.99985	3.99611	0.039982		1.64665	1.62131	1.61332	1.61006	0.0162283			5.42077	5.40416	5.42751	5.39982	0.0541307		3.9753	3.97329	3.95891	3.96831	0.0396895
			725	0.0541281	0.0399667	0.0396992	0.0162361				4.00846	3.98467	3.99967	3.99389	0.0399667		1.64655	1.62288	1.61438	1.61065	0.0162361			5.42444	5.40422	5.42631	5.39625	0.0541281		3.97526	3.97591	3.96	3.96851	0.0396992
			726	0.0541147	0.0399514	0.0396982	0.016258				4.00441	3.98486	3.99892	3.99236	0.0399514		1.64837	1.62378	1.61751	1.61354	0.016258			5.42491	5.40147	5.42288	5.3966	0.0541147		3.97639	3.97373	3.9611	3.96806	0.0396982
			727	0.0541098	0.0399534	0.0397037	0.0162765				4.00402	3.98699	4	3.99035	0.0399534		1.65223	1.62399	1.62096	1.61341	0.0162765			5.42283	5.39757	5.42392	5.39961	0.0541098		3.97525	3.97651	3.96177	3.96796	0.0397037
			728	0.0541042	0.0399608	0.0397002	0.0162849				4.00202	3.98624	4.0052	3.99088	0.0399608		1.65351	1.62544	1.62017	1.61484	0.0162849			5.41913	5.39564	5.42564	5.40128	0.0541042		3.97382	3.97363	3.96011	3.9725	0.0397002
			729	0.0540994	0.0399612	0.0397058	0.0163022				4.00123	3.98692	4.00651	3.98983	0.0399612		1.65569	1.62861	1.62113	1.61546	0.0163022			5.41699	5.395	5.42458	5.4032	0.0540994		3.97271	3.97318	3.96221	3.97423	0.0397058
			730	0.0541122	0.0399841	0.0397126	0.0163272				4.00544	3.98702	4.01052	3.99065	0.0399841		1.65929	1.63022	1.62392	1.61745	0.0163272			5.41742	5.39467	5.42619	5.4066	0.0541122		3.97059	3.97687	3.96116	3.97643	0.0397126
			731	0.0541149	0.0400001	0.0397044	0.0163434				4.0082	3.98786	4.01161	3.99238	0.0400001		1.66169	1.63057	1.62583	1.61927	0.0163434			5.41472	5.39816	5.42803	5.40505	0.0541149		3.96812	3.97816	3.96246	3.97304	0.0397044
			732	0.0541375	0.0400119	0.0397028	0.0163689				4.01002	3.98992	4.00952	3.99531	0.0400119		1.66323	1.63233	1.62773	1.62428	0.0163689			5.42091	5.39782	5.43074	5.40553	0.0541375		3.96962	3.97987	3.96089	3.97074	0.0397028
			733	0.054148	0.0400114	0.0397051	0.0163847				4.01317	3.98657	4.0101	3.99474	0.0400114		1.66499	1.63479	1.62847	1.62562	0.0163847			5.42237	5.39605	5.42865	5.41213	0.054148		3.96871	3.97887	3.96031	3.97415	0.0397051
			734	0.0541533	0.0400131	0.0397206	0.0163945				4.01493	3.98757	4.0093	3.99345	0.0400131		1.66467	1.63528	1.63025	1.6276	0.0163945			5.42135	5.39762	5.43034	5.412	0.0541533		3.97015	3.98195	3.96163	3.97449	0.0397206
			735	0.0541394	0.0400047	0.0397126	0.0164036				4.01233	3.98893	4.00832	3.99228	0.0400047		1.66486	1.63722	1.63006	1.62932	0.0164036			5.42158	5.39604	5.4303	5.40785	0.0541394		3.97208	3.98186	3.96006	3.97104	0.0397126
			736	0.0541426	0.0400198	0.0397144	0.0164244				4.01556	3.99128	4.00878	3.99231	0.0400198		1.66572	1.63929	1.63164	1.63312	0.0164244			5.42302	5.39431	5.43081	5.40888	0.0541426		3.97354	3.98406	3.95704	3.97112	0.0397144
			737	0.0541333	0.0400367	0.0397268	0.0164406				4.01592	3.99156	4.01213	3.99507	0.0400367		1.66698	1.64188	1.63193	1.63544	0.0164406			5.42674	5.39274	5.42779	5.40606	0.0541333		3.97497	3.98275	3.95654	3.97648	0.0397268
			738	0.0541483	0.0400366	0.0397429	0.016464				4.01624	3.99163	4.01039	3.99637	0.0400366		1.66948	1.64494	1.63473	1.63644	0.016464			5.42969	5.39729	5.42624	5.40611	0.0541483		3.9789	3.98225	3.95665	3.97935	0.0397429
			739	0.0541523	0.0400362	0.0397512	0.0164866				4.01408	3.99222	4.01036	3.9978	0.0400362		1.67299	1.64569	1.63645	1.63952	0.0164866			5.43054	5.39789	5.42658	5.4059	0.0541523		3.97955	3.98411	3.95899	3.97784	0.0397512
			740	0.0541658	0.0400338	0.0397376	0.0165155				4.01742	3.99155	4.00857	3.99599	0.0400338		1.67708	1.64697	1.64091	1.64123	0.0165155			5.43222	5.39339	5.43037	5.41033	0.0541658		3.98069	3.98242	3.95727	3.97468	0.0397376
			741	0.0541732	0.0400541	0.0397451	0.0165291				4.01829	3.99437	4.00824	4.00073	0.0400541		1.67728	1.64974	1.64252	1.6421	0.0165291			5.43267	5.39278	5.43142	5.41243	0.0541732		3.97991	3.98471	3.95627	3.97717	0.0397451
			742	0.0541582	0.0400547	0.0397542	0.016542				4.01648	3.9949	4.00974	4.00077	0.0400547		1.68034	1.64953	1.64303	1.64391	0.016542			5.43258	5.38834	5.43293	5.40945	0.0541582		3.98035	3.98333	3.96032	3.9777	0.0397542
			743	0.0541619	0.0400441	0.0397705	0.016567				4.0172	3.99267	4.00596	4.00179	0.0400441		1.68254	1.65233	1.64576	1.64619	0.016567			5.42972	5.38961	5.43293	5.41252	0.0541619		3.9806	3.9852	3.96338	3.97903	0.0397705
			744	0.0541641	0.0400294	0.039786	0.016588				4.01903	3.99122	4.00187	3.99965	0.0400294		1.68501	1.65355	1.6502	1.64642	0.016588			5.42872	5.39165	5.43126	5.41404	0.0541641		3.98381	3.98638	3.96627	3.97792	0.039786
			745	0.0541628	0.040029	0.0397976	0.0166141				4.01498	3.99412	4.00093	4.00155	0.040029		1.6849	1.65695	1.65391	1.64987	0.0166141			5.42897	5.39565	5.43057	5.40993	0.0541628		3.98705	3.98929	3.96526	3.97743	0.0397976
			746	0.0541607	0.0400205	0.0397897	0.0166237				4.01549	3.99396	3.99787	4.0009	0.0400205		1.68714	1.65821	1.6546	1.64955	0.0166237			5.42851	5.39668	5.42943	5.40966	0.0541607		3.98573	3.98925	3.96307	3.97782	0.0397897
			747	0.0541547	0.0400265	0.0397927	0.0166445				4.01707	3.99266	3.99776	4.00309	0.0400265		1.68913	1.65961	1.6576	1.65144	0.0166445			5.42511	5.39537	5.43118	5.41021	0.0541547		3.98756	3.9913	3.96214	3.97608	0.0397927
			748	0.0541523	0.0400206	0.0397997	0.016653				4.01313	3.99207	3.99719	4.00583	0.0400206		1.68991	1.66077	1.65952	1.65101	0.016653			5.42537	5.39537	5.42904	5.41115	0.0541523		3.98852	3.99401	3.96172	3.97563	0.0397997
			749	0.0541406	0.0400178	0.0397928	0.0166746				4.01194	3.99217	3.99843	4.00457	0.0400178		1.69304	1.66178	1.66169	1.65334	0.0166746			5.42441	5.39586	5.42685	5.4091	0.0541406		3.98678	3.99418	3.96256	3.97362	0.0397928
			750	0.0541382	0.0400279	0.0397761	0.0166919				4.01418	3.99336	4.00056	4.00307	0.0400279		1.69439	1.66262	1.66249	1.65725	0.0166919			5.42529	5.39379	5.4269	5.40928	0.0541382		3.98508	3.99302	3.96247	3.96989	0.0397761
			751	0.0541447	0.0400226	0.0397679	0.0167069				4.01372	3.99149	4.00263	4.0012	0.0400226		1.69416	1.66361	1.6667	1.65828	0.0167069			5.42494	5.39326	5.42747	5.41222	0.0541447		3.98672	3.99136	3.95973	3.96937	0.0397679
			752	0.054143	0.0400293	0.03977	0.0167287				4.0135	3.9937	4.00167	4.00286	0.0400293		1.6954	1.66598	1.6688	1.6613	0.0167287			5.42554	5.39297	5.42583	5.41286	0.054143		3.98492	3.99113	3.96202	3.96993	0.03977
			753	0.0541447	0.04003	0.0397698	0.0167439				4.01309	3.99297	4.00526	4.00067	0.04003		1.69842	1.66765	1.66725	1.66423	0.0167439			5.42643	5.3938	5.42255	5.4151	0.0541447		3.98208	3.99013	3.96437	3.97133	0.0397698
			754	0.0541403	0.0400299	0.0397858	0.016755				4.01385	3.98935	4.0084	4.00034	0.0400299		1.69987	1.67088	1.66792	1.66333	0.016755			5.42233	5.39758	5.41907	5.41713	0.0541403		3.98622	3.991	3.96437	3.97271	0.0397858
			755	0.0541317	0.0400107	0.0397852	0.0167695				4.01188	3.98881	4.00714	3.99643	0.0400107		1.70142	1.67302	1.67044	1.66293	0.0167695			5.42332	5.39764	5.41693	5.41479	0.0541317		3.98955	3.98981	3.9629	3.97182	0.0397852
			756	0.0541226	0.0400075	0.0397887	0.0167865				4.01284	3.99126	4.00442	3.99446	0.0400075		1.70254	1.67513	1.6729	1.66402	0.0167865			5.42664	5.39276	5.41555	5.41407	0.0541226		3.99089	3.99171	3.96133	3.97156	0.0397887
			757	0.05412	0.0400065	0.0397978	0.0168052				4.01276	3.98917	4.00314	3.99755	0.0400065		1.70637	1.6768	1.67246	1.66645	0.0168052			5.42652	5.39161	5.41352	5.41636	0.05412		3.98821	3.99108	3.96472	3.9751	0.0397978
			758	0.0541165	0.0400126	0.0398073	0.0168215				4.01439	3.98921	4.00568	3.99577	0.0400126		1.7069	1.67904	1.67371	1.66895	0.0168215			5.42857	5.39284	5.41165	5.41356	0.0541165		3.98842	3.99291	3.96618	3.97539	0.0398073
			759	0.0541246	0.0400165	0.039817	0.0168443				4.01439	3.9893	4.00669	3.99621	0.0400165		1.70951	1.68209	1.67462	1.6715	0.0168443			5.43497	5.39173	5.41186	5.41127	0.0541246		3.98825	3.99226	3.96736	3.97893	0.039817
			760	0.0541199	0.0400064	0.0398152	0.0168582				4.01045	3.99045	4.00582	3.99586	0.0400064		1.71062	1.68349	1.67493	1.67426	0.0168582			5.43698	5.39235	5.41135	5.40729	0.0541199		3.98651	3.99276	3.96519	3.98162	0.0398152
			761	0.0541233	0.0400145	0.0398034	0.016887				4.01203	3.9908	4.00568	3.99731	0.0400145		1.71297	1.6849	1.6785	1.67842	0.016887			5.4364	5.39099	5.41025	5.41169	0.0541233		3.98399	3.99426	3.96164	3.98148	0.0398034
			762	0.05411	0.0400028	0.0398249	0.0169127				4.01264	3.98901	4.00204	3.99741	0.0400028		1.71717	1.68701	1.68186	1.67902	0.0169127			5.43329	5.39181	5.40806	5.41084	0.05411		3.98447	3.99765	3.96389	3.98394	0.0398249
			763	0.0541182	0.0400219	0.039823	0.0169278				4.01333	3.98873	4.00607	4.00062	0.0400219		1.72014	1.68729	1.68378	1.67992	0.0169278			5.43355	5.39409	5.41078	5.40885	0.0541182		3.98189	3.99973	3.96469	3.9829	0.039823
			764	0.0541039	0.0399991	0.0398394	0.0169442				4.01337	3.98579	4.00238	3.99811	0.0399991		1.72089	1.68896	1.68695	1.68087	0.0169442			5.43349	5.39424	5.40827	5.40555	0.0541039		3.98296	4.00159	3.96601	3.98521	0.0398394
			765	0.0540903	0.0400068	0.0398406	0.0169643				4.01343	3.98616	4.00086	4.00228	0.0400068		1.72265	1.69003	1.68878	1.68427	0.0169643			5.43097	5.39412	5.40895	5.40208	0.0540903		3.98397	4.00315	3.96432	3.98479	0.0398406
			766	0.0541014	0.0400047	0.0398366	0.0169902				4.01337	3.98533	4.00197	4.00121	0.0400047		1.72555	1.69154	1.69249	1.68652	0.0169902			5.43536	5.3922	5.40815	5.40486	0.0541014		3.97982	4.00657	3.96458	3.98366	0.0398366
			767	0.0540833	0.0400012	0.03986	0.0170033				4.00905	3.9835	4.00629	4.00165	0.0400012		1.72786	1.69253	1.69312	1.68782	0.0170033			5.43286	5.39093	5.40972	5.39981	0.0540833		3.98525	4.00769	3.96505	3.98598	0.03986
			768	0.0540861	0.039992	0.0398577	0.0170322				4.00797	3.98089	4.00502	4.00292	0.039992		1.7285	1.69644	1.69683	1.69112	0.0170322			5.4321	5.39035	5.41339	5.39861	0.0540861		3.9842	4.00408	3.96864	3.98617	0.0398577
			769	0.0540814	0.039988	0.0398552	0.0170516				4.00934	3.97974	4.00501	4.00113	0.039988		1.73006	1.69768	1.69916	1.69375	0.0170516			5.43383	5.38711	5.41336	5.39826	0.0540814		3.98146	4.00389	3.9705	3.98621	0.0398552
			770	0.0540833	0.0399942	0.0398672	0.0170764				4.01011	3.98081	4.00305	4.00369	0.0399942		1.73252	1.70007	1.70182	1.69613	0.0170764			5.43836	5.39151	5.40998	5.39348	0.0540833		3.98132	4.00559	3.97241	3.98755	0.0398672
			771	0.0540862	0.0399898	0.0398774	0.0170992				4.0125	3.97742	4.00211	4.00387	0.0399898		1.73396	1.70203	1.70543	1.69825	0.0170992			5.43638	5.39061	5.41257	5.39492	0.0540862		3.98344	4.00553	3.97443	3.98756	0.0398774
			772	0.0540987	0.0399766	0.0398669	0.0170998				4.01256	3.97496	4.00102	4.0021	0.0399766		1.73535	1.7021	1.70409	1.69839	0.0170998			5.43669	5.39342	5.4143	5.39506	0.0540987		3.98193	4.00853	3.97172	3.98461	0.0398669
			773	0.0540945	0.0399611	0.0398841	0.0171261				4.01086	3.97319	4.0006	3.99978	0.0399611		1.73727	1.70352	1.70844	1.70122	0.0171261			5.43269	5.39329	5.41529	5.39651	0.0540945		3.98363	4.0086	3.97262	3.98881	0.0398841
			774	0.0540837	0.0399715	0.039881	0.0171423				4.01129	3.97571	4.00212	3.9995	0.0399715		1.73892	1.7048	1.71212	1.7011	0.0171423			5.4331	5.39124	5.41475	5.39439	0.0540837		3.98468	4.00744	3.97049	3.98978	0.039881
			775	0.0540988	0.0399662	0.0398781	0.0171469				4.00657	3.97558	4.00279	4.00152	0.0399662		1.74305	1.70294	1.71104	1.70174	0.0171469			5.43389	5.39414	5.41807	5.3934	0.0540988		3.98508	4.00663	3.97016	3.98938	0.0398781
			776	0.0541112	0.0399719	0.0398813	0.0171656				4.00828	3.97703	4.00119	4.00224	0.0399719		1.74354	1.70458	1.71422	1.7039	0.0171656			5.43523	5.39518	5.41838	5.3957	0.0541112		3.98256	4.0092	3.9733	3.98744	0.0398813
			777	0.0541182	0.0399581	0.039866	0.0171693				4.0056	3.97737	3.99945	4.00083	0.0399581		1.74423	1.70452	1.71512	1.70385	0.0171693			5.43166	5.39853	5.41788	5.39921	0.0541182		3.97927	4.00791	3.97221	3.987	0.039866
			778	0.0541303	0.0399495	0.0398795	0.0171872				4.00404	3.97632	3.99797	4.00148	0.0399495		1.74577	1.70529	1.71727	1.70656	0.0171872			5.43167	5.40049	5.41772	5.40226	0.0541303		3.98035	4.00894	3.97342	3.9891	0.0398795
			779	0.0541281	0.039951	0.0398601	0.0172005				4.00098	3.97807	3.99649	4.00487	0.039951		1.74743	1.70539	1.71943	1.70794	0.0172005			5.43368	5.40176	5.41515	5.40066	0.0541281		3.9767	4.00887	3.97253	3.98595	0.0398601
			780	0.0541289	0.0399333	0.0398587	0.0172274				3.99853	3.97817	3.9924	4.00422	0.0399333		1.74907	1.70915	1.72213	1.7106	0.0172274			5.42971	5.40557	5.41188	5.4044	0.0541289		3.97828	4.00722	3.97404	3.98394	0.0398587
			781	0.0541444	0.0399264	0.0398617	0.0172496				3.99832	3.97596	3.99304	4.00325	0.0399264		1.75007	1.71354	1.72401	1.71222	0.0172496			5.42918	5.41123	5.41332	5.40402	0.0541444		3.98018	4.00773	3.97207	3.98469	0.0398617
			782	0.0541365	0.0399314	0.0398693	0.0172589				3.99887	3.97652	3.99276	4.00443	0.0399314		1.74939	1.71601	1.72544	1.71271	0.0172589			5.42837	5.40874	5.41332	5.40416	0.0541365		3.97856	4.00721	3.97438	3.98758	0.0398693
			783	0.0541492	0.0399342	0.0398777	0.0172765				4.00069	3.97944	3.99218	4.00138	0.0399342		1.75126	1.71717	1.72839	1.7138	0.0172765			5.42786	5.40818	5.41732	5.40632	0.0541492		3.97633	4.0122	3.97568	3.98688	0.0398777
			784	0.0541606	0.0399284	0.0398732	0.0172981				3.9993	3.97948	3.99183	4.00075	0.0399284		1.75353	1.72031	1.73124	1.71418	0.0172981			5.43035	5.40729	5.41803	5.40856	0.0541606		3.97649	4.01003	3.9754	3.98738	0.0398732
			785	0.054162	0.0399204	0.0398797	0.0173098				3.99702	3.97934	3.991	4.00078	0.0399204		1.75216	1.72287	1.73431	1.71456	0.0173098			5.42711	5.41184	5.41712	5.40873	0.054162		3.97942	4.00749	3.97643	3.98853	0.0398797
			786	0.0541701	0.0399148	0.0398692	0.0173415				3.9972	3.9786	3.98981	4.0003	0.0399148		1.75493	1.72773	1.73664	1.7173	0.0173415			5.42925	5.4136	5.41664	5.40855	0.0541701		3.9776	4.00724	3.97702	3.98582	0.0398692
			787	0.0541707	0.039925	0.0398681	0.0173623				3.99792	3.98277	3.99031	3.999	0.039925		1.75616	1.72873	1.73881	1.72123	0.0173623			5.43098	5.41201	5.41825	5.40704	0.0541707		3.9789	4.00572	3.97651	3.98613	0.0398681
			788	0.0541791	0.0399208	0.0398769	0.017381				3.99995	3.98246	3.98762	3.99831	0.0399208		1.75799	1.72974	1.74201	1.72266	0.017381			5.43384	5.41218	5.41713	5.40849	0.0541791		3.98122	4.00466	3.97844	3.98643	0.0398769
			789	0.0541661	0.0399474	0.0398807	0.0173968				4.00305	3.98364	3.98825	4.00404	0.0399474		1.75986	1.73006	1.74392	1.72485	0.0173968			5.43135	5.40859	5.41887	5.40765	0.0541661		3.98153	4.00428	3.97721	3.98926	0.0398807
			790	0.0541537	0.0399575	0.0398801	0.0174091				4.00678	3.98376	3.98916	4.0033	0.0399575		1.76242	1.7303	1.74521	1.72569	0.0174091			5.43259	5.40481	5.4202	5.40388	0.0541537		3.98271	4.00281	3.97382	3.99272	0.0398801
			791	0.0541745	0.0399678	0.0398842	0.0174234				4.00617	3.98339	3.99272	4.00486	0.0399678		1.76264	1.73229	1.74754	1.72687	0.0174234			5.42994	5.41085	5.42325	5.40575	0.0541745		3.98262	4.00291	3.97331	3.99484	0.0398842
			792	0.0541859	0.0399662	0.039891	0.0174428				4.00452	3.98609	3.99222	4.00364	0.0399662		1.76571	1.7341	1.74824	1.72905	0.0174428			5.43183	5.41075	5.4233	5.4085	0.0541859		3.98363	4.00308	3.97594	3.99376	0.039891
			793	0.054159	0.0399661	0.039912	0.0174688				4.00249	3.98797	3.99209	4.00388	0.0399661		1.76931	1.73618	1.7508	1.73122	0.0174688			5.42687	5.40871	5.41891	5.40913	0.054159		3.98715	4.0041	3.9794	3.99414	0.039912
			794	0.0541515	0.0399634	0.0399012	0.0174856				4.00306	3.98634	3.99324	4.00271	0.0399634		1.76805	1.73929	1.75374	1.73317	0.0174856			5.42634	5.40894	5.41696	5.40837	0.0541515		3.98574	4.00088	3.98052	3.99336	0.0399012
			795	0.0541479	0.0399697	0.0399043	0.0175167				4.00425	3.98288	3.99416	4.00661	0.0399697		1.77161	1.74242	1.75622	1.73643	0.0175167			5.427	5.40958	5.41561	5.40697	0.0541479		3.98784	4.00046	3.97894	3.99448	0.0399043
			796	0.054136	0.0399654	0.0399031	0.0175268				4.00265	3.98144	3.99577	4.00628	0.0399654		1.77484	1.74143	1.75776	1.73667	0.0175268			5.42382	5.40908	5.41493	5.40657	0.054136		3.99004	4.0008	3.97688	3.99353	0.0399031
			797	0.0541297	0.039962	0.0399009	0.0175451				4.00092	3.98324	3.99563	4.00501	0.039962		1.7754	1.74237	1.76059	1.73968	0.0175451			5.42516	5.40952	5.4113	5.40591	0.0541297		3.99209	3.99534	3.97893	3.99401	0.0399009
			798	0.054126	0.0399688	0.0399186	0.017554				4.00074	3.9828	3.99906	4.00492	0.0399688		1.77519	1.74193	1.76343	1.74105	0.017554			5.42499	5.41112	5.41175	5.40252	0.054126		3.99196	3.99653	3.98293	3.99604	0.0399186
			799	0.0541232	0.0399492	0.0399012	0.0175724				3.99961	3.98043	3.99592	4.0037	0.0399492		1.77685	1.74442	1.76487	1.7428	0.0175724			5.42457	5.41166	5.41206	5.401	0.0541232		3.99327	3.99549	3.97777	3.99393	0.0399012
			800	0.0541361	0.0399312	0.0399121	0.0175943				3.99801	3.97965	3.99635	3.99849	0.0399312		1.77806	1.74689	1.76694	1.74583	0.0175943			5.42367	5.41337	5.41242	5.40498	0.0541361		3.99465	3.99611	3.97794	3.99615	0.0399121
			801	0.0541482	0.0399461	0.0399067	0.0176163				3.99548	3.98286	4.00014	3.99996	0.0399461		1.78197	1.74916	1.76754	1.74786	0.0176163			5.42501	5.41516	5.41467	5.40442	0.0541482		3.9954	3.99489	3.97841	3.994	0.0399067
			802	0.0541475	0.0399427	0.0399013	0.0176328				3.99904	3.98158	4.00089	3.99559	0.0399427		1.78425	1.75235	1.76722	1.74931	0.0176328			5.42437	5.41817	5.41188	5.40458	0.0541475		3.99539	3.99453	3.97741	3.99318	0.0399013
			803	0.0541388	0.0399337	0.0398988	0.0176509				3.99743	3.98058	3.99947	3.99598	0.0399337		1.78612	1.75485	1.76904	1.75032	0.0176509			5.422	5.41791	5.41073	5.40487	0.0541388		3.99294	3.99264	3.97702	3.99694	0.0398988
			804	0.0541548	0.0399329	0.0398955	0.0176664				3.99366	3.97853	4.00138	3.99958	0.0399329		1.78959	1.75764	1.76866	1.75067	0.0176664			5.42466	5.41744	5.41128	5.40852	0.0541548		3.99442	3.99151	3.97699	3.99526	0.0398955
			805	0.0541405	0.0399237	0.0398944	0.0176838				3.99173	3.97736	4.00178	3.9986	0.0399237		1.79074	1.75923	1.77211	1.75146	0.0176838			5.42111	5.41486	5.41219	5.40804	0.0541405		3.99302	3.99134	3.97945	3.99396	0.0398944
			806	0.0541618	0.0399204	0.0398996	0.017702				3.99161	3.97981	4.00112	3.99562	0.0399204		1.79303	1.76228	1.77094	1.75456	0.017702			5.42051	5.42157	5.41531	5.40732	0.0541618		3.99668	3.98602	3.98236	3.99477	0.0398996
			807	0.0541542	0.0399178	0.0398883	0.0177116				3.98977	3.98081	4.00413	3.9924	0.0399178		1.79363	1.76261	1.77289	1.75552	0.0177116			5.41943	5.41901	5.41864	5.40462	0.0541542		3.99592	3.98373	3.98233	3.99333	0.0398883
			808	0.0541435	0.0399225	0.0398784	0.0177301				3.98857	3.98312	4.00498	3.99235	0.0399225		1.79466	1.76482	1.77456	1.75801	0.0177301			5.41954	5.41501	5.41685	5.40601	0.0541435		3.99315	3.9842	3.98101	3.993	0.0398784
			809	0.05414	0.0399007	0.0398733	0.017743				3.98805	3.97909	4.00048	3.99268	0.0399007		1.79592	1.76667	1.77633	1.75826	0.017743			5.41649	5.4135	5.41962	5.4064	0.05414		3.99322	3.98501	3.98149	3.98959	0.0398733
			810	0.0541238	0.0399082	0.0398928	0.0177583				3.99227	3.97949	3.99912	3.99241	0.0399082		1.79513	1.77032	1.77899	1.7589	0.0177583			5.41249	5.41317	5.41741	5.40644	0.0541238		3.99454	3.98874	3.98085	3.993	0.0398928
			811	0.0541089	0.0398905	0.0398955	0.0177812				3.99296	3.97582	3.99603	3.9914	0.0398905		1.79794	1.77111	1.78134	1.76207	0.0177812			5.41497	5.40753	5.41246	5.40859	0.0541089		3.99338	3.98951	3.98207	3.99324	0.0398955
			812	0.0541003	0.0398863	0.0399071	0.0177897				3.99014	3.97626	3.99642	3.99171	0.0398863		1.80014	1.77141	1.78168	1.76266	0.0177897			5.41452	5.40903	5.41015	5.4064	0.0541003		3.99436	3.99157	3.98354	3.99335	0.0399071
			813	0.0541007	0.0398781	0.0399031	0.0177942				3.99062	3.97161	3.99584	3.99319	0.0398781		1.80053	1.77248	1.78136	1.7633	0.0177942			5.41356	5.41138	5.40911	5.40622	0.0541007		3.99503	3.9904	3.98279	3.99302	0.0399031
			814	0.0541041	0.0398728	0.0399004	0.0178074				3.99175	3.96992	3.99424	3.99319	0.0398728		1.80213	1.7742	1.78365	1.76296	0.0178074			5.41407	5.41107	5.40758	5.40891	0.0541041		3.99345	3.99252	3.98039	3.99378	0.0399004
			815	0.0541176	0.0398858	0.0398746	0.0178265				3.99221	3.97244	3.99503	3.99465	0.0398858		1.80516	1.77444	1.78419	1.76681	0.0178265			5.41185	5.41334	5.41015	5.41171	0.0541176		3.99118	3.99235	3.97381	3.9925	0.0398746
			816	0.0541357	0.0398881	0.0398622	0.0178514				3.99609	3.9712	3.99486	3.99309	0.0398881		1.80679	1.77672	1.78646	1.77059	0.0178514			5.41203	5.41717	5.40805	5.41703	0.0541357		3.98987	3.9915	3.97384	3.98966	0.0398622
			817	0.0541316	0.0398933	0.0398636	0.0178726				3.99653	3.97029	3.99743	3.99307	0.0398933		1.80759	1.78033	1.78808	1.77306	0.0178726			5.41533	5.41364	5.40684	5.41683	0.0541316		3.98969	3.99188	3.97301	3.99086	0.0398636
			818	0.0541019	0.0399069	0.0398649	0.0178971				3.99925	3.9696	3.99953	3.99437	0.0399069		1.81057	1.7837	1.78946	1.77511	0.0178971			5.40769	5.41172	5.40735	5.41401	0.0541019		3.99263	3.98996	3.9723	3.99108	0.0398649
			819	0.0540826	0.0399028	0.0398736	0.0179131				3.99883	3.96912	3.99663	3.99653	0.0399028		1.81258	1.78575	1.79361	1.77331	0.0179131			5.40421	5.40849	5.4043	5.41603	0.0540826		3.99277	3.99331	3.97182	3.99154	0.0398736
			820	0.0540926	0.0399302	0.0398834	0.0179373				4.00152	3.97149	4.00069	3.99837	0.0399302		1.81431	1.78899	1.79538	1.77626	0.0179373			5.40621	5.41134	5.40697	5.41254	0.0540926		3.99564	3.99212	3.9731	3.99251	0.0398834
			821	0.0540902	0.0399259	0.0398873	0.01796				3.9991	3.97218	4.00036	3.99872	0.0399259		1.81683	1.79161	1.79824	1.77732	0.01796			5.40556	5.40933	5.40684	5.41437	0.0540902		3.99853	3.99163	3.97175	3.99302	0.0398873
			822	0.0540983	0.0399226	0.0398884	0.0179767				3.99689	3.97327	4.00186	3.99704	0.0399226		1.81728	1.79368	1.79846	1.78127	0.0179767			5.40366	5.41063	5.41086	5.41417	0.0540983		3.99956	3.99415	3.97031	3.99134	0.0398884
			823	0.0540843	0.0399316	0.0398894	0.0180005				3.998	3.97611	3.99979	3.99873	0.0399316		1.81803	1.79701	1.80084	1.78433	0.0180005			5.40293	5.40734	5.41256	5.41088	0.0540843		4.00076	3.99329	3.97198	3.98974	0.0398894
			824	0.0540826	0.0399532	0.0398861	0.0180132				3.99739	3.97922	4.00311	4.00156	0.0399532		1.82022	1.79857	1.8012	1.7853	0.0180132			5.40208	5.40685	5.41427	5.40984	0.0540826		4.00114	3.99128	3.97166	3.99036	0.0398861
			825	0.0540649	0.0399694	0.0398955	0.0180308				3.99961	3.98282	4.004	4.00132	0.0399694		1.82327	1.79937	1.80387	1.78582	0.0180308			5.40197	5.40419	5.41035	5.40945	0.0540649		4.00131	3.99204	3.97559	3.98927	0.0398955
			826	0.0540606	0.0399781	0.0398999	0.0180544				3.99889	3.98336	4.00494	4.00406	0.0399781		1.8247	1.80153	1.80617	1.78934	0.0180544			5.40154	5.40072	5.41246	5.40952	0.0540606		4.00366	3.99492	3.97133	3.99003	0.0398999
			827	0.054058	0.0400022	0.039905	0.0180664				3.9994	3.98438	4.01086	4.00626	0.0400022		1.82652	1.80127	1.80746	1.79129	0.0180664			5.40161	5.39961	5.41388	5.40811	0.054058		4.00342	3.99581	3.97353	3.98922	0.039905
			828	0.0540776	0.0400057	0.039902	0.0180784				3.99888	3.98756	4.00843	4.00741	0.0400057		1.82892	1.80168	1.80877	1.79199	0.0180784			5.40231	5.40286	5.41554	5.41033	0.0540776		4.00045	3.99488	3.97557	3.98991	0.039902
			829	0.0540867	0.040003	0.0399182	0.0180991				3.99513	3.98934	4.00997	4.00675	0.040003		1.83125	1.80279	1.81105	1.79454	0.0180991			5.40385	5.40168	5.41443	5.41472	0.0540867		3.99908	3.99751	3.97783	3.99285	0.0399182
			830	0.0540873	0.0399958	0.0399146	0.0181209				3.9913	3.99161	4.00975	4.00565	0.0399958		1.83372	1.80376	1.81316	1.79774	0.0181209			5.40251	5.40052	5.41654	5.41535	0.0540873		3.99915	3.99737	3.97685	3.99247	0.0399146
			831	0.0540831	0.0400201	0.0399304	0.0181372				3.99387	3.99165	4.01502	4.0075	0.0400201		1.83557	1.8045	1.81552	1.79931	0.0181372			5.40325	5.39985	5.4142	5.41594	0.0540831		4.00283	3.99571	3.9796	3.99401	0.0399304
			832	0.0540945	0.0400281	0.0399298	0.0181562				3.99649	3.99132	4.01731	4.0061	0.0400281		1.83862	1.80513	1.81727	1.80146	0.0181562			5.40265	5.40289	5.41426	5.41801	0.0540945		3.99997	3.99646	3.98038	3.99511	0.0399298
			833	0.0540795	0.0400281	0.0399372	0.0181695				3.99624	3.99022	4.01906	4.00572	0.0400281		1.83981	1.80707	1.8158	1.80512	0.0181695			5.3999	5.40301	5.41029	5.4186	0.0540795		3.99956	3.99774	3.98317	3.99441	0.0399372
			834	0.054081	0.0400362	0.0399426	0.0181906				3.99452	3.98934	4.02326	4.00736	0.0400362		1.84279	1.80888	1.8184	1.80615	0.0181906			5.40337	5.40594	5.40728	5.41583	0.054081		3.99769	3.99917	3.98861	3.99158	0.0399426
			835	0.0540839	0.0400309	0.0399189	0.018202				3.99373	3.98772	4.02352	4.00737	0.0400309		1.84577	1.81058	1.81973	1.80471	0.018202			5.40595	5.40639	5.40681	5.41439	0.0540839		3.99577	3.99605	3.98903	3.9867	0.0399189
			836	0.0541014	0.0400122	0.0399145	0.0182083				3.99094	3.9843	4.0233	4.00634	0.0400122		1.84507	1.81199	1.81947	1.8068	0.0182083			5.40881	5.40652	5.40762	5.41761	0.0541014		3.99761	3.99605	3.98778	3.98437	0.0399145
			837	0.0540974	0.0400124	0.0399204	0.0182298				3.99018	3.98807	4.02056	4.00614	0.0400124		1.84541	1.81334	1.82383	1.80934	0.0182298			5.41019	5.40536	5.40868	5.41474	0.0540974		3.99824	3.99543	3.98937	3.98512	0.0399204
			838	0.0540941	0.0400053	0.0399247	0.018244				3.98816	3.98697	4.02013	4.00685	0.0400053		1.84845	1.81548	1.82465	1.80904	0.018244			5.40995	5.40802	5.4079	5.41177	0.0540941		4.00122	3.99409	3.98904	3.98551	0.0399247
			839	0.0540961	0.0399879	0.0399259	0.0182488				3.98646	3.98444	4.02104	4.00322	0.0399879		1.84952	1.81425	1.82598	1.80977	0.0182488			5.40758	5.40768	5.40676	5.41643	0.0540961		3.99925	3.9918	3.99074	3.98856	0.0399259
			840	0.0540875	0.0399942	0.0399383	0.0182681				3.98527	3.98801	4.02036	4.00403	0.0399942		1.84924	1.81689	1.82915	1.81197	0.0182681			5.40763	5.40223	5.40689	5.41824	0.0540875		4.00251	3.99245	3.99097	3.9894	0.0399383
			841	0.0540967	0.0400004	0.0399355	0.018293				3.98811	3.98855	4.01704	4.00643	0.0400004		1.85388	1.81924	1.82997	1.81411	0.018293			5.40989	5.40261	5.40679	5.4194	0.0540967		4.00208	3.99289	3.9913	3.98794	0.0399355
			842	0.0541048	0.0399814	0.0399348	0.0183057				3.9868	3.9853	4.01618	4.00426	0.0399814		1.85479	1.82457	1.8294	1.81352	0.0183057			5.41348	5.40291	5.40375	5.42177	0.0541048		4.00326	3.99366	3.98908	3.98791	0.0399348
			843	0.0540955	0.0399761	0.039947	0.01831				3.98325	3.9858	4.01631	4.00507	0.0399761		1.85611	1.82419	1.82819	1.81551	0.01831			5.4104	5.40423	5.40297	5.42059	0.0540955		4.00485	3.99364	3.98776	3.99254	0.039947
			844	0.0541105	0.039985	0.0399568	0.0183295				3.9863	3.98776	4.01505	4.00489	0.039985		1.85884	1.82492	1.82883	1.81919	0.0183295			5.41444	5.40699	5.40397	5.41881	0.0541105		4.00555	3.9943	3.98797	3.99489	0.0399568
			845	0.0541026	0.0399891	0.0399528	0.0183413				3.98565	3.98949	4.01487	4.00561	0.0399891		1.8602	1.82506	1.8307	1.82056	0.0183413			5.41277	5.41011	5.40205	5.4161	0.0541026		4.0052	3.99575	3.98426	3.99594	0.0399528
			846	0.0541114	0.0399953	0.0399364	0.0183593				3.98818	3.98927	4.01436	4.00634	0.0399953		1.86017	1.82894	1.83345	1.82115	0.0183593			5.41312	5.41378	5.40332	5.41435	0.0541114		4.00278	3.99378	3.98509	3.99293	0.0399364
			847	0.054117	0.0399863	0.0399362	0.0183812				3.98806	3.98545	4.01523	4.00581	0.0399863		1.8613	1.83101	1.83714	1.82304	0.0183812			5.41441	5.41209	5.40295	5.41732	0.054117		3.9993	3.9953	3.98575	3.99412	0.0399362
			848	0.0541191	0.039989	0.0399259	0.018398				3.98567	3.98825	4.0166	4.00507	0.039989		1.8627	1.83353	1.83766	1.82531	0.018398			5.41404	5.41212	5.40485	5.41665	0.0541191		4.00007	3.99196	3.9859	3.99242	0.0399259
			849	0.0541193	0.0400004	0.039934	0.0184195				3.98578	3.9917	4.01466	4.00802	0.0400004		1.86831	1.83411	1.83863	1.82675	0.0184195			5.41346	5.4143	5.40327	5.41667	0.0541193		4.00026	3.99336	3.9855	3.9945	0.039934
			850	0.054124	0.0399821	0.0399264	0.0184411				3.98309	3.99113	4.01276	4.00589	0.0399821		1.87048	1.8359	1.84169	1.82837	0.0184411			5.41248	5.41434	5.40501	5.41777	0.054124		3.99909	3.99091	3.98676	3.99381	0.0399264
			851	0.0541088	0.0399734	0.0399287	0.01845				3.98378	3.98955	4.01017	4.00587	0.0399734		1.8735	1.835	1.84202	1.82947	0.01845			5.41533	5.41169	5.40419	5.41229	0.0541088		3.99796	3.99133	3.98574	3.99647	0.0399287
			852	0.0541219	0.0399741	0.0399241	0.0184686				3.98256	3.98935	4.0121	4.00565	0.0399741		1.87516	1.83917	1.8427	1.8304	0.0184686			5.41632	5.41545	5.40534	5.41164	0.0541219		3.99967	3.98994	3.98501	3.99502	0.0399241
			853	0.0541301	0.0399758	0.0399291	0.018487				3.98812	3.98642	4.00966	4.00614	0.0399758		1.87771	1.84128	1.84429	1.83152	0.018487			5.41557	5.41697	5.40953	5.40997	0.0541301		3.99893	3.99175	3.98646	3.9945	0.0399291
			854	0.0541447	0.0399772	0.0399372	0.0184896				3.98847	3.98731	4.0078	4.00731	0.0399772		1.87864	1.84161	1.84241	1.83317	0.0184896			5.41533	5.41777	5.412	5.41276	0.0541447		3.99959	3.99019	3.98858	3.99652	0.0399372
			855	0.0541335	0.0399691	0.0399489	0.0185093				3.98962	3.98643	4.00518	4.00638	0.0399691		1.88096	1.84352	1.84291	1.83632	0.0185093			5.41309	5.41381	5.41392	5.41259	0.0541335		3.99938	3.99321	3.98956	3.9974	0.0399489
			856	0.0541241	0.0399539	0.0399609	0.0185312				3.98702	3.98324	4.00503	4.00627	0.0399539		1.88302	1.84383	1.84684	1.83879	0.0185312			5.40991	5.41301	5.4119	5.41482	0.0541241		4.0001	3.99642	3.98975	3.99809	0.0399609
			857	0.0541258	0.0399567	0.039952	0.018544				3.98923	3.98313	4.0028	4.00751	0.0399567		1.88536	1.84512	1.84746	1.83967	0.018544			5.41221	5.41318	5.41161	5.41332	0.0541258		3.99798	3.99746	3.98849	3.99685	0.039952
			858	0.0541353	0.0399786	0.0399501	0.0185696				3.99106	3.98364	4.00511	4.01162	0.0399786		1.88917	1.84912	1.85048	1.83908	0.0185696			5.41602	5.41298	5.41573	5.40939	0.0541353		3.99821	3.99733	3.98646	3.99802	0.0399501
			859	0.0541261	0.0399809	0.0399484	0.0185928				3.99168	3.98424	4.00727	4.00916	0.0399809		1.8904	1.85169	1.85166	1.84337	0.0185928			5.41455	5.41422	5.4139	5.40778	0.0541261		3.99738	3.99508	3.98615	4.00073	0.0399484
			860	0.0541248	0.0399866	0.0399577	0.0186061				3.99242	3.98589	4.00836	4.00799	0.0399866		1.88998	1.85394	1.85327	1.84526	0.0186061			5.41461	5.41357	5.41351	5.40822	0.0541248		3.99868	3.99531	3.98683	4.00225	0.0399577
			861	0.0541322	0.0399914	0.0399513	0.0186208				3.99346	3.98556	4.00907	4.00848	0.0399914		1.89054	1.85537	1.85507	1.84736	0.0186208			5.41425	5.41268	5.41446	5.41149	0.0541322		4.0024	3.99189	3.98631	3.9999	0.0399513
			862	0.0541122	0.0399939	0.0399457	0.0186336				3.99109	3.98875	4.00956	4.00815	0.0399939		1.89362	1.85672	1.8556	1.84748	0.0186336			5.41172	5.41001	5.41159	5.41155	0.0541122		4.00303	3.99183	3.98574	3.99765	0.0399457
			863	0.0541347	0.0399935	0.0399495	0.0186587				3.99315	3.98963	4.00735	4.00726	0.0399935		1.89811	1.8574	1.85849	1.84948	0.0186587			5.41578	5.41062	5.41392	5.41355	0.0541347		4.00262	3.99277	3.9873	3.99713	0.0399495
			864	0.0541528	0.0399903	0.0399499	0.0186799				3.99361	3.99026	4.00856	4.00367	0.0399903		1.89951	1.86134	1.86179	1.84931	0.0186799			5.41736	5.40951	5.41695	5.4173	0.0541528		4.00191	3.99534	3.98671	3.99599	0.0399499
			865	0.0541462	0.0400011	0.0399442	0.0186892				3.99301	3.99152	4.01132	4.00457	0.0400011		1.89925	1.86215	1.86466	1.84962	0.0186892			5.41543	5.4099	5.41731	5.41582	0.0541462		3.99923	3.99372	3.98718	3.99755	0.0399442
			866	0.0541515	0.0399987	0.0399318	0.0187029				3.99187	3.99049	4.01098	4.00616	0.0399987		1.90281	1.8622	1.86376	1.85238	0.0187029			5.41712	5.41284	5.41589	5.41474	0.0541515		3.99747	3.99079	3.98657	3.99788	0.0399318
			867	0.0541534	0.0399894	0.0399217	0.0187181				3.9903	3.99111	4.00948	4.00485	0.0399894		1.9045	1.86207	1.86525	1.85542	0.0187181			5.4149	5.41352	5.4143	5.41866	0.0541534		3.99812	3.98892	3.98546	3.99617	0.0399217
			868	0.0541538	0.0399674	0.0399154	0.0187317				3.98759	3.98897	4.00826	4.00216	0.0399674		1.90529	1.86351	1.86635	1.85752	0.0187317			5.41343	5.41216	5.41752	5.4184	0.0541538		4.0002	3.98962	3.98231	3.99401	0.0399154
			869	0.0541394	0.0399617	0.039926	0.0187421				3.98575	3.98757	4.01311	3.99823	0.0399617		1.90594	1.86294	1.86927	1.85868	0.0187421			5.411	5.41218	5.41295	5.4196	0.0541394		3.99935	3.99178	3.98498	3.99431	0.039926
			870	0.0541618	0.0399606	0.0399305	0.0187464				3.98557	3.98549	4.01476	3.99842	0.0399606		1.90702	1.86365	1.8688	1.85909	0.0187464			5.41472	5.41197	5.41587	5.42217	0.0541618		3.99911	3.99274	3.98332	3.99703	0.0399305
			871	0.0541485	0.0399835	0.0399371	0.0187665				3.98658	3.989	4.01766	4.00018	0.0399835		1.9109	1.8651	1.8704	1.86021	0.0187665			5.41366	5.41024	5.41397	5.42152	0.0541485		4.00042	3.99386	3.98367	3.99691	0.0399371
			872	0.0541422	0.0399949	0.0399262	0.0187826				3.98774	3.99179	4.01741	4.00103	0.0399949		1.91194	1.86532	1.87457	1.8612	0.0187826			5.414	5.40801	5.41641	5.41845	0.0541422		3.99749	3.99314	3.98514	3.99472	0.0399262
			873	0.0541563	0.0399895	0.0399399	0.0187832				3.98577	3.98969	4.01872	4.00164	0.0399895		1.91381	1.86498	1.87461	1.85988	0.0187832			5.41743	5.40842	5.41519	5.42148	0.0541563		4.00164	3.99546	3.98497	3.99388	0.0399399
			874	0.0541316	0.0399785	0.0399308	0.0188017				3.98523	3.98774	4.01618	4.00224	0.0399785		1.91802	1.86503	1.87528	1.86235	0.0188017			5.41586	5.40437	5.415	5.41743	0.0541316		3.99831	3.99448	3.984	3.99553	0.0399308
			875	0.0541509	0.0399988	0.0399344	0.0188043				3.98851	3.98804	4.01856	4.00442	0.0399988		1.91814	1.86311	1.87761	1.86286	0.0188043			5.41691	5.40609	5.417	5.42036	0.0541509		3.99951	3.99343	3.98589	3.99495	0.0399344
			876	0.0541681	0.0399939	0.0399344	0.0188234				3.99014	3.98667	4.01497	4.0058	0.0399939		1.92166	1.8628	1.87984	1.86505	0.0188234			5.4163	5.40929	5.42091	5.42073	0.0541681		4.00131	3.99098	3.98905	3.99244	0.0399344
			877	0.0541442	0.0399966	0.0399408	0.0188327				3.9914	3.98648	4.01465	4.0061	0.0399966		1.92204	1.86453	1.88081	1.86571	0.0188327			5.41493	5.4084	5.41722	5.41714	0.0541442		4.00327	3.99132	3.98846	3.99326	0.0399408
			878	0.0541497	0.0399926	0.0399583	0.0188456				3.98874	3.98739	4.01369	4.00719	0.0399926		1.92201	1.866	1.88442	1.8658	0.0188456			5.41304	5.40897	5.41779	5.42006	0.0541497		4.00369	3.99377	3.9898	3.99606	0.0399583
			879	0.0541649	0.039973	0.0399397	0.0188556				3.98742	3.98673	4.01211	4.00294	0.039973		1.92311	1.86477	1.88573	1.86863	0.0188556			5.41149	5.41109	5.42164	5.42176	0.0541649		4.00699	3.99001	3.98786	3.991	0.0399397
			880	0.0541622	0.0399807	0.0399501	0.0188699				3.98617	3.98883	4.01398	4.00331	0.0399807		1.92324	1.86479	1.88896	1.87099	0.0188699			5.414	5.41031	5.4219	5.41866	0.0541622		4.00688	3.99182	3.988	3.99332	0.0399501
			881	0.0541538	0.039973	0.0399379	0.0188802				3.98325	3.98393	4.0186	4.00342	0.039973		1.92389	1.86589	1.89111	1.87118	0.0188802			5.41194	5.41078	5.42294	5.41587	0.0541538		4.00504	3.98992	3.98924	3.99097	0.0399379
			882	0.0541559	0.0399816	0.0399339	0.0188865				3.98559	3.98418	4.01763	4.00524	0.0399816		1.92609	1.86638	1.89104	1.87108	0.0188865			5.41128	5.41318	5.42104	5.41688	0.0541559		4.00433	3.99169	3.99169	3.98584	0.0399339
			883	0.0541292	0.0399836	0.0399374	0.0189107				3.98712	3.98605	4.01652	4.00376	0.0399836		1.93046	1.86879	1.89251	1.87253	0.0189107			5.41024	5.41307	5.41559	5.41277	0.0541292		4.00582	3.99308	3.9896	3.98645	0.0399374
			884	0.0541217	0.0399813	0.0399294	0.0189242				3.98467	3.98496	4.0156	4.00728	0.0399813		1.9323	1.87124	1.89262	1.87351	0.0189242			5.411	5.41217	5.41347	5.41204	0.0541217		4.00593	3.99252	3.98846	3.98487	0.0399294
			885	0.0541334	0.0399761	0.0399344	0.0189364				3.99057	3.98214	4.01302	4.00472	0.0399761		1.93188	1.87405	1.89177	1.87688	0.0189364			5.41442	5.41261	5.4149	5.41142	0.0541334		4.00452	3.99238	3.99047	3.98638	0.0399344
			886	0.054139	0.0399642	0.0399468	0.0189505				3.99341	3.97899	4.00964	4.00366	0.0399642		1.9329	1.87457	1.89333	1.8794	0.0189505			5.41436	5.41433	5.41759	5.40933	0.054139		4.00597	3.99168	3.99112	3.98995	0.0399468
			887	0.0541521	0.0399703	0.0399625	0.0189595				4.0008	3.97968	4.00734	4.0003	0.0399703		1.93332	1.87484	1.89552	1.88013	0.0189595			5.41229	5.41907	5.41809	5.41138	0.0541521		4.00701	3.9947	3.99126	3.99204	0.0399625
			888	0.0541594	0.0399759	0.0399819	0.0189707				4.0005	3.98264	4.0062	4.00102	0.0399759		1.93227	1.87765	1.89833	1.88002	0.0189707			5.41327	5.41994	5.42042	5.41013	0.0541594		4.00887	3.9972	3.99102	3.99568	0.0399819
			889	0.0541555	0.0399737	0.0399819	0.0189834				3.99696	3.98107	4.00781	4.00363	0.0399737		1.93397	1.87813	1.89968	1.88157	0.0189834			5.41337	5.42098	5.41906	5.40878	0.0541555		4.00797	3.99625	3.99201	3.99653	0.0399819
			890	0.0541416	0.0399728	0.0399767	0.0190104				3.99884	3.98275	4.00806	3.99947	0.0399728		1.93549	1.879	1.90351	1.88616	0.0190104			5.41194	5.41905	5.4171	5.40856	0.0541416		4.00798	3.99541	3.99033	3.99696	0.0399767
			891	0.0541557	0.0399923	0.0399748	0.0190235				4.00003	3.98496	4.01014	4.0018	0.0399923		1.93585	1.88062	1.90487	1.88806	0.0190235			5.4116	5.4195	5.41985	5.41134	0.0541557		4.00874	3.99463	3.99093	3.99563	0.0399748
			892	0.0541568	0.0399828	0.0399693	0.0190421				3.99823	3.98774	4.00903	3.99814	0.0399828		1.93568	1.88277	1.90712	1.89126	0.0190421			5.41247	5.41723	5.41982	5.41317	0.0541568		4.00814	3.99432	3.99125	3.99403	0.0399693
			893	0.0541493	0.0399871	0.0399748	0.0190635				3.99716	3.98633	4.00985	4.00149	0.0399871		1.93774	1.8856	1.90638	1.89569	0.0190635			5.41164	5.41551	5.42118	5.4114	0.0541493		4.0069	3.99607	3.9921	3.99485	0.0399748
			894	0.0541577	0.0399724	0.0399608	0.01907				3.99456	3.98923	4.00861	3.99659	0.0399724		1.93889	1.88633	1.90729	1.89549	0.01907			5.41153	5.41308	5.42148	5.417	0.0541577		4.00496	3.99326	3.99244	3.99364	0.0399608
			895	0.0541604	0.0399778	0.0399627	0.0190945				3.99396	3.98898	4.01003	3.99817	0.0399778		1.94113	1.88802	1.90896	1.89971	0.0190945			5.41084	5.41145	5.42527	5.41659	0.0541604		4.00643	3.99226	3.99268	3.99372	0.0399627
			896	0.0541461	0.0399658	0.0399664	0.0191087				3.99313	3.98887	4.00784	3.99646	0.0399658		1.94234	1.8867	1.9119	1.90252	0.0191087			5.40989	5.41128	5.42558	5.41171	0.0541461		4.0045	3.992	3.9939	3.99617	0.0399664
			897	0.0541315	0.039978	0.0399721	0.0191118				3.99839	3.98804	4.00847	3.9963	0.039978		1.94182	1.88722	1.91354	1.90212	0.0191118			5.41065	5.41076	5.42157	5.4096	0.0541315		4.0044	3.9939	3.99262	3.99795	0.0399721
			898	0.0541244	0.0399766	0.0399684	0.0191248				3.99678	3.98745	4.00823	3.99817	0.0399766		1.94388	1.88876	1.91477	1.90248	0.0191248			5.41297	5.40338	5.41969	5.41371	0.0541244		4.00361	3.99293	3.99366	3.99716	0.0399684
			899	0.0541406	0.039996	0.0399753	0.0191366				3.99806	3.99094	4.00671	4.00267	0.039996		1.94449	1.89057	1.91659	1.90299	0.0191366			5.41365	5.40482	5.42092	5.41685	0.0541406		4.0038	3.99302	3.99508	3.99821	0.0399753
			900	0.0541274	0.0400034	0.0399951	0.0191357				4.00258	3.99077	4.00744	4.00056	0.0400034		1.94555	1.88874	1.91588	1.90412	0.0191357			5.4131	5.40468	5.41893	5.41424	0.0541274		4.00365	3.9922	3.99974	4.00245	0.0399951
			901	0.0541433	0.0400008	0.0399874	0.0191484				4.00304	3.99334	4.00525	3.9987	0.0400008		1.94666	1.8885	1.91921	1.90499	0.0191484			5.41108	5.40849	5.42306	5.41468	0.0541433		4.00378	3.99133	3.99655	4.00328	0.0399874
			902	0.0541516	0.040002	0.0399743	0.0191616				4.00087	3.99462	4.00441	4.0009	0.040002		1.94664	1.88957	1.92173	1.9067	0.0191616			5.41247	5.40565	5.42583	5.41668	0.0541516		4.00292	3.98814	3.99553	4.00313	0.0399743
			903	0.0541463	0.0400113	0.0399731	0.0191797				4.00008	3.99504	4.0056	4.00379	0.0400113		1.94792	1.88991	1.92486	1.90918	0.0191797			5.41181	5.40346	5.42556	5.4177	0.0541463		4.00034	3.98896	3.99536	4.00457	0.0399731
			904	0.0541604	0.0400154	0.0399528	0.019187				4.00113	3.99419	4.00705	4.00378	0.0400154		1.9497	1.88964	1.92603	1.90944	0.019187			5.41287	5.40725	5.42504	5.41898	0.0541604		3.99666	3.98812	3.99257	4.00378	0.0399528
			905	0.0541697	0.0400313	0.0399486	0.019203				4.00198	3.9948	4.00816	4.00757	0.0400313		1.95124	1.89292	1.92797	1.90909	0.019203			5.4137	5.40759	5.42717	5.41941	0.0541697		3.99648	3.98827	3.98872	4.00596	0.0399486
			906	0.0541314	0.0400258	0.0399321	0.0192138				3.99999	3.99315	4.00758	4.0096	0.0400258		1.95183	1.89321	1.92847	1.91202	0.0192138			5.41046	5.40585	5.42341	5.41284	0.0541314		3.9946	3.9887	3.98603	4.00351	0.0399321
			907	0.0541219	0.0400277	0.0399387	0.0192139				3.9973	3.99503	4.00895	4.0098	0.0400277		1.95274	1.89551	1.92659	1.91071	0.0192139			5.4103	5.40516	5.42441	5.4089	0.0541219		3.99556	3.99047	3.98587	4.00357	0.0399387
			908	0.0541012	0.040018	0.0399429	0.0192323				3.99452	3.99516	4.00847	4.00907	0.040018		1.95509	1.89648	1.92848	1.91289	0.0192323			5.40921	5.40494	5.41948	5.40685	0.0541012		3.99642	3.98874	3.98753	4.00448	0.0399429
			909	0.0541084	0.040013	0.0399274	0.019245				3.99321	3.9954	4.00731	4.00929	0.040013		1.95788	1.89822	1.92775	1.91415	0.019245			5.41133	5.40504	5.41936	5.40764	0.0541084		3.99489	3.98637	3.98517	4.00455	0.0399274
			910	0.0540896	0.0400095	0.039944	0.019257				3.99563	3.99241	4.00671	4.00905	0.0400095		1.95903	1.89976	1.9281	1.91591	0.019257			5.40771	5.40397	5.41897	5.4052	0.0540896		3.99703	3.98698	3.98817	4.00542	0.039944
			911	0.0540773	0.040009	0.0399348	0.0192654				3.99434	3.99212	4.00909	4.00803	0.040009		1.9591	1.90014	1.92874	1.9182	0.0192654			5.40745	5.40831	5.41285	5.40231	0.0540773		3.99638	3.98365	3.9908	4.00309	0.0399348
			912	0.0540713	0.0400084	0.0399311	0.0192714				3.99366	3.9908	4.00814	4.01078	0.0400084		1.96055	1.89963	1.92932	1.91905	0.0192714			5.40708	5.40782	5.41209	5.40152	0.0540713		3.99577	3.98447	3.98953	4.00268	0.0399311
			913	0.0540792	0.0400074	0.039951	0.0192783				3.99616	3.99044	4.00674	4.00963	0.0400074		1.96317	1.90068	1.92923	1.91822	0.0192783			5.40906	5.41026	5.41171	5.40065	0.0540792		3.9987	3.98399	3.9926	4.00512	0.039951
			914	0.0541068	0.0399978	0.0399413	0.0192947				3.99787	3.98788	4.00454	4.00882	0.0399978		1.96496	1.90244	1.93058	1.9199	0.0192947			5.41463	5.41282	5.41139	5.40388	0.0541068		3.99764	3.98279	3.99133	4.00476	0.0399413
			915	0.054114	0.0399918	0.0399592	0.0193225				3.9954	3.99043	4.00236	4.00853	0.0399918		1.96887	1.90526	1.93277	1.92208	0.0193225			5.41534	5.41285	5.41486	5.40254	0.054114		3.99667	3.9901	3.99373	4.00316	0.0399592
			916	0.054111	0.0399888	0.0399633	0.0193346				3.99754	3.99008	4.00082	4.00708	0.0399888		1.96979	1.90701	1.93423	1.9228	0.0193346			5.41646	5.40928	5.41605	5.40262	0.054111		3.99273	3.99125	3.99488	4.00645	0.0399633
			917	0.0541258	0.039989	0.0399764	0.0193532				3.99808	3.98876	4.0001	4.00868	0.039989		1.97034	1.90958	1.93677	1.92461	0.0193532			5.41463	5.4132	5.41696	5.40555	0.0541258		3.99328	3.99228	3.99655	4.00845	0.0399764
			918	0.0541294	0.0399875	0.0399873	0.0193646				3.99878	3.98773	4.00071	4.00778	0.0399875		1.97133	1.91219	1.93879	1.92354	0.0193646			5.41509	5.4116	5.41542	5.40965	0.0541294		3.99364	3.99162	4.00017	4.00951	0.0399873
			919	0.0541194	0.0399963	0.0400156	0.019375				4.00234	3.98796	4.00062	4.00759	0.0399963		1.97335	1.91509	1.939	1.92254	0.019375			5.41411	5.40998	5.41437	5.40928	0.0541194		3.99816	3.99327	4.00281	4.01202	0.0400156
			920	0.0541153	0.0399931	0.040014	0.0193879				4.00303	3.98756	3.99853	4.00812	0.0399931		1.97524	1.91659	1.94076	1.92256	0.0193879			5.41526	5.40956	5.41433	5.40698	0.0541153		3.9975	3.99326	4.00426	4.01059	0.040014
			921	0.0541051	0.0399825	0.0400257	0.0194019				4.0011	3.98575	3.99688	4.00926	0.0399825		1.97595	1.9195	1.94142	1.92389	0.0194019			5.41584	5.40786	5.41495	5.40341	0.0541051		3.99804	3.9939	4.0061	4.01224	0.0400257
			922	0.0540956	0.0399762	0.040024	0.0194224				3.99958	3.98695	3.99477	4.00917	0.0399762		1.97701	1.92185	1.94352	1.92657	0.0194224			5.41591	5.40685	5.41415	5.40132	0.0540956		3.99891	3.99275	4.00634	4.0116	0.040024
			923	0.0540859	0.0399695	0.0400228	0.0194306				3.99841	3.98596	3.99367	4.00977	0.0399695		1.97921	1.9225	1.94364	1.92686	0.0194306			5.4157	5.40632	5.41269	5.39963	0.0540859		3.99872	3.99037	4.00623	4.0138	0.0400228
			924	0.0540863	0.0399708	0.0400168	0.0194356				3.99891	3.98808	3.99168	4.00964	0.0399708		1.97993	1.92328	1.94546	1.92555	0.0194356			5.41455	5.40727	5.41251	5.40021	0.0540863		3.99559	3.99226	4.00461	4.01426	0.0400168
			925	0.0540671	0.039968	0.0400096	0.0194436				3.99618	3.98758	3.99208	4.01137	0.039968		1.97852	1.92407	1.94701	1.92783	0.0194436			5.41229	5.40543	5.41177	5.39733	0.0540671		3.99415	3.99034	4.00397	4.01537	0.0400096
			926	0.0540735	0.0399677	0.0399832	0.0194635				3.99679	3.98455	3.99328	4.01247	0.0399677		1.98035	1.92552	1.9481	1.93142	0.0194635			5.41354	5.40643	5.41189	5.39753	0.0540735		3.99353	3.98543	3.99939	4.01491	0.0399832
			927	0.0540597	0.0399659	0.0399932	0.0194712				3.99421	3.98347	3.99269	4.01598	0.0399659		1.98195	1.92576	1.94719	1.93358	0.0194712			5.40974	5.40967	5.40984	5.39463	0.0540597		3.99539	3.98617	4.00109	4.01463	0.0399932
			928	0.0540623	0.0399665	0.0399856	0.0194821				3.99476	3.98305	3.99364	4.01517	0.0399665		1.98276	1.9259	1.94914	1.93503	0.0194821			5.4078	5.41159	5.41188	5.39364	0.0540623		3.99723	3.98841	3.99757	4.01101	0.0399856
			929	0.0540664	0.0399581	0.0399843	0.0195023				3.99534	3.98584	3.99143	4.01063	0.0399581		1.98416	1.92965	1.95011	1.93699	0.0195023			5.40909	5.40886	5.41382	5.39478	0.0540664		3.99777	3.98637	3.99868	4.01092	0.0399843
			930	0.0540535	0.0399563	0.0399899	0.0195205				3.99307	3.98391	3.99151	4.01404	0.0399563		1.98559	1.93158	1.95154	1.93949	0.0195205			5.4055	5.4084	5.4115	5.39602	0.0540535		4.00002	3.98918	3.99875	4.00804	0.0399899
			931	0.0540501	0.0399747	0.039995	0.0195282				3.99865	3.98538	3.99144	4.01442	0.0399747		1.98795	1.9316	1.95327	1.93846	0.0195282			5.40572	5.41033	5.40834	5.39567	0.0540501		4.00039	3.98782	4.00051	4.00928	0.039995
			932	0.054061	0.0399904	0.0399909	0.0195368				3.99832	3.98848	3.99074	4.0186	0.0399904		1.98615	1.93385	1.95513	1.9396	0.0195368			5.4088	5.41045	5.40944	5.39572	0.054061		3.99894	3.98814	4.00096	4.00832	0.0399909
			933	0.0540513	0.0399983	0.0400047	0.0195412				3.99784	3.99014	3.99416	4.01717	0.0399983		1.98595	1.93277	1.95731	1.94047	0.0195412			5.4102	5.41014	5.40634	5.39383	0.0540513		4.00048	3.98851	4.00189	4.01102	0.0400047
			934	0.0540605	0.0399924	0.0400185	0.0195599				3.99738	3.9899	3.99411	4.01556	0.0399924		1.98931	1.93443	1.9593	1.94094	0.0195599			5.40799	5.41077	5.41154	5.39391	0.0540605		4.00211	3.98986	4.00262	4.01281	0.0400185
			935	0.0540517	0.0399945	0.0400256	0.0195677				3.99686	3.99056	3.9933	4.01708	0.0399945		1.99026	1.93418	1.96065	1.942	0.0195677			5.40651	5.40974	5.4112	5.39324	0.0540517		3.99999	3.98928	4.00498	4.01598	0.0400256
			936	0.0540483	0.0399953	0.0400335	0.0195786				3.99824	3.99026	3.99123	4.01837	0.0399953		1.99075	1.93571	1.96166	1.94332	0.0195786			5.40574	5.41149	5.41075	5.39136	0.0540483		4.00018	3.99078	4.00626	4.01617	0.0400335
			937	0.0540526	0.0399907	0.0400291	0.0195809				3.99588	3.98938	3.99132	4.0197	0.0399907		1.9885	1.9388	1.96283	1.94222	0.0195809			5.4055	5.41153	5.41127	5.39273	0.0540526		3.99797	3.99153	4.00565	4.01649	0.0400291
			938	0.0540576	0.0400022	0.040027	0.0195963				3.99782	3.98758	3.99283	4.02264	0.0400022		1.98997	1.943	1.96205	1.94351	0.0195963			5.40623	5.41063	5.41228	5.3939	0.0540576		3.99798	3.9895	4.00726	4.01605	0.040027
			939	0.0540468	0.0399915	0.040036	0.019615				3.99631	3.98805	3.99156	4.02068	0.0399915		1.99156	1.94521	1.9636	1.94564	0.019615			5.40557	5.40806	5.41216	5.39292	0.0540468		4.00095	3.99089	4.0057	4.01684	0.040036
			940	0.0540429	0.0399902	0.0400242	0.0196292				3.99376	3.98936	3.9949	4.01806	0.0399902		1.99221	1.9479	1.96488	1.94668	0.0196292			5.40502	5.40718	5.41286	5.39211	0.0540429		3.99663	3.99373	4.00548	4.01383	0.0400242
			941	0.0540475	0.0399813	0.0400214	0.0196352				3.99273	3.98751	3.99333	4.01894	0.0399813		1.99081	1.94735	1.9672	1.94871	0.0196352			5.40277	5.40773	5.41117	5.39732	0.0540475		3.99926	3.99199	4.00597	4.01135	0.0400214
			942	0.0540513	0.039989	0.0400146	0.0196474				3.99421	3.98737	3.99409	4.01993	0.039989		1.99222	1.94863	1.96873	1.9494	0.0196474			5.40635	5.40801	5.41149	5.39466	0.0540513		4.0002	3.99082	4.00428	4.01053	0.0400146
			943	0.0540565	0.0399905	0.0400232	0.019655				3.99371	3.98739	3.99629	4.01882	0.0399905		1.99192	1.95055	1.97006	1.94945	0.019655			5.40493	5.40481	5.41385	5.399	0.0540565		4.00246	3.99205	4.00473	4.01002	0.0400232
			944	0.0540451	0.0400003	0.0400145	0.0196634				3.9978	3.98734	3.99803	4.01695	0.0400003		1.99422	1.9497	1.97155	1.94988	0.0196634			5.40239	5.40675	5.41258	5.39632	0.0540451		4.00255	3.99044	4.00261	4.0102	0.0400145
			945	0.0540488	0.0400085	0.0400111	0.019678				3.99978	3.99107	3.99628	4.01628	0.0400085		1.99646	1.95105	1.97314	1.95056	0.019678			5.40129	5.40859	5.41221	5.39742	0.0540488		4.00076	3.99232	4.00064	4.01073	0.0400111
			946	0.0540594	0.0400166	0.040004	0.0196952				4.0007	3.99291	3.99428	4.01874	0.0400166		2.00007	1.95222	1.97464	1.95116	0.0196952			5.40134	5.40935	5.41642	5.39667	0.0540594		3.9973	3.9901	4.00232	4.01187	0.040004
			947	0.054058	0.0399993	0.0400126	0.0197188				3.99746	3.99414	3.99308	4.01505	0.0399993		2.00217	1.95504	1.97696	1.95335	0.0197188			5.39747	5.41121	5.41555	5.39895	0.054058		3.99779	3.99195	4.00169	4.01363	0.0400126
			948	0.0540705	0.0399917	0.0400196	0.0197311				3.99784	3.99362	3.99283	4.01239	0.0399917		2.00097	1.95541	1.98019	1.95589	0.0197311			5.40189	5.41157	5.41395	5.40078	0.0540705		3.99889	3.99415	4.00352	4.01129	0.0400196
			949	0.0540533	0.0399854	0.040019	0.0197461				3.99562	3.99305	3.99163	4.01384	0.0399854		2.00381	1.95663	1.9815	1.9565	0.0197461			5.40202	5.40911	5.41029	5.39989	0.0540533		3.999	3.99641	4.00147	4.01074	0.040019
			950	0.054081	0.0399889	0.0400136	0.0197513				3.99699	3.99253	3.9937	4.01233	0.0399889		2.00625	1.95514	1.98242	1.95672	0.0197513			5.40505	5.41104	5.41468	5.40162	0.054081		4.00053	3.99589	4.00208	4.00695	0.0400136
			951	0.0540635	0.0399717	0.0400114	0.0197556				3.99258	3.99197	3.9944	4.00973	0.0399717		2.00678	1.95734	1.98274	1.9554	0.0197556			5.39979	5.40602	5.41655	5.40303	0.0540635		4.00121	3.9968	4.00175	4.00482	0.0400114
			952	0.0540717	0.0399822	0.0400244	0.0197768				3.99427	3.99583	3.99323	4.00956	0.0399822		2.00922	1.95948	1.98439	1.95763	0.0197768			5.40103	5.40741	5.41465	5.40561	0.0540717		4.00203	3.99758	4.00364	4.00649	0.0400244
			953	0.0540827	0.0399813	0.0400199	0.0197881				3.99429	3.99517	3.99415	4.00889	0.0399813		2.01098	1.96113	1.98378	1.95936	0.0197881			5.40345	5.40478	5.41472	5.41014	0.0540827		3.99847	3.99584	4.00593	4.00773	0.0400199
			954	0.0540942	0.0399978	0.0400052	0.0197931				3.99929	3.99584	3.99501	4.00898	0.0399978		2.01156	1.96099	1.98418	1.96049	0.0197931			5.4058	5.40458	5.41428	5.41301	0.0540942		3.99954	3.9955	4.00142	4.00561	0.0400052
			955	0.0541	0.0400197	0.0400051	0.0198063				4.00093	4.00074	3.99451	4.0117	0.0400197		2.01319	1.9622	1.98419	1.96293	0.0198063			5.40729	5.40549	5.41665	5.41055	0.0541		4.00039	3.99534	4.00202	4.00429	0.0400051
			956	0.0541231	0.0400248	0.0399995	0.0198246				4.0009	4.00599	3.99331	4.00972	0.0400248		2.01473	1.96619	1.98399	1.96492	0.0198246			5.41126	5.40855	5.41726	5.41218	0.0541231		3.99845	3.99506	4.00085	4.00543	0.0399995
			957	0.0541434	0.04001	0.0400093	0.0198411				4.00014	4.00541	3.99159	4.00685	0.04001		2.01715	1.96502	1.98721	1.96708	0.0198411			5.41328	5.41413	5.41716	5.4128	0.0541434		3.99801	3.99704	4.00168	4.007	0.0400093
			958	0.0541253	0.0400055	0.0400078	0.0198464				3.99885	4.00553	3.99268	4.00514	0.0400055		2.0163	1.9657	1.9892	1.96735	0.0198464			5.41345	5.41458	5.4129	5.40921	0.0541253		3.99934	3.99429	4.00249	4.00699	0.0400078
			959	0.0541125	0.0400023	0.0400224	0.0198431				4.0025	4.00355	3.99164	4.00324	0.0400023		2.01479	1.96591	1.98562	1.97094	0.0198431			5.40855	5.41343	5.41322	5.4098	0.0541125		4.00291	3.99779	4.00187	4.0064	0.0400224
			960	0.054102	0.0400056	0.0400207	0.0198604				4.00333	4.00384	3.9916	4.00348	0.0400056		2.01874	1.96612	1.98575	1.97355	0.0198604			5.40918	5.41125	5.41178	5.40859	0.054102		4.00307	3.99576	4.00153	4.00793	0.0400207
			961	0.0541086	0.0399938	0.0400153	0.0198845				4.00283	4.00253	3.98946	4.00267	0.0399938		2.01998	1.96788	1.99034	1.97561	0.0198845			5.40727	5.41264	5.4164	5.40712	0.0541086		4.00453	3.99168	4.00258	4.00732	0.0400153
			962	0.0540948	0.0399895	0.0400174	0.0199045				4.00251	4.00368	3.98923	4.00041	0.0399895		2.02123	1.96995	1.99214	1.97847	0.0199045			5.40667	5.40814	5.41837	5.40475	0.0540948		4.00474	3.98872	4.0048	4.00873	0.0400174
			963	0.0540951	0.0399783	0.0399948	0.0199078				4.00044	4.00272	3.98922	3.99894	0.0399783		2.02255	1.96895	1.99245	1.97918	0.0199078			5.40484	5.41287	5.41552	5.4048	0.0540951		4.00141	3.98307	4.00561	4.00784	0.0399948
			964	0.0541098	0.0399849	0.0400017	0.0199335				4.00211	4.00161	3.99138	3.99887	0.0399849		2.02316	1.97162	1.99841	1.9802	0.0199335			5.4054	5.41466	5.41523	5.40861	0.0541098		4.00043	3.984	4.00772	4.00853	0.0400017
			965	0.0541259	0.04001	0.0400254	0.0199349				4.00142	4.00293	3.99614	4.00351	0.04001		2.02095	1.97339	1.99882	1.9808	0.0199349			5.40642	5.41643	5.4168	5.41071	0.0541259		4.00153	3.98556	4.01115	4.01191	0.0400254
			966	0.0541415	0.0400203	0.0400209	0.0199425				4.00225	4.00369	3.99718	4.00501	0.0400203		2.02359	1.97438	1.99825	1.98076	0.0199425			5.40919	5.41536	5.41831	5.41375	0.0541415		4.00011	3.98628	4.01071	4.01124	0.0400209
			967	0.0541509	0.0400222	0.0400193	0.0199542				4.00411	4.00288	3.99829	4.0036	0.0400222		2.02349	1.97563	2.00154	1.981	0.0199542			5.4116	5.41557	5.41736	5.41581	0.0541509		4.0009	3.98457	4.00919	4.01305	0.0400193
			968	0.0541349	0.0400164	0.0400287	0.0199576				4.00251	4.00432	3.99881	4.0009	0.0400164		2.02248	1.97502	2.00367	1.98188	0.0199576			5.40832	5.41476	5.41673	5.41416	0.0541349		4.00043	3.98381	4.01255	4.01467	0.0400287
			969	0.0541403	0.0400156	0.0400251	0.0199694				4.00379	4.00402	4.00081	3.99761	0.0400156		2.02467	1.97574	2.00442	1.98291	0.0199694			5.41085	5.41746	5.4144	5.41339	0.0541403		4.0005	3.98239	4.01177	4.01537	0.0400251
			970	0.0541452	0.0400074	0.0400176	0.0199757				4.00408	4.00289	4	3.99599	0.0400074		2.02412	1.97771	2.00599	1.98246	0.0199757			5.41305	5.41597	5.41568	5.4134	0.0541452		3.99818	3.9835	4.01224	4.01314	0.0400176
			971	0.0541492	0.0399994	0.0400136	0.0199971				4.00259	4.00237	4.00113	3.99366	0.0399994		2.0257	1.97873	2.01008	1.98433	0.0199971			5.41304	5.41905	5.41685	5.41073	0.0541492		3.99646	3.98208	4.01186	4.01502	0.0400136
			972	0.0541634	0.0400078	0.0400118	0.0199985				4.00343	4.0027	4.00479	3.99219	0.0400078		2.0257	1.97845	2.01002	1.98524	0.0199985			5.41272	5.4197	5.42112	5.41183	0.0541634		3.99531	3.98096	4.01324	4.0152	0.0400118
			973	0.054152	0.0400093	0.0400262	0.02001				4.00132	4.0063	4.00324	3.99285	0.0400093		2.02591	1.97961	2.01211	1.98636	0.02001			5.41239	5.42053	5.41936	5.40852	0.054152		3.99615	3.98571	4.01407	4.01455	0.0400262
			974	0.0541577	0.0400077	0.0400161	0.0200135				4.00166	4.00643	4.00091	3.99408	0.0400077		2.02831	1.97927	2.01091	1.98693	0.0200135			5.40992	5.42296	5.4195	5.4107	0.0541577		3.99493	3.98749	4.01333	4.01068	0.0400161
			975	0.0541614	0.0400092	0.0400326	0.0200346				4.00406	4.00528	4.001	3.99336	0.0400092		2.02905	1.98074	2.01417	1.98988	0.0200346			5.40925	5.42344	5.42052	5.41133	0.0541614		3.99716	3.99051	4.01491	4.01047	0.0400326
			976	0.0541546	0.0400264	0.0400575	0.0200455				4.00204	4.01002	4.00246	3.99604	0.0400264		2.02862	1.98243	2.01568	1.99148	0.0200455			5.41296	5.42226	5.41659	5.41002	0.0541546		4.00169	3.99392	4.01516	4.01222	0.0400575
			977	0.0541377	0.04003	0.0400627	0.0200508				4.00314	4.00973	4.00193	3.9972	0.04003		2.02805	1.98528	2.01532	1.99167	0.0200508			5.41278	5.4186	5.41468	5.40903	0.0541377		4.00399	3.99101	4.01514	4.01492	0.0400627
			978	0.0541527	0.0400239	0.040048	0.0200703				4.00047	4.0102	4.00331	3.99559	0.0400239		2.03163	1.98649	2.0154	1.99459	0.0200703			5.41412	5.41915	5.41638	5.41141	0.0541527		4.00136	3.99185	4.01261	4.0134	0.040048
			979	0.0541682	0.0400165	0.0400449	0.0200834				3.9999	4.01072	4.00132	3.99468	0.0400165		2.0331	1.98859	2.01542	1.99625	0.0200834			5.41509	5.42207	5.41791	5.41222	0.0541682		4.00084	3.99504	4.01095	4.01112	0.0400449
			980	0.0541582	0.0400003	0.0400442	0.0200945				4.00166	4.00721	3.99593	3.99532	0.0400003		2.03392	1.98927	2.0175	1.99712	0.0200945			5.41312	5.42016	5.41945	5.41057	0.0541582		3.99962	3.99617	4.01118	4.01072	0.0400442
			981	0.0541499	0.0399964	0.0400372	0.0201059				4.00125	4.00561	3.99351	3.99818	0.0399964		2.03471	1.99113	2.01777	1.99874	0.0201059			5.41219	5.41962	5.42103	5.40713	0.0541499		4.00063	3.99407	4.0136	4.00658	0.0400372
			982	0.0541576	0.0399969	0.0400342	0.0201169				4.00167	4.00307	3.99499	3.99904	0.0399969		2.03481	1.99292	2.0181	2.00095	0.0201169			5.41458	5.41699	5.42324	5.40822	0.0541576		4.00082	3.99507	4.01303	4.00474	0.0400342
			983	0.0541614	0.0399937	0.0400222	0.0201229				4.00225	4.00437	3.99411	3.99676	0.0399937		2.03474	1.99453	2.01716	2.00273	0.0201229			5.41243	5.42112	5.42148	5.40954	0.0541614		3.99985	3.99705	4.00934	4.00265	0.0400222
			984	0.0541433	0.039998	0.0400232	0.0201261				4.00109	4.00657	3.99531	3.99621	0.039998		2.0373	1.99241	2.0189	2.00183	0.0201261			5.41399	5.41993	5.41863	5.40478	0.0541433		4.00008	3.99591	4.00792	4.00535	0.0400232
			985	0.0541319	0.0399922	0.040018	0.0201182				4.00143	4.00667	3.99239	3.99636	0.0399922		2.03507	1.99344	2.01732	2.00144	0.0201182			5.41319	5.41794	5.41656	5.40506	0.0541319		3.99834	3.99639	4.00727	4.0052	0.040018
			986	0.0541328	0.0399822	0.0399943	0.0201278				4.00137	4.00639	3.99128	3.99386	0.0399822		2.03642	1.99682	2.01556	2.00231	0.0201278			5.41259	5.42175	5.41664	5.40214	0.0541328		3.99833	3.99465	4.0042	4.00056	0.0399943
			987	0.0541188	0.0399849	0.0399916	0.0201359				3.99965	4.01002	3.99102	3.9933	0.0399849		2.03769	1.99931	2.01528	2.00206	0.0201359			5.40803	5.42077	5.41738	5.40133	0.0541188		3.99824	3.99847	4.003	3.99694	0.0399916
			988	0.0541253	0.0399746	0.0399761	0.0201409				4.00097	4.00492	3.9895	3.99444	0.0399746		2.03736	1.99973	2.0165	2.00278	0.0201409			5.41132	5.4216	5.41783	5.39939	0.0541253		3.99605	3.99781	4.00507	3.99151	0.0399761
			989	0.0541272	0.0399892	0.0399668	0.0201542				4.00267	4.00775	3.99197	3.99329	0.0399892		2.0377	2.00112	2.01853	2.00434	0.0201542			5.41132	5.42356	5.41589	5.40012	0.0541272		3.99588	3.99584	4.00328	3.99171	0.0399668
			990	0.054118	0.0399978	0.039969	0.0201665				4.00261	4.00602	3.99493	3.99556	0.0399978		2.03841	2.0011	2.02101	2.00609	0.0201665			5.40917	5.42369	5.41546	5.39887	0.054118		3.99573	3.99667	4.00377	3.99144	0.039969
			991	0.0541268	0.03999	0.0399547	0.0201652				4.0022	4.00767	3.99294	3.99318	0.03999		2.0402	2.00122	2.02002	2.00461	0.0201652			5.40853	5.4234	5.41988	5.39892	0.0541268		3.99595	3.99251	4.00086	3.99257	0.0399547
			992	0.0541183	0.0399815	0.0399542	0.0201571				4.00014	4.0046	3.99317	3.99468	0.0399815		2.04073	1.9992	2.01869	2.00421	0.0201571			5.40652	5.42396	5.4166	5.40021	0.0541183		3.99738	3.99505	3.99899	3.99025	0.0399542
			993	0.0541321	0.039974	0.0399705	0.0201659				3.99879	4.00255	3.99179	3.99648	0.039974		2.04166	1.99926	2.01908	2.00637	0.0201659			5.40868	5.42485	5.41877	5.40054	0.0541321		3.99816	3.99518	4.00415	3.9907	0.0399705
			994	0.054145	0.0399752	0.0399723	0.0201854				4.00071	4.00181	3.9928	3.99477	0.0399752		2.04463	2.00162	2.02159	2.00632	0.0201854			5.40838	5.42732	5.41953	5.40277	0.054145		4.00017	3.99471	4.00505	3.98901	0.0399723
			995	0.0541449	0.0399993	0.0399835	0.02018				4.00252	4.00657	3.99422	3.9964	0.0399993		2.04478	2.00021	2.02161	2.00538	0.02018			5.40835	5.42675	5.42181	5.40103	0.0541449		4.00049	3.99689	4.00586	3.99014	0.0399835
			996	0.0541468	0.0400084	0.0399794	0.0201919				4.00615	4.00181	3.99703	3.99836	0.0400084		2.04636	2.00242	2.02168	2.0063	0.0201919			5.41076	5.42482	5.4198	5.40333	0.0541468		4.00096	3.99927	4.00255	3.98899	0.0399794
			997	0.0541428	0.0400219	0.039989	0.0201931				4.00769	4.00429	3.9975	3.9993	0.0400219		2.04478	2.00397	2.02152	2.00698	0.0201931			5.41286	5.42529	5.41805	5.40092	0.0541428		4.00159	3.99801	4.00491	3.99108	0.039989
			998	0.0541559	0.0400188	0.0399778	0.0202132				4.00798	4.00585	3.99691	3.99678	0.0400188		2.04857	2.0055	2.02363	2.00758	0.0202132			5.41341	5.42436	5.42078	5.40379	0.0541559		4.00114	3.99674	4.00365	3.98961	0.0399778
			999	0.0541385	0.0400276	0.0399788	0.0202212				4.00714	4.00643	3.99401	4.00347	0.0400276		2.04941	2.00521	2.02485	2.009	0.0202212			5.41069	5.42296	5.42075	5.40099	0.0541385		4.00116	3.99473	4.00488	3.99076	0.0399788
			1000	0.0541486	0.0400247	0.0399712	0.0202268				4.006	4.00537	3.99349	4.00502	0.0400247		2.04715	2.0064	2.02587	2.0113	0.0202268			5.41018	5.42262	5.42519	5.40145	0.0541486		4.00177	3.99227	4.00315	3.99131	0.0399712
			1001	0.0541583	0.0400161	0.0399654	0.0202288				4.00798	4.0051	3.99119	4.00217	0.0400161		2.04795	2.00682	2.025	2.01174	0.0202288			5.41366	5.41855	5.42605	5.40506	0.0541583		4.00155	3.98818	4.00404	3.99241	0.0399654
			1002	0.0541419	0.0399993	0.0399567	0.0202452				4.00802	4.00224	3.98952	3.99995	0.0399993		2.04946	2.00859	2.02662	2.01343	0.0202452			5.41111	5.41861	5.42324	5.40379	0.0541419		4.00074	3.98829	4.00417	3.98948	0.0399567
			1003	0.0541454	0.0400146	0.0399573	0.0202656				4.00657	4.00431	3.99044	4.00452	0.0400146		2.05132	2.00963	2.02971	2.0156	0.0202656			5.40784	5.42414	5.4199	5.40628	0.0541454		3.99849	3.9907	4.00458	3.98918	0.0399573
			1004	0.0541421	0.0400178	0.0399346	0.0202758				4.00792	4.00674	3.98829	4.00417	0.0400178		2.05188	2.00975	2.03278	2.01589	0.0202758			5.41021	5.4216	5.42151	5.40354	0.0541421		3.99755	3.98753	4.00138	3.98738	0.0399346
			1005	0.054147	0.0400184	0.0399371	0.0202749				4.00988	4.00342	3.99018	4.00388	0.0400184		2.05456	2.00851	2.03189	2.01499	0.0202749			5.41439	5.42182	5.42028	5.4023	0.054147		4.00008	3.9872	3.99979	3.98779	0.0399371
			1006	0.0541515	0.0400273	0.0399449	0.0202767				4.01272	4.00091	3.99153	4.00577	0.0400273		2.05529	2.00998	2.03129	2.01411	0.0202767			5.41318	5.42374	5.42228	5.40139	0.0541515		3.99997	3.98991	4.00185	3.98622	0.0399449
			1007	0.0541717	0.0400122	0.0399473	0.0202932				4.01248	4.00099	3.99159	3.99982	0.0400122		2.05823	2.01248	2.03103	2.01554	0.0202932			5.41331	5.42721	5.42238	5.40577	0.0541717		3.99771	3.99294	4.00068	3.9876	0.0399473
			1008	0.0541677	0.0400183	0.0399479	0.0203051				4.01112	4.00212	3.99306	4.00103	0.0400183		2.05991	2.01426	2.03287	2.01502	0.0203051			5.41314	5.42835	5.41898	5.40659	0.0541677		3.99739	3.99095	4.00259	3.98825	0.0399479
			1009	0.054153	0.0400095	0.0399314	0.020311				4.01021	4.00164	3.99086	4.00107	0.0400095		2.06064	2.01509	2.03286	2.01579	0.020311			5.41144	5.42503	5.41638	5.40836	0.054153		3.99752	3.98583	4.00162	3.98757	0.0399314
			1010	0.054133	0.0399997	0.0399495	0.0203158				4.00945	3.99981	3.98971	4.00091	0.0399997		2.05926	2.01613	2.0336	2.01731	0.0203158			5.40625	5.42245	5.41617	5.40833	0.054133		3.99823	3.98807	4.00115	3.99235	0.0399495
			1011	0.0541474	0.0400011	0.0399428	0.0203381				4.0104	4.00147	3.98861	3.99997	0.0400011		2.06148	2.01944	2.03762	2.01671	0.0203381			5.40568	5.42458	5.41917	5.40955	0.0541474		3.99729	3.98808	3.99818	3.99357	0.0399428
			1012	0.0541519	0.0399963	0.0399449	0.0203466				4.00934	4.00044	3.98848	4.00025	0.0399963		2.06409	2.01875	2.038	2.01779	0.0203466			5.40276	5.42143	5.42496	5.4116	0.0541519		3.99894	3.98825	3.99788	3.99289	0.0399449
			1013	0.0541469	0.0400074	0.0399483	0.0203567				4.01002	4.00233	3.98862	4.00198	0.0400074		2.06498	2.01894	2.03905	2.0197	0.0203567			5.40198	5.4225	5.42461	5.40969	0.0541469		4.0014	3.9918	3.99322	3.99289	0.0399483
			1014	0.054156	0.0399937	0.0399349	0.0203689				4.00654	3.99681	3.98957	4.00456	0.0399937		2.06339	2.02154	2.04221	2.02045	0.0203689			5.40796	5.42148	5.42555	5.40741	0.054156		3.99921	3.9927	3.99123	3.99083	0.0399349
			1015	0.0541628	0.0399727	0.0399556	0.020381				4.00245	3.99744	3.98606	4.0031	0.0399727		2.06307	2.02056	2.04524	2.02351	0.020381			5.40754	5.42169	5.42847	5.40742	0.0541628		4.00227	3.99298	3.99498	3.99203	0.0399556
			1016	0.0541655	0.0399893	0.0399593	0.0203758				4.00215	3.99965	3.98827	4.00564	0.0399893		2.0619	2.01993	2.04568	2.02283	0.0203758			5.40891	5.42211	5.42608	5.40912	0.0541655		4.00459	3.99131	3.99498	3.99285	0.0399593
			1017	0.0541659	0.0399919	0.0399735	0.02039				4.00209	3.99841	3.98879	4.00748	0.0399919		2.06332	2.02162	2.04788	2.02319	0.02039			5.41081	5.42199	5.42589	5.40768	0.0541659		4.00538	3.99084	3.9976	3.9956	0.0399735
			1018	0.0541755	0.0400005	0.0399593	0.0203917				4.00358	3.99659	3.98955	4.01047	0.0400005		2.06433	2.02176	2.04681	2.02376	0.0203917			5.41342	5.42286	5.42667	5.40726	0.0541755		4.0048	3.98952	3.99696	3.99241	0.0399593
			1019	0.054158	0.039999	0.0399535	0.020396				4.00493	3.99668	3.98823	4.00977	0.039999		2.06439	2.02228	2.04658	2.02513	0.020396			5.41143	5.4247	5.42392	5.40316	0.054158		4.00357	3.98938	3.99512	3.99332	0.0399535
			1020	0.0541703	0.0399821	0.0399514	0.0204067				4.00535	3.99911	3.98391	4.00447	0.0399821		2.06648	2.02373	2.04826	2.02419	0.0204067			5.41041	5.42553	5.42822	5.40398	0.0541703		4.00118	3.98984	3.99574	3.99381	0.0399514
			1021	0.0541785	0.0399844	0.0399588	0.0204185				4.00779	3.99881	3.98461	4.00256	0.0399844		2.0695	2.02529	2.0472	2.02538	0.0204185			5.41264	5.42156	5.43147	5.40573	0.0541785		4.00024	3.99263	3.99709	3.99354	0.0399588
			1022	0.054165	0.0399872	0.0399516	0.0204358				4.00983	3.99837	3.98482	4.00184	0.0399872		2.07125	2.02959	2.04695	2.02652	0.0204358			5.40999	5.42126	5.42728	5.40749	0.054165		3.99997	3.99225	3.99704	3.99138	0.0399516
			1023	0.0541502	0.0399825	0.0399686	0.0204509				4.013	3.99815	3.98182	4.00001	0.0399825		2.07297	2.02894	2.04771	2.03076	0.0204509			5.40902	5.41983	5.42638	5.40487	0.0541502		3.99996	3.99531	3.99975	3.9924	0.0399686
			1024	0.0541493	0.03997	0.0399504	0.0204639				4.01063	3.99594	3.98087	4.00058	0.03997		2.07558	2.0307	2.04904	2.03023	0.0204639			5.41086	5.41796	5.42425	5.40664	0.0541493		4.00097	3.99275	3.99659	3.98983	0.0399504
			1025	0.0541501	0.0399858	0.0399514	0.0204803				4.01053	3.99848	3.98185	4.00345	0.0399858		2.07775	2.03266	2.04968	2.03202	0.0204803			5.41076	5.41499	5.42418	5.41012	0.0541501		3.99985	3.9934	3.99659	3.99072	0.0399514
			1026	0.0541478	0.0399849	0.0399356	0.0204921				4.01168	3.99807	3.9813	4.00294	0.0399849		2.07635	2.03354	2.05172	2.03523	0.0204921			5.41057	5.41509	5.42265	5.4108	0.0541478		3.99782	3.99192	3.99414	3.99036	0.0399356
			1027	0.0541541	0.0399809	0.0399399	0.0205095				4.01222	3.99775	3.97937	4.00302	0.0399809		2.07831	2.03361	2.0547	2.03717	0.0205095			5.41143	5.41586	5.42383	5.4105	0.0541541		3.99925	3.99624	3.99387	3.9866	0.0399399
			1028	0.0541616	0.0399733	0.039936	0.0205235				4.01146	3.99275	3.97876	4.00636	0.0399733		2.07983	2.03359	2.05557	2.0404	0.0205235			5.41348	5.41565	5.42329	5.41224	0.0541616		3.99724	3.99553	3.99326	3.98838	0.039936
			1029	0.0541368	0.0399719	0.0399463	0.0205417				4.01175	3.99102	3.97999	4.00598	0.0399719		2.08034	2.03412	2.05829	2.04393	0.0205417			5.41409	5.41073	5.41957	5.41034	0.0541368		3.99796	3.99527	3.99562	3.98966	0.0399463
			1030	0.0541351	0.0399674	0.0399339	0.02054				4.0124	3.99076	3.9775	4.00632	0.0399674		2.0818	2.0314	2.05989	2.04291	0.02054			5.41435	5.41182	5.41779	5.41008	0.0541351		3.99709	3.99202	3.99533	3.9891	0.0399339
			1031	0.0541607	0.0399753	0.0399387	0.0205411				4.01131	3.99299	3.97998	4.00584	0.0399753		2.07889	2.03195	2.06068	2.04494	0.0205411			5.41687	5.41268	5.42081	5.41393	0.0541607		4.00012	3.99136	3.9926	3.9914	0.0399387
			1032	0.0541442	0.0399753	0.0399336	0.0205333				4.00943	3.99073	3.98159	4.00838	0.0399753		2.07934	2.03273	2.06011	2.04113	0.0205333			5.41194	5.41273	5.42065	5.41234	0.0541442		3.99934	3.99221	3.99505	3.98685	0.0399336
			1033	0.0541306	0.0399639	0.0399483	0.0205432				4.00843	3.98949	3.97913	4.0085	0.0399639		2.08112	2.03243	2.06177	2.04196	0.0205432			5.41014	5.4101	5.4207	5.4113	0.0541306		4.00224	3.99333	3.99617	3.98758	0.0399483
			1034	0.0541374	0.0399822	0.0399467	0.0205387				4.00934	3.99231	3.98327	4.00796	0.0399822		2.07865	2.03184	2.06235	2.04263	0.0205387			5.41094	5.41119	5.42109	5.41173	0.0541374		4.0025	3.99315	3.99491	3.98812	0.0399467
			1035	0.0541276	0.0399766	0.0399569	0.0205516				4.01132	3.99059	3.98183	4.00689	0.0399766		2.07722	2.03207	2.06453	2.04681	0.0205516			5.40937	5.4094	5.42172	5.41057	0.0541276		4.00193	3.99517	3.99305	3.9926	0.0399569
			1036	0.0541112	0.0399845	0.0399522	0.0205506				4.01193	3.99102	3.98376	4.00711	0.0399845		2.07768	2.03176	2.06448	2.04632	0.0205506			5.40855	5.40318	5.42166	5.41108	0.0541112		4.00183	3.99555	3.99399	3.9895	0.0399522
			1037	0.0541072	0.0399928	0.0399661	0.0205682				4.01092	3.99214	3.98543	4.00864	0.0399928		2.07927	2.03296	2.06494	2.05011	0.0205682			5.40709	5.40495	5.42441	5.40645	0.0541072		4.00179	3.99625	3.99624	3.99216	0.0399661
			1038	0.0540932	0.040003	0.0399602	0.020575				4.01193	3.99198	3.98681	4.01048	0.040003		2.07855	2.03295	2.06582	2.05267	0.020575			5.40508	5.40461	5.41953	5.40807	0.0540932		3.99957	3.99541	3.99847	3.99065	0.0399602
			1039	0.0540872	0.0399977	0.0399541	0.0205756				4.01107	3.99074	3.98674	4.01051	0.0399977		2.07969	2.03192	2.06703	2.05162	0.0205756			5.40554	5.40087	5.41763	5.41085	0.0540872		3.99992	3.99661	3.99815	3.98697	0.0399541
			1040	0.0541034	0.039996	0.039934	0.0205742				4.00929	3.99287	3.98743	4.00881	0.039996		2.0789	2.03199	2.06751	2.05129	0.0205742			5.40773	5.40509	5.41858	5.40996	0.0541034		3.99622	3.99573	3.99585	3.98581	0.039934
			1041	0.0541048	0.0399874	0.0399516	0.0205937				4.00618	3.99421	3.98684	4.00772	0.0399874		2.07964	2.03546	2.0694	2.05297	0.0205937			5.40836	5.40584	5.42047	5.40723	0.0541048		3.99731	3.99795	3.99795	3.98744	0.0399516
			1042	0.0540895	0.0399891	0.0399581	0.0206078				4.00361	3.99379	3.98975	4.00847	0.0399891		2.08036	2.0373	2.06986	2.05561	0.0206078			5.40782	5.40291	5.41905	5.40602	0.0540895		3.99874	3.99619	3.99871	3.9896	0.0399581
			1043	0.0541033	0.0399911	0.0399629	0.0206077				4.00338	3.99418	3.98881	4.01006	0.0399911		2.08156	2.03739	2.07047	2.05366	0.0206077			5.4115	5.40418	5.42142	5.40421	0.0541033		4.0017	3.99532	3.99935	3.98877	0.0399629
			1044	0.0541079	0.0399829	0.0399516	0.0206197				4.0019	3.99163	3.98959	4.01004	0.0399829		2.08238	2.04082	2.07232	2.05234	0.0206197			5.40953	5.40535	5.4204	5.4079	0.0541079		4.00166	3.99523	3.99726	3.98647	0.0399516
			1045	0.0541001	0.0400019	0.0399578	0.0206303				4.00379	3.99323	3.99053	4.01322	0.0400019		2.08353	2.04166	2.07325	2.05367	0.0206303			5.40869	5.40585	5.41754	5.40797	0.0541001		4.0051	3.99419	3.99577	3.98807	0.0399578
			1046	0.0541	0.0399964	0.0399617	0.0206455				4.00121	3.99211	3.99318	4.01205	0.0399964		2.08456	2.04304	2.0749	2.0557	0.0206455			5.40884	5.40615	5.41517	5.40982	0.0541		4.00441	3.99461	3.99476	3.99089	0.0399617
			1047	0.0540941	0.0399964	0.0399729	0.0206597				4.00117	3.99307	3.99155	4.01278	0.0399964		2.08579	2.04335	2.07729	2.05744	0.0206597			5.40713	5.40492	5.41666	5.40893	0.0540941		4.00732	3.99807	3.99317	3.99061	0.0399729
			1048	0.0540874	0.0399758	0.0399871	0.0206622				3.99763	3.99452	3.98885	4.00932	0.0399758		2.08482	2.04473	2.07993	2.05541	0.0206622			5.40622	5.40581	5.41717	5.40574	0.0540874		4.00983	4.00157	3.99435	3.9891	0.0399871
			1049	0.0540803	0.039971	0.0399941	0.020673				3.99709	3.99444	3.98872	4.00816	0.039971		2.08493	2.04825	2.07881	2.05721	0.020673			5.4066	5.40616	5.41392	5.40546	0.0540803		4.01032	4.00299	3.99641	3.98792	0.0399941
			1050	0.0540834	0.0399818	0.0399886	0.0206749				3.99892	3.99503	3.98914	4.00964	0.0399818		2.08549	2.04588	2.08153	2.05704	0.0206749			5.40722	5.40857	5.41185	5.40573	0.0540834		4.00992	4.0044	3.99246	3.98866	0.0399886
			1051	0.0540767	0.0399693	0.039963	0.0206789				3.99774	3.99141	3.99006	4.00852	0.0399693		2.08563	2.04549	2.08114	2.05931	0.0206789			5.40492	5.40742	5.41273	5.40559	0.0540767		4.00373	4.00352	3.99139	3.98654	0.039963
			1052	0.0540711	0.0399572	0.0399681	0.0206814				3.9957	3.99008	3.99004	4.00707	0.0399572		2.08528	2.04636	2.08266	2.05827	0.0206814			5.40666	5.40707	5.41097	5.40375	0.0540711		4.00433	4.00326	3.99383	3.98583	0.0399681
			1053	0.0540932	0.0399502	0.0399595	0.0206912				3.99618	3.9903	3.98778	4.00583	0.0399502		2.08397	2.04891	2.08469	2.05889	0.0206912			5.40793	5.40651	5.41565	5.40721	0.0540932		4.00311	4.00514	3.99215	3.98341	0.0399595
			1054	0.0541062	0.0399418	0.0399444	0.0206957				3.99349	3.99111	3.98798	4.00415	0.0399418		2.08362	2.05058	2.08535	2.05872	0.0206957			5.40997	5.40521	5.41812	5.40916	0.0541062		4.00014	4.00579	3.99155	3.9803	0.0399444
			1055	0.054108	0.0399527	0.0399642	0.0207038				3.995	3.99161	3.98995	4.00451	0.0399527		2.08575	2.04948	2.08641	2.05988	0.0207038			5.41197	5.4055	5.41634	5.40941	0.054108		3.99995	4.00936	3.9947	3.98169	0.0399642
			1056	0.0541136	0.0399544	0.0399544	0.0207174				3.99497	3.99151	3.98865	4.00665	0.0399544		2.08865	2.05126	2.08739	2.05967	0.0207174			5.41533	5.4056	5.41516	5.40936	0.0541136		3.99962	4.00858	3.9896	3.98397	0.0399544
			1057	0.0541114	0.0399649	0.0399496	0.0207317				3.99656	3.99055	3.98843	4.01041	0.0399649		2.09064	2.05316	2.08665	2.06222	0.0207317			5.4172	5.40439	5.41591	5.40706	0.0541114		4.00205	4.00795	3.9886	3.98123	0.0399496
			1058	0.0541122	0.0399676	0.039958	0.020757				3.99726	3.99054	3.98807	4.01117	0.0399676		2.09011	2.05604	2.08904	2.0676	0.020757			5.41559	5.40661	5.41491	5.40776	0.0541122		4.00679	4.00407	3.98916	3.98318	0.039958
			1059	0.0541157	0.0399692	0.0399607	0.0207703				3.99661	3.9904	3.98893	4.01172	0.0399692		2.09057	2.057	2.09063	2.06993	0.0207703			5.41445	5.40716	5.41599	5.40868	0.0541157		4.00729	4.00447	3.99103	3.98151	0.0399607
			1060	0.0541214	0.0399697	0.0399583	0.0207823				3.99749	3.99219	3.98872	4.00947	0.0399697		2.09177	2.05776	2.09165	2.07174	0.0207823			5.41598	5.40546	5.41645	5.41069	0.0541214		4.00488	4.00549	3.99106	3.98189	0.0399583
			1061	0.0541326	0.0399914	0.0399678	0.0207863				4.00007	3.99221	3.99366	4.01065	0.0399914		2.09455	2.05823	2.09134	2.07041	0.0207863			5.41615	5.40796	5.41297	5.41597	0.0541326		4.00654	4.00618	3.99031	3.98409	0.0399678
			1062	0.0541224	0.0400012	0.0399637	0.0207946				4.00068	3.99197	3.9957	4.01213	0.0400012		2.09603	2.06106	2.09105	2.06972	0.0207946			5.4123	5.41035	5.41216	5.41415	0.0541224		4.00675	4.00729	3.98898	3.98244	0.0399637
			1063	0.054117	0.0399949	0.0399715	0.0208042				4.00185	3.9934	3.99108	4.01162	0.0399949		2.09878	2.06104	2.09273	2.06912	0.0208042			5.41276	5.40722	5.41328	5.41352	0.054117		4.00947	4.00733	3.98988	3.9819	0.0399715
			1064	0.0541272	0.0399826	0.0399853	0.0208253				4.00213	3.99073	3.98871	4.01145	0.0399826		2.1012	2.06511	2.09291	2.0709	0.0208253			5.41678	5.40509	5.41225	5.41677	0.0541272		4.01068	4.00895	3.98719	3.9873	0.0399853
			1065	0.0541344	0.0399929	0.0399878	0.0208356				4.00201	3.98951	3.99198	4.01367	0.0399929		2.10248	2.06739	2.09288	2.0715	0.0208356			5.41677	5.40546	5.41202	5.4195	0.0541344		4.01209	4.00857	3.98558	3.98888	0.0399878
			1066	0.0541242	0.0399899	0.0399775	0.0208488				3.99815	3.99032	3.9914	4.01607	0.0399899		2.10454	2.06858	2.09215	2.07422	0.0208488			5.41577	5.40258	5.41435	5.41698	0.0541242		4.01052	4.00853	3.9831	3.98884	0.0399775
			1067	0.054139	0.0399969	0.0399742	0.0208626				3.99676	3.99221	3.99199	4.0178	0.0399969		2.10723	2.07015	2.09364	2.07402	0.0208626			5.41571	5.40325	5.41668	5.41997	0.054139		4.01166	4.00585	3.9824	3.98978	0.0399742
			1068	0.0541371	0.0400143	0.0399766	0.020863				3.99577	3.99506	3.99628	4.0186	0.0400143		2.10761	2.07089	2.09293	2.07376	0.020863			5.41887	5.40134	5.41716	5.41747	0.0541371		4.01164	4.00509	3.98191	3.99201	0.0399766
			1069	0.054135	0.0400237	0.039982	0.020861				3.99724	3.99764	3.99708	4.01752	0.0400237		2.10907	2.07102	2.09006	2.07427	0.020861			5.41959	5.40343	5.41378	5.41718	0.054135		4.01349	4.0049	3.98088	3.99351	0.039982
			1070	0.0541481	0.0400191	0.0399872	0.0208635				3.99595	3.99626	3.99494	4.02049	0.0400191		2.10902	2.07261	2.0897	2.07408	0.0208635			5.41916	5.40577	5.4153	5.41902	0.0541481		4.01218	4.00727	3.98064	3.9948	0.0399872
			1071	0.0541395	0.0400144	0.0399708	0.0208749				3.99442	3.99656	3.99495	4.01984	0.0400144		2.11123	2.07667	2.08944	2.07262	0.0208749			5.41816	5.40646	5.41398	5.41721	0.0541395		4.0096	4.00874	3.98004	3.98995	0.0399708
			1072	0.0541418	0.0400157	0.0399703	0.0208789				3.99212	3.9967	3.99668	4.02077	0.0400157		2.11077	2.07764	2.08799	2.07514	0.0208789			5.41765	5.40574	5.41303	5.4203	0.0541418		4.00909	4.01029	3.97769	3.99106	0.0399703
			1073	0.0541513	0.0400254	0.0399767	0.0208968				3.9919	3.99933	3.99894	4.01997	0.0400254		2.11329	2.08071	2.08911	2.0756	0.0208968			5.41857	5.40426	5.41418	5.42352	0.0541513		4.00716	4.01146	3.98065	3.99142	0.0399767
			1074	0.0541368	0.0400128	0.0399777	0.0209129				3.99022	3.99766	3.99874	4.0185	0.0400128		2.11689	2.08191	2.09023	2.07611	0.0209129			5.41869	5.40336	5.41377	5.41889	0.0541368		4.00575	4.01242	3.98169	3.99122	0.0399777
			1075	0.0541373	0.0400321	0.039988	0.02093				3.99235	3.99853	4.00009	4.02185	0.0400321		2.12042	2.08217	2.0909	2.07851	0.02093			5.41946	5.40305	5.41219	5.42025	0.0541373		4.00847	4.01231	3.9805	3.9939	0.039988
			1076	0.0541349	0.0400307	0.0399906	0.0209472				3.99488	3.9978	3.99957	4.02005	0.0400307		2.1225	2.08314	2.0929	2.08033	0.0209472			5.41924	5.40179	5.41072	5.42223	0.0541349		4.0075	4.01314	3.98036	3.99526	0.0399906
			1077	0.0541433	0.0400231	0.0400011	0.0209552				3.99454	3.99736	3.99798	4.01935	0.0400231		2.1243	2.08338	2.09366	2.08074	0.0209552			5.42287	5.40118	5.41102	5.42226	0.0541433		4.00883	4.01159	3.98434	3.99568	0.0400011
			1078	0.0541575	0.0400186	0.0399889	0.0209617				3.99441	3.9986	3.99695	4.01747	0.0400186		2.12514	2.08455	2.0926	2.08241	0.0209617			5.42646	5.4032	5.41142	5.42192	0.0541575		4.00901	4.0097	3.98503	3.99183	0.0399889
			1079	0.0541655	0.0400251	0.0399715	0.0209596				3.99726	4.00098	3.99444	4.01735	0.0400251		2.12395	2.08472	2.0919	2.08326	0.0209596			5.42494	5.40374	5.41236	5.42516	0.0541655		4.00706	4.00849	3.98433	3.9887	0.0399715
			1080	0.0541711	0.0400225	0.0399802	0.0209701				3.99769	4.00194	3.99267	4.01671	0.0400225		2.12679	2.08544	2.0917	2.08409	0.0209701			5.42295	5.40846	5.4137	5.4233	0.0541711		4.0097	4.00613	3.98572	3.99052	0.0399802
			1081	0.0541706	0.0400415	0.0399878	0.0209714				3.99988	4.00617	3.99303	4.0175	0.0400415		2.12635	2.08651	2.09043	2.08526	0.0209714			5.42149	5.40524	5.41671	5.42481	0.0541706		4.00787	4.00525	3.98746	3.99455	0.0399878
			1082	0.0541628	0.0400396	0.0399985	0.0209795				3.99774	4.0056	3.99305	4.01945	0.0400396		2.12737	2.08774	2.09102	2.08564	0.0209795			5.41676	5.40178	5.4195	5.42709	0.0541628		4.01188	4.00369	3.98777	3.99607	0.0399985
			1083	0.0541699	0.0400348	0.0399954	0.0209794				3.9966	4.0053	3.99339	4.01865	0.0400348		2.12513	2.08808	2.09305	2.08552	0.0209794			5.41704	5.39892	5.42376	5.42822	0.0541699		4.01234	4.00312	3.98777	3.99492	0.0399954
			1084	0.0541563	0.0400218	0.0400066	0.0209906				3.99716	4.00491	3.98893	4.01774	0.0400218		2.12557	2.09004	2.09384	2.08681	0.0209906			5.41784	5.39776	5.4221	5.42483	0.0541563		4.01366	4.00563	3.9908	3.99254	0.0400066
			1085	0.0541591	0.0400082	0.040006	0.0209912				3.99624	4.00561	3.98727	4.01417	0.0400082		2.12551	2.09004	2.09273	2.08819	0.0209912			5.41785	5.39716	5.42305	5.42556	0.0541591		4.01506	4.00755	3.99001	3.98976	0.040006
			1086	0.0541491	0.0399985	0.0399942	0.0210012				3.99439	4.00634	3.98582	4.01283	0.0399985		2.12545	2.09112	2.09398	2.08991	0.0210012			5.41593	5.40168	5.41756	5.42447	0.0541491		4.01412	4.00348	3.98906	3.99104	0.0399942
			1087	0.054142	0.0399941	0.0399871	0.0210166				3.99521	4.0062	3.98396	4.01226	0.0399941		2.12541	2.09259	2.09528	2.09337	0.0210166			5.41455	5.40206	5.4154	5.42478	0.054142		4.01136	4.00018	3.98939	3.99392	0.0399871
			1088	0.0541448	0.039997	0.0399754	0.0210269				3.99221	4.00718	3.98772	4.01167	0.039997		2.12825	2.09329	2.09664	2.09259	0.0210269			5.41866	5.39985	5.41561	5.42381	0.0541448		4.01065	4.00091	3.98617	3.99243	0.0399754
			1089	0.0541343	0.0400023	0.039995	0.0210353				3.99172	4.00817	3.98955	4.01145	0.0400023		2.12788	2.09351	2.09892	2.0938	0.0210353			5.41931	5.40018	5.41052	5.4237	0.0541343		4.01091	4.00202	3.98687	3.99821	0.039995
			1090	0.0541281	0.0400087	0.0399749	0.0210269				3.99178	4.01034	3.9906	4.01077	0.0400087		2.12855	2.09231	2.09717	2.09272	0.0210269			5.42073	5.40298	5.40962	5.4179	0.0541281		4.01088	3.99738	3.98477	3.99694	0.0399749
			1091	0.0541142	0.0400161	0.0399812	0.0210325				3.99348	4.00862	3.99133	4.013	0.0400161		2.12847	2.09316	2.09818	2.09319	0.0210325			5.41971	5.40372	5.40641	5.41585	0.0541142		4.01137	3.99818	3.98454	3.9984	0.0399812
			1092	0.0540926	0.0400196	0.0399721	0.0210342				3.99605	4.00841	3.99075	4.01262	0.0400196		2.12598	2.09444	2.09896	2.09429	0.0210342			5.41924	5.40259	5.40109	5.41412	0.0540926		4.01009	3.99747	3.984	3.99726	0.0399721
			1093	0.0541031	0.0400207	0.0399588	0.0210332				3.99577	4.00788	3.99198	4.01265	0.0400207		2.12785	2.09416	2.0975	2.09379	0.0210332			5.42119	5.40671	5.40167	5.41168	0.0541031		4.00797	3.99652	3.98447	3.99455	0.0399588
			1094	0.0540964	0.0400166	0.0399682	0.0210433				3.99382	4.00912	3.99382	4.00988	0.0400166		2.12894	2.09479	2.09662	2.09695	0.0210433			5.41769	5.40462	5.40074	5.41549	0.0540964		4.00793	3.99893	3.98782	3.99258	0.0399682
			1095	0.0540868	0.0399976	0.0399508	0.0210467				3.9914	4.00531	3.99292	4.00941	0.0399976		2.12898	2.0939	2.09858	2.09722	0.0210467			5.41538	5.40843	5.40001	5.41091	0.0540868		4.00765	3.99528	3.98856	3.98883	0.0399508
			1096	0.0540858	0.0399855	0.0399447	0.02106				3.99174	4.00383	3.99244	4.0062	0.0399855		2.12959	2.09471	2.10193	2.09777	0.02106			5.41582	5.40859	5.39707	5.41284	0.0540858		4.00418	3.99809	3.98403	3.99158	0.0399447
			1097	0.0540729	0.0399815	0.0399511	0.0210642				3.99233	4.00042	3.9929	4.00696	0.0399815		2.12978	2.09622	2.10261	2.09707	0.0210642			5.4153	5.40688	5.39496	5.41204	0.0540729		4.00449	3.99879	3.98366	3.99352	0.0399511
			1098	0.0540675	0.0399767	0.0399478	0.0210708				3.99289	3.99771	3.99032	4.00976	0.0399767		2.13206	2.09762	2.10091	2.09773	0.0210708			5.41361	5.40624	5.39571	5.41145	0.0540675		4.00211	3.99916	3.98106	3.99677	0.0399478
			1099	0.0540786	0.0399854	0.0399501	0.0210758				3.99489	3.99602	3.99259	4.01065	0.0399854		2.13263	2.09774	2.10154	2.0984	0.0210758			5.41364	5.40792	5.39477	5.41512	0.0540786		4.00083	3.99964	3.98154	3.99803	0.0399501
			1100	0.0540703	0.0399958	0.0399624	0.021077				3.99485	3.99583	3.99396	4.01368	0.0399958		2.13372	2.09808	2.10048	2.09853	0.021077			5.41714	5.40584	5.39313	5.41202	0.0540703		3.99936	4.00068	3.98537	3.99955	0.0399624
			1101	0.0540741	0.0399972	0.0399524	0.0210796				3.99634	3.99699	3.99423	4.01133	0.0399972		2.13498	2.09657	2.09981	2.1005	0.0210796			5.41868	5.40548	5.39539	5.41008	0.0540741		3.99885	3.9996	3.98585	3.99665	0.0399524
			1102	0.0540907	0.0399951	0.0399486	0.0210797				3.99736	3.995	3.99238	4.01328	0.0399951		2.1341	2.09693	2.09936	2.10147	0.0210797			5.42062	5.4084	5.39508	5.4122	0.0540907		3.99891	3.99728	3.98553	3.99773	0.0399486
			1103	0.05407	0.039988	0.0399376	0.0210764				3.99565	3.99307	3.99349	4.01298	0.039988		2.13434	2.09709	2.09795	2.1012	0.0210764			5.4205	5.40495	5.39144	5.4111	0.05407		3.99544	3.99535	3.98533	3.99892	0.0399376
			1104	0.0540685	0.0399761	0.0399397	0.021082				3.99574	3.99158	3.99217	4.01096	0.0399761		2.13343	2.09966	2.09774	2.10197	0.021082			5.41992	5.40241	5.39378	5.4113	0.0540685		3.99734	3.99335	3.9865	3.99867	0.0399397
			1105	0.0540695	0.0399859	0.0399253	0.0210943				3.99362	3.9938	3.99223	4.0147	0.0399859		2.13634	2.10324	2.09698	2.10116	0.0210943			5.42128	5.40283	5.39099	5.41269	0.0540695		3.99346	3.9916	3.98735	3.99771	0.0399253
			1106	0.0540689	0.0399877	0.0399285	0.0210997				3.99486	3.99593	3.98987	4.01443	0.0399877		2.13769	2.10471	2.09659	2.10089	0.0210997			5.42097	5.40201	5.39108	5.41352	0.0540689		3.99277	3.99262	3.98848	3.99754	0.0399285
			1107	0.0540525	0.0399904	0.0399257	0.0211114				3.99517	3.9972	3.9912	4.01261	0.0399904		2.13715	2.10494	2.09816	2.10431	0.0211114			5.41824	5.40065	5.388	5.41409	0.0540525		3.99142	3.99364	3.9889	3.9963	0.0399257
			1108	0.054059	0.0399974	0.039927	0.0211159				3.99396	3.99818	3.99295	4.01385	0.0399974		2.13824	2.10385	2.09936	2.10493	0.0211159			5.41672	5.40082	5.39038	5.41568	0.054059		3.98782	3.99376	3.98834	4.00086	0.039927
			1109	0.0540552	0.039999	0.039917	0.0211276				3.99084	3.9999	3.9967	4.01214	0.039999		2.13918	2.10511	2.09937	2.10738	0.0211276			5.41318	5.4012	5.39252	5.41518	0.0540552		3.9874	3.99191	3.98703	4.00045	0.039917
			1110	0.054066	0.0399954	0.0399134	0.0211395				3.99254	3.99894	3.99555	4.01112	0.0399954		2.13956	2.10682	2.10044	2.10899	0.0211395			5.41225	5.40012	5.3986	5.41545	0.054066		3.98875	3.99141	3.98549	3.99971	0.0399134
			1111	0.0540498	0.0399836	0.0399121	0.0211442				3.99281	3.99582	3.99635	4.00846	0.0399836		2.13839	2.10711	2.10147	2.1107	0.0211442			5.40964	5.39984	5.3924	5.41804	0.0540498		3.99031	3.98983	3.9864	3.99831	0.0399121
			1112	0.0540395	0.0399784	0.0399265	0.0211566				3.99016	3.99373	3.99577	4.01173	0.0399784		2.13916	2.10948	2.10331	2.1107	0.0211566			5.40826	5.39941	5.39255	5.41557	0.0540395		3.99082	3.99132	3.98823	4.00023	0.0399265
			1113	0.0540505	0.0399901	0.0399285	0.0211568				3.9905	3.99519	3.99971	4.01065	0.0399901		2.14088	2.10921	2.10143	2.11118	0.0211568			5.40762	5.39946	5.39515	5.41797	0.0540505		3.99088	3.99125	3.9868	4.00246	0.0399285
			1114	0.0540505	0.0399813	0.0399255	0.021165				3.99124	3.99178	3.99847	4.01103	0.0399813		2.14177	2.10929	2.10284	2.1121	0.021165			5.40797	5.40017	5.39459	5.41747	0.0540505		3.99142	3.98884	3.98663	4.00331	0.0399255
			1115	0.0540598	0.0399831	0.0399169	0.0211687				3.99171	3.9905	4.00027	4.01077	0.0399831		2.14218	2.1088	2.10355	2.11294	0.0211687			5.41032	5.40337	5.39668	5.41357	0.0540598		3.98988	3.98914	3.98337	4.00437	0.0399169
			1116	0.0540454	0.0399904	0.0399121	0.0211828				3.99397	3.98955	4.00099	4.01166	0.0399904		2.14492	2.10905	2.10586	2.11327	0.0211828			5.40763	5.39924	5.4002	5.41107	0.0540454		3.99193	3.98626	3.98367	4.00297	0.0399121
			1117	0.0540342	0.039995	0.0399174	0.0211964				3.99557	3.99004	4.00004	4.01236	0.039995		2.14748	2.1103	2.10552	2.11525	0.0211964			5.40565	5.40231	5.39554	5.4102	0.0540342		3.99424	3.98426	3.9849	4.00356	0.0399174
			1118	0.0540301	0.0399849	0.0399176	0.0211952				3.99601	3.98921	3.99592	4.01282	0.0399849		2.14853	2.11117	2.1048	2.11359	0.0211952			5.40488	5.40106	5.39648	5.40962	0.0540301		3.99361	3.9845	3.98721	4.00173	0.0399176
			1119	0.054038	0.0399874	0.039928	0.0211901				3.99647	3.99176	3.99363	4.01312	0.0399874		2.14965	2.11329	2.1021	2.11102	0.0211901			5.40697	5.4031	5.39617	5.40895	0.054038		3.99429	3.98318	3.988	4.00575	0.039928
			1120	0.054024	0.0400094	0.039939	0.021193				3.99768	3.99588	3.99417	4.01605	0.0400094		2.14943	2.11443	2.10178	2.11155	0.021193			5.40501	5.40161	5.3967	5.40629	0.054024		3.9945	3.98652	3.98813	4.00644	0.039939
			1121	0.0540406	0.0400125	0.0399307	0.0212008				4.0003	3.99803	3.99178	4.01488	0.0400125		2.14911	2.11547	2.1008	2.11493	0.0212008			5.40254	5.40271	5.40069	5.41029	0.0540406		3.99133	3.98618	3.98705	4.00774	0.0399307
			1122	0.0540654	0.040006	0.0399248	0.0211955				3.99934	3.99837	3.99197	4.01272	0.040006		2.14631	2.11431	2.10323	2.11436	0.0211955			5.40666	5.40517	5.40399	5.41035	0.0540654		3.98935	3.98638	3.98791	4.00627	0.0399248
			1123	0.0540561	0.040012	0.0399279	0.0211953				3.99965	4.00127	3.99453	4.00937	0.040012		2.14574	2.11479	2.10313	2.11445	0.0211953			5.40606	5.4024	5.40257	5.41141	0.0540561		3.99117	3.98508	3.9914	4.00351	0.0399279
			1124	0.054044	0.0400153	0.0399354	0.0212152				3.99938	4.00291	3.99362	4.01023	0.0400153		2.14759	2.11591	2.10536	2.11723	0.0212152			5.40212	5.40242	5.39996	5.41311	0.054044		3.98865	3.98664	3.99531	4.00354	0.0399354
			1125	0.0540416	0.039994	0.0399408	0.0212124				3.99778	3.99792	3.99261	4.00928	0.039994		2.14652	2.11493	2.10614	2.11736	0.0212124			5.39938	5.40028	5.40308	5.4139	0.0540416		3.99017	3.98706	3.99717	4.00193	0.0399408
			1126	0.0540472	0.0399852	0.0399438	0.0212085				3.99893	3.99602	3.99192	4.0072	0.0399852		2.14278	2.11449	2.10674	2.1194	0.0212085			5.39901	5.40309	5.40473	5.41205	0.0540472		3.99128	3.98572	3.99655	4.00397	0.0399438
			1127	0.0540372	0.0399845	0.0399378	0.0212067				3.99969	3.99718	3.99062	4.00631	0.0399845		2.14153	2.11601	2.10663	2.11849	0.0212067			5.39865	5.40109	5.40359	5.41155	0.0540372		3.99377	3.98073	3.99644	4.00419	0.0399378
			1128	0.0540458	0.0399974	0.039931	0.0212016				3.9994	4.00075	3.99081	4.00799	0.0399974		2.14178	2.11613	2.10702	2.11569	0.0212016			5.39878	5.39879	5.40738	5.41336	0.0540458		3.99227	3.98103	3.9959	4.00319	0.039931
			1129	0.0540531	0.040004	0.0399414	0.0211997				4.00222	3.99976	3.99176	4.00784	0.040004		2.14046	2.11668	2.10846	2.11427	0.0211997			5.3997	5.40168	5.40634	5.41351	0.0540531		3.99505	3.98202	3.99567	4.00384	0.0399414
			1130	0.0540221	0.0400225	0.039933	0.0212089				4.00169	4.00385	3.99414	4.00932	0.0400225		2.1415	2.1164	2.11037	2.1153	0.0212089			5.39624	5.39905	5.402	5.41155	0.0540221		3.99318	3.98108	3.99588	4.00306	0.039933
			1131	0.0540407	0.0399969	0.0399406	0.0212222				4.0019	3.99696	3.99164	4.00826	0.0399969		2.1423	2.11941	2.11185	2.11532	0.0212222			5.39873	5.40262	5.39922	5.41572	0.0540407		3.99113	3.98413	3.99684	4.00412	0.0399406
			1132	0.05405	0.0399968	0.0399642	0.0212198				4.00138	3.99647	3.99288	4.00798	0.0399968		2.14239	2.11867	2.11297	2.1139	0.0212198			5.39917	5.40377	5.3987	5.41837	0.05405		3.99471	3.98361	4.00238	4.005	0.0399642
			1133	0.0540372	0.0400054	0.0399636	0.0212237				4.00013	3.99883	3.99234	4.01085	0.0400054		2.14284	2.12049	2.11053	2.11563	0.0212237			5.3976	5.40238	5.39666	5.41826	0.0540372		3.99256	3.98416	4.0039	4.00483	0.0399636
			1134	0.0540343	0.0399926	0.0399646	0.0212155				4.00258	3.99889	3.98982	4.00576	0.0399926		2.14102	2.1192	2.111	2.11497	0.0212155			5.39608	5.40181	5.39811	5.41773	0.0540343		3.99567	3.98469	4.00332	4.00214	0.0399646
			1135	0.0540292	0.040005	0.0399614	0.0212253				4.00585	4.00156	3.99083	4.00375	0.040005		2.14231	2.11878	2.11189	2.11714	0.0212253			5.39543	5.40221	5.396	5.41806	0.0540292		3.99901	3.98345	4.00156	4.00054	0.0399614
			1136	0.0540372	0.0400024	0.0399568	0.0212385				4.00682	4.0002	3.99151	4.00242	0.0400024		2.14295	2.11899	2.11545	2.11802	0.0212385			5.39639	5.40239	5.39432	5.42177	0.0540372		3.99521	3.98253	4.00321	4.00177	0.0399568
			1137	0.0540351	0.0400148	0.0399521	0.0212594				4.00687	4.00267	3.99307	4.0033	0.0400148		2.1451	2.12022	2.11899	2.11947	0.0212594			5.39665	5.405	5.39543	5.41697	0.0540351		3.99463	3.98051	4.00675	3.99894	0.0399521
			1138	0.054013	0.0399957	0.0399646	0.0212648				4.00377	4.00065	3.99128	4.00258	0.0399957		2.14382	2.1213	2.12052	2.12028	0.0212648			5.39455	5.40694	5.39251	5.4112	0.054013		3.99538	3.98312	4.00713	4.00021	0.0399646
			1139	0.0540114	0.0399939	0.0399609	0.0212741				4.00357	4.00031	3.99034	4.00334	0.0399939		2.14379	2.12338	2.12113	2.12133	0.0212741			5.39394	5.40521	5.3955	5.40991	0.0540114		3.99483	3.98254	4.00678	4.00022	0.0399609
			1140	0.0540185	0.0399977	0.0399635	0.0212817				4.00566	4.00067	3.98926	4.00349	0.0399977		2.14442	2.12486	2.12176	2.12163	0.0212817			5.39869	5.40649	5.39384	5.40841	0.0540185		3.99254	3.98186	4.00873	4.00226	0.0399635
			1141	0.0540275	0.0400077	0.039961	0.0212916				4.00657	4.00144	3.99163	4.00345	0.0400077		2.14452	2.12608	2.1228	2.12326	0.0212916			5.39987	5.40661	5.39536	5.40917	0.0540275		3.99313	3.98066	4.00694	4.00368	0.039961
			1142	0.0540438	0.0399985	0.0399637	0.0212855				4.00765	3.99915	3.99004	4.00256	0.0399985		2.14564	2.12581	2.12024	2.12252	0.0212855			5.39781	5.40721	5.39988	5.41263	0.0540438		3.99622	3.97923	4.00726	4.00277	0.0399637
			1143	0.0540368	0.0400256	0.0399825	0.0212892				4.0098	4.00271	3.99322	4.00453	0.0400256		2.14503	2.1262	2.12085	2.12361	0.0212892			5.39611	5.41001	5.39795	5.41066	0.0540368		3.99445	3.98337	4.01223	4.00296	0.0399825
			1144	0.0540378	0.0400209	0.0399881	0.0213116				4.00883	4.00397	3.99347	4.0021	0.0400209		2.14944	2.12694	2.12408	2.12418	0.0213116			5.39885	5.41077	5.39724	5.40825	0.0540378		3.99214	3.98263	4.01393	4.00653	0.0399881
			1145	0.0540315	0.0400221	0.0399739	0.0213178				4.00622	4.00564	3.99487	4.0021	0.0400221		2.14921	2.12749	2.12454	2.12586	0.0213178			5.39562	5.41066	5.3979	5.40843	0.0540315		3.99053	3.98216	4.01162	4.00526	0.0399739
			1146	0.0540387	0.0400006	0.0399882	0.0213287				4.00201	4.00635	3.9913	4.00058	0.0400006		2.15142	2.13021	2.12431	2.12555	0.0213287			5.39716	5.40925	5.39766	5.41142	0.0540387		3.99271	3.98307	4.01056	4.00895	0.0399882
			1147	0.0540377	0.0399945	0.0399992	0.0213375				4.00108	4.00568	3.99176	3.99927	0.0399945		2.15204	2.12994	2.12647	2.12657	0.0213375			5.40071	5.40664	5.39455	5.41317	0.0540377		3.9916	3.98413	4.01166	4.01229	0.0399992
			1148	0.0540474	0.0400026	0.0399977	0.0213335				4.00471	4.00265	3.99313	4.00054	0.0400026		2.15312	2.12989	2.12688	2.12351	0.0213335			5.40121	5.40494	5.39897	5.41386	0.0540474		3.99021	3.98537	4.01363	4.00985	0.0399977
			1149	0.0540598	0.039995	0.0399888	0.0213374				3.9999	4.00413	3.99079	4.00317	0.039995		2.1536	2.12973	2.12679	2.12485	0.0213374			5.40149	5.4031	5.40259	5.41676	0.0540598		3.99028	3.98285	4.01295	4.00946	0.0399888
			1150	0.0540697	0.0400071	0.039965	0.0213463				4.0016	4.00326	3.9922	4.00577	0.0400071		2.15567	2.12956	2.12847	2.12482	0.0213463			5.40682	5.40575	5.39843	5.41686	0.0540697		3.9857	3.98445	4.00847	4.00737	0.039965
			1151	0.0540774	0.039993	0.0399777	0.0213457				4.00414	4.00307	3.98716	4.00285	0.039993		2.1574	2.12991	2.12771	2.12325	0.0213457			5.4056	5.4067	5.40027	5.41838	0.0540774		3.98582	3.99011	4.00867	4.00649	0.0399777
			1152	0.0540868	0.0399961	0.0399768	0.0213505				4.00672	4.00162	3.98857	4.00153	0.0399961		2.15841	2.13189	2.12771	2.1222	0.0213505			5.40746	5.40704	5.40224	5.41798	0.0540868		3.98397	3.99043	4.01175	4.00456	0.0399768
			1153	0.0540865	0.0400029	0.0399751	0.0213597				4.00692	4.00151	3.98842	4.00431	0.0400029		2.16181	2.13225	2.12922	2.1206	0.0213597			5.40265	5.40756	5.40414	5.42026	0.0540865		3.98786	3.99089	4.01009	4.00119	0.0399751
			1154	0.0540779	0.0400087	0.0399691	0.021365				4.00768	4.00118	3.99092	4.00368	0.0400087		2.16252	2.13363	2.12865	2.12119	0.021365			5.4036	5.40617	5.40196	5.41943	0.0540779		3.98683	3.99165	4.00874	4.00041	0.0399691
			1155	0.0540829	0.0400058	0.0399676	0.0213683				4.00574	3.99831	3.99495	4.00331	0.0400058		2.16169	2.13488	2.12756	2.12319	0.0213683			5.40522	5.40667	5.40088	5.42037	0.0540829		3.98493	3.99118	4.01029	4.00066	0.0399676
			1156	0.0540786	0.0399922	0.0399772	0.021383				4.00391	3.99845	3.99128	4.00323	0.0399922		2.16328	2.13477	2.12986	2.12529	0.021383			5.40599	5.40791	5.39894	5.41861	0.0540786		3.98309	3.99143	4.0128	4.00357	0.0399772
			1157	0.0540911	0.0399931	0.0399795	0.0213879				4.00084	4.00133	3.99167	4.00342	0.0399931		2.16175	2.13481	2.13114	2.12745	0.0213879			5.40717	5.40685	5.39969	5.42276	0.0540911		3.98552	3.99088	4.01316	4.00223	0.0399795
			1158	0.0540892	0.0399944	0.0399966	0.021388				4.00382	4.00102	3.99083	4.00208	0.0399944		2.16112	2.13683	2.13011	2.12713	0.021388			5.40658	5.40608	5.40172	5.42131	0.0540892		3.9908	3.99077	4.01493	4.00212	0.0399966
			1159	0.0540731	0.039988	0.0399898	0.0213989				4.00356	3.99792	3.99053	4.00321	0.039988		2.16185	2.1383	2.13294	2.12645	0.0213989			5.40347	5.40501	5.39919	5.42158	0.0540731		3.99148	3.99128	4.01288	4.00027	0.0399898
			1160	0.0540534	0.0399954	0.039985	0.0214028				4.0037	3.99974	3.99308	4.00165	0.0399954		2.16367	2.13767	2.1336	2.12617	0.0214028			5.39696	5.40937	5.39466	5.42037	0.0540534		3.98993	3.99354	4.01335	3.9972	0.039985
			1161	0.0540413	0.0400077	0.0399843	0.0214069				4.00206	3.99946	3.99854	4.00301	0.0400077		2.1642	2.13705	2.13445	2.12705	0.0214069			5.39713	5.40561	5.39616	5.41763	0.0540413		3.98962	3.99318	4.01197	3.99894	0.0399843
			1162	0.0540426	0.0400183	0.0399695	0.0214189				4.00238	3.99863	4.00042	4.00588	0.0400183		2.16502	2.13785	2.13702	2.12767	0.0214189			5.39753	5.40452	5.39663	5.41837	0.0540426		3.98841	3.99017	4.01093	3.9983	0.0399695
			1163	0.0540551	0.0400211	0.0399525	0.0214343				4.00405	3.99918	4.00141	4.00382	0.0400211		2.16555	2.14267	2.1359	2.12961	0.0214343			5.39909	5.40604	5.39924	5.41769	0.0540551		3.98919	3.98889	4.00872	3.99421	0.0399525
			1164	0.0540544	0.0400257	0.0399692	0.0214487				4.00398	3.99958	4.00299	4.00373	0.0400257		2.16631	2.14436	2.13787	2.13093	0.0214487			5.39818	5.40578	5.3975	5.42031	0.0540544		3.99235	3.99111	4.01143	3.9928	0.0399692
			1165	0.0540498	0.0400207	0.0399666	0.0214587				4.00395	3.99827	4.0024	4.00367	0.0400207		2.16789	2.14456	2.14062	2.13041	0.0214587			5.40041	5.40569	5.39234	5.4215	0.0540498		3.98992	3.98944	4.01092	3.99638	0.0399666
			1166	0.0540561	0.0399987	0.0399522	0.021465				4.00252	3.99557	3.99898	4.0024	0.0399987		2.16859	2.14542	2.14194	2.13007	0.021465			5.40013	5.40421	5.39581	5.4223	0.0540561		3.98979	3.98861	4.00715	3.99532	0.0399522
			1167	0.0540659	0.0399928	0.039953	0.0214719				4.00471	3.99376	3.99759	4.00106	0.0399928		2.1693	2.14662	2.14256	2.13027	0.0214719			5.40445	5.40274	5.39301	5.42617	0.0540659		3.98878	3.98941	4.00936	3.99363	0.039953
			1168	0.0540668	0.0400159	0.039952	0.0214713				4.0103	3.99479	3.99984	4.00141	0.0400159		2.16981	2.14628	2.14141	2.13101	0.0214713			5.40596	5.40186	5.3915	5.42739	0.0540668		3.99162	3.98704	4.00646	3.99566	0.039952
			1169	0.054069	0.0400341	0.0399562	0.0214819				4.01013	3.99586	4.00231	4.00534	0.0400341		2.17121	2.14692	2.14297	2.13168	0.0214819			5.40437	5.40468	5.39216	5.42638	0.054069		3.99064	3.98958	4.00428	3.99797	0.0399562
			1170	0.0540703	0.0400481	0.0399626	0.0215076				4.01167	4.00178	4.00128	4.00452	0.0400481		2.17259	2.14971	2.14505	2.13568	0.0215076			5.40541	5.40461	5.39401	5.42407	0.0540703		3.99322	3.98919	4.00667	3.99596	0.0399626
			1171	0.0540666	0.0400506	0.0399739	0.0215173				4.00988	4.00282	4.00221	4.00532	0.0400506		2.17591	2.1487	2.14482	2.1375	0.0215173			5.405	5.4069	5.39407	5.42066	0.0540666		3.99483	3.99124	4.00879	3.9947	0.0399739
			1172	0.0540499	0.0400491	0.0399821	0.0215224				4.00829	4.00195	4.00373	4.00568	0.0400491		2.17626	2.15075	2.14537	2.13657	0.0215224			5.4064	5.40936	5.38923	5.41496	0.0540499		3.99359	3.99201	4.01099	3.99624	0.0399821
			1173	0.0540599	0.0400677	0.0399724	0.0215239				4.00985	4.00404	4.00427	4.00894	0.0400677		2.17677	2.15049	2.145	2.13732	0.0215239			5.40368	5.41192	5.39002	5.41832	0.0540599		3.99066	3.9922	4.00897	3.99712	0.0399724
			1174	0.0540755	0.0400557	0.0399758	0.0215384				4.00575	4.00235	4.00195	4.01224	0.0400557		2.17944	2.14959	2.14837	2.13795	0.0215384			5.40661	5.41329	5.39219	5.41812	0.0540755		3.99051	3.99357	4.00805	3.99819	0.0399758
			1175	0.0540549	0.0400525	0.0399666	0.0215491				4.00701	4.00143	3.99936	4.01318	0.0400525		2.17982	2.15227	2.14986	2.1377	0.0215491			5.40457	5.41099	5.38942	5.41699	0.0540549		3.99498	3.99168	4.00513	3.99482	0.0399666
			1176	0.0540753	0.0400348	0.0399834	0.0215439				4.00364	4.00113	3.99741	4.01173	0.0400348		2.17838	2.15189	2.14948	2.13782	0.0215439			5.40574	5.41161	5.3933	5.41949	0.0540753		3.99648	3.99238	4.00728	3.9972	0.0399834
			1177	0.054099	0.0400295	0.0399855	0.0215422				4.00172	4.00103	3.99663	4.01241	0.0400295		2.17745	2.15074	2.1496	2.1391	0.0215422			5.41009	5.41281	5.39855	5.41815	0.054099		3.99986	3.99223	4.00769	3.9944	0.0399855
			1178	0.054102	0.0400288	0.039976	0.0215581				4.00175	3.99908	3.99856	4.01211	0.0400288		2.17754	2.1535	2.15328	2.13892	0.0215581			5.40884	5.41224	5.39862	5.42109	0.054102		3.99601	3.99284	4.00786	3.99368	0.039976
			1179	0.0540964	0.0400262	0.0399867	0.0215604				4.00232	3.99692	3.99743	4.01381	0.0400262		2.17772	2.15372	2.15329	2.13944	0.0215604			5.40872	5.41231	5.39757	5.41996	0.0540964		3.99902	3.99261	4.00765	3.99539	0.0399867
			1180	0.054102	0.0400265	0.0399874	0.0215711				4.00526	3.99399	3.99839	4.01298	0.0400265		2.1808	2.15415	2.15402	2.13946	0.0215711			5.4121	5.40994	5.40064	5.41814	0.054102		3.99813	3.99641	4.00789	3.99254	0.0399874
			1181	0.0540948	0.0400184	0.0399926	0.0215682				4.00431	3.99423	3.99745	4.01138	0.0400184		2.18103	2.15261	2.15381	2.13982	0.0215682			5.41278	5.40691	5.39884	5.4194	0.0540948		4.00009	3.99881	4.00602	3.9921	0.0399926
			1182	0.0540759	0.0400244	0.0400033	0.0215646				4.00474	3.99447	3.99984	4.01071	0.0400244		2.17963	2.15241	2.15528	2.13853	0.0215646			5.40976	5.40521	5.399	5.41641	0.0540759		3.99859	4.00332	4.00611	3.9933	0.0400033
			1183	0.0540714	0.0400248	0.0399986	0.0215611				4.00448	3.99637	3.99764	4.01144	0.0400248		2.18015	2.15025	2.15257	2.14147	0.0215611			5.40926	5.40053	5.40356	5.41522	0.0540714		3.99984	4.00339	4.00513	3.99109	0.0399986
			1184	0.0540759	0.0400199	0.0399986	0.0215716				4.00444	3.99373	3.99725	4.01253	0.0400199		2.18073	2.15117	2.15469	2.14207	0.0215716			5.4088	5.40119	5.40659	5.41378	0.0540759		3.99551	4.00437	4.00758	3.99199	0.0399986
			1185	0.0540756	0.0400144	0.0399862	0.0215738				4.00402	3.99427	4.00001	4.00745	0.0400144		2.17972	2.15108	2.15535	2.14337	0.0215738			5.41045	5.40098	5.40456	5.41425	0.0540756		3.99614	4.00071	4.00576	3.99186	0.0399862
			1186	0.0540743	0.0400165	0.0399965	0.0215798				4.00427	3.99413	3.99949	4.0087	0.0400165		2.18086	2.15211	2.15562	2.14334	0.0215798			5.40855	5.40278	5.40249	5.41591	0.0540743		3.99767	4.00288	4.00472	3.99334	0.0399965
			1187	0.0540833	0.0400134	0.0399975	0.0215805				4.00513	3.99316	3.99981	4.00727	0.0400134		2.18227	2.15014	2.15571	2.14409	0.0215805			5.40934	5.40226	5.40572	5.41598	0.0540833		4.00068	4.00242	4.00465	3.99124	0.0399975
			1188	0.0540731	0.0400116	0.0399992	0.0215876				4.00688	3.99508	3.99901	4.00368	0.0400116		2.18309	2.15114	2.1584	2.14241	0.0215876			5.4112	5.40229	5.40054	5.41521	0.0540731		4.00312	4.0007	4.00304	3.99281	0.0399992
			1189	0.0540622	0.0400285	0.040003	0.0215991				4.00821	3.99846	4.00092	4.00381	0.0400285		2.18218	2.15202	2.16088	2.14455	0.0215991			5.41088	5.40042	5.3982	5.41539	0.0540622		4.00535	4.00289	4.00193	3.991	0.040003
			1190	0.0540555	0.0400322	0.0400224	0.0216142				4.00738	3.99813	4.00106	4.0063	0.0400322		2.18283	2.15396	2.16411	2.14476	0.0216142			5.40823	5.40468	5.39421	5.41509	0.0540555		4.00883	4.00329	4.00395	3.99291	0.0400224
			1191	0.0540487	0.0400248	0.040013	0.0216111				4.00634	3.99574	4.00052	4.00732	0.0400248		2.18124	2.15426	2.16496	2.14397	0.0216111			5.40845	5.40793	5.39109	5.41202	0.0540487		4.00913	4.00031	4.00543	3.99032	0.040013
			1192	0.0540602	0.0400413	0.0400185	0.0216019				4.00824	3.99809	4.00171	4.00849	0.0400413		2.18036	2.15172	2.16484	2.14383	0.0216019			5.40632	5.41016	5.39548	5.41212	0.0540602		4.00892	4.00073	4.00526	3.99248	0.0400185
			1193	0.054058	0.0400334	0.0400094	0.021594				4.00654	4.00017	3.99814	4.00851	0.0400334		2.17814	2.14919	2.16469	2.14557	0.021594			5.40558	5.41069	5.39294	5.414	0.054058		4.00607	4.00314	4.00116	3.99339	0.0400094
			1194	0.0540537	0.0400314	0.0400079	0.0215953				4.0068	3.99685	3.99772	4.01119	0.0400314		2.17811	2.14895	2.16517	2.14588	0.0215953			5.40387	5.4091	5.39243	5.4161	0.0540537		4.0052	4.00229	4.00072	3.99496	0.0400079
			1195	0.0540483	0.0400413	0.0400148	0.0215899				4.00561	3.99857	4.00109	4.01123	0.0400413		2.17686	2.1477	2.16541	2.14597	0.0215899			5.40834	5.40572	5.39294	5.41232	0.0540483		4.00503	4.00428	4.00219	3.99443	0.0400148
			1196	0.0540466	0.0400435	0.0400159	0.0215904				4.00461	4.00056	4.0011	4.01115	0.0400435		2.17703	2.14902	2.1654	2.14468	0.0215904			5.40724	5.40785	5.39193	5.41162	0.0540466		4.00695	4.00556	3.99901	3.99483	0.0400159
			1197	0.0540697	0.0400552	0.0400129	0.0216032				4.00671	4.00082	4.00372	4.01084	0.0400552		2.17769	2.14894	2.1666	2.14805	0.0216032			5.40844	5.41238	5.39467	5.4124	0.0540697		4.00631	4.00514	3.99779	3.99591	0.0400129
			1198	0.0540683	0.0400531	0.0400203	0.0216121				4.00609	3.99896	4.00406	4.01213	0.0400531		2.17885	2.14875	2.16873	2.14852	0.0216121			5.41361	5.40719	5.39517	5.41136	0.0540683		4.00714	4.00436	4.00044	3.99617	0.0400203
			1199	0.0540531	0.0400493	0.0400076	0.0216121				4.00151	4.00143	4.00284	4.01394	0.0400493		2.17813	2.14769	2.16897	2.15006	0.0216121			5.41055	5.40717	5.39222	5.41131	0.0540531		4.00816	3.99988	4.00087	3.99413	0.0400076
			1200	0.0540609	0.0400604	0.0399867	0.0216187				4.00646	4.00071	4.00237	4.01461	0.0400604		2.17696	2.14951	2.17193	2.14908	0.0216187			5.4137	5.40666	5.39476	5.40923	0.0540609		4.00797	3.99678	3.99923	3.99069	0.0399867
			1201	0.0540629	0.0400601	0.0399959	0.0216362				4.00959	3.99749	4.0005	4.01648	0.0400601		2.17753	2.15236	2.17351	2.15106	0.0216362			5.41359	5.40636	5.39798	5.40722	0.0540629		4.00717	3.99881	4.00199	3.99039	0.0399959
			1202	0.0540612	0.04008	0.0399918	0.021642				4.01078	3.9988	4.00463	4.01779	0.04008		2.17938	2.15246	2.1732	2.15177	0.021642			5.41538	5.40306	5.40016	5.40588	0.0540612		4.00481	3.99977	4.00305	3.9891	0.0399918
			1203	0.0540612	0.0400735	0.0399915	0.0216483				4.00962	3.99829	4.00284	4.01864	0.0400735		2.18166	2.15273	2.17349	2.15143	0.0216483			5.41139	5.40381	5.401	5.40827	0.0540612		4.00152	3.99794	4.00472	3.9924	0.0399915
			1204	0.0540781	0.0400713	0.0399739	0.0216514				4.00937	3.9966	4.00439	4.01816	0.0400713		2.18213	2.15312	2.17285	2.15246	0.0216514			5.41503	5.40769	5.39877	5.40975	0.0540781		3.99897	3.99523	4.00493	3.99045	0.0399739
			1205	0.0540699	0.0400663	0.0399608	0.0216538				4.01222	3.99515	4.00202	4.0171	0.0400663		2.18113	2.15372	2.17267	2.15401	0.0216538			5.41416	5.405	5.39834	5.41045	0.0540699		3.99933	3.98915	4.00564	3.99019	0.0399608
			1206	0.054067	0.0400576	0.0399548	0.021664				4.00945	3.9967	4.00026	4.01664	0.0400576		2.1828	2.155	2.17292	2.15489	0.021664			5.41393	5.40817	5.39667	5.40802	0.054067		4.00047	3.98905	4.00539	3.98699	0.0399548
			1207	0.0540758	0.0400623	0.0399606	0.0216588				4.0133	3.99539	4.00102	4.01522	0.0400623		2.18361	2.15515	2.17288	2.15188	0.0216588			5.41284	5.40953	5.39824	5.40972	0.0540758		3.99839	3.99293	4.00576	3.98714	0.0399606
			1208	0.0540947	0.0400621	0.0399489	0.0216576				4.01407	3.99569	4.00077	4.01431	0.0400621		2.18273	2.15626	2.17317	2.15087	0.0216576			5.41731	5.41262	5.39747	5.41049	0.0540947		3.99556	3.99129	4.00272	3.99001	0.0399489
			1209	0.0540973	0.0400547	0.0399664	0.0216675				4.0107	3.99982	4.0009	4.01046	0.0400547		2.18297	2.15844	2.17269	2.15289	0.0216675			5.42004	5.4096	5.39914	5.41012	0.0540973		3.99142	3.99607	4.00525	3.99383	0.0399664
			1210	0.0541016	0.0400563	0.0399781	0.0216672				4.01057	3.99986	4.00082	4.01126	0.0400563		2.18292	2.15722	2.17449	2.15226	0.0216672			5.42218	5.41217	5.39694	5.40934	0.0541016		3.9934	3.9953	4.00749	3.99505	0.0399781
			1211	0.0541015	0.040059	0.0399724	0.0216741				4.01073	4.00022	4.00328	4.00937	0.040059		2.18316	2.15771	2.17484	2.15394	0.0216741			5.42287	5.41073	5.39807	5.40894	0.0541015		3.99521	3.99587	4.00539	3.9925	0.0399724
			1212	0.0541053	0.0400504	0.0399765	0.0216821				4.01271	4.00043	3.99897	4.00804	0.0400504		2.18347	2.15865	2.17542	2.15528	0.0216821			5.4256	5.41059	5.39978	5.40616	0.0541053		3.99194	3.99744	4.00908	3.99215	0.0399765
			1213	0.0540915	0.0400462	0.0399952	0.0216819				4.01304	3.99994	3.99621	4.00927	0.0400462		2.18259	2.15769	2.17603	2.15644	0.0216819			5.42505	5.40357	5.39975	5.40823	0.0540915		3.99399	3.99895	4.01462	3.99052	0.0399952
			1214	0.0540902	0.0400418	0.0399891	0.0216833				4.00988	4.00033	4.00061	4.00592	0.0400418		2.18217	2.15942	2.17768	2.15406	0.0216833			5.42329	5.40183	5.40154	5.40943	0.0540902		3.99374	3.99667	4.01384	3.99139	0.0399891
			1215	0.0540851	0.0400335	0.0399878	0.0216868				4.00551	4.00061	3.99997	4.00733	0.0400335		2.18333	2.15756	2.17734	2.1565	0.0216868			5.41968	5.40255	5.40435	5.40745	0.0540851		3.99208	3.99556	4.01535	3.99213	0.0399878
			1216	0.0540923	0.040033	0.0399935	0.021699				4.00573	3.99869	3.99988	4.00891	0.040033		2.18635	2.15904	2.17678	2.15745	0.021699			5.41924	5.4035	5.40571	5.40849	0.0540923		3.9915	3.99618	4.01705	3.99267	0.0399935
			1217	0.0540986	0.0400355	0.0399862	0.021711				4.00851	3.99793	4.00033	4.00742	0.0400355		2.18868	2.15942	2.17594	2.16034	0.021711			5.41859	5.4046	5.40687	5.40938	0.0540986		3.99	3.99626	4.01574	3.99248	0.0399862
			1218	0.0540936	0.0400328	0.0399863	0.0217259				4.00902	3.99829	4.00063	4.00518	0.0400328		2.19098	2.15992	2.17802	2.16145	0.0217259			5.4158	5.4065	5.4059	5.40923	0.0540936		3.99101	3.99283	4.01675	3.99394	0.0399863
			1219	0.0540991	0.0400244	0.0399777	0.0217213				4.00683	3.99971	4.0032	4.00002	0.0400244		2.18985	2.15862	2.1774	2.16264	0.0217213			5.41758	5.40609	5.4082	5.40778	0.0540991		3.98726	3.9905	4.01629	3.99701	0.0399777
			1220	0.0540892	0.0400227	0.0399585	0.0217347				4.00621	4.00096	4.00553	3.99639	0.0400227		2.19028	2.16221	2.17936	2.16204	0.0217347			5.41945	5.40407	5.40598	5.40615	0.0540892		3.98756	3.98877	4.01201	3.99504	0.0399585
			1221	0.0540977	0.0400266	0.0399696	0.0217296				4.00912	3.99992	4.0031	3.99848	0.0400266		2.18966	2.16133	2.17765	2.1632	0.0217296			5.42122	5.40358	5.40512	5.40916	0.0540977		3.99024	3.98969	4.01357	3.99432	0.0399696
			1222	0.0541065	0.0400362	0.0399717	0.0217223				4.00805	3.99993	4.00604	4.00046	0.0400362		2.18895	2.16036	2.17652	2.16308	0.0217223			5.42062	5.40438	5.40761	5.41	0.0541065		3.98898	3.99182	4.01385	3.99404	0.0399717
			1223	0.0541056	0.0400435	0.0399765	0.0217183				4.00798	4.00158	4.0066	4.00124	0.0400435		2.18722	2.15857	2.1783	2.16323	0.0217183			5.41945	5.40214	5.40914	5.41151	0.0541056		3.98833	3.99325	4.01532	3.99371	0.0399765
			1224	0.0541101	0.0400491	0.0399696	0.0217069				4.01009	3.99983	4.00706	4.00264	0.0400491		2.18743	2.15828	2.17702	2.16004	0.0217069			5.42037	5.40408	5.40897	5.4106	0.0541101		3.98749	3.99501	4.01116	3.99419	0.0399696
			1225	0.0541051	0.040044	0.0399777	0.0217115				4.01238	3.99611	4.00414	4.00498	0.040044		2.18558	2.15968	2.17814	2.1612	0.0217115			5.41837	5.40628	5.40598	5.4114	0.0541051		3.98875	3.99593	4.01213	3.99427	0.0399777
			1226	0.0540923	0.0400327	0.0399849	0.021711				4.01241	3.99696	3.99868	4.00502	0.0400327		2.18478	2.15693	2.18012	2.16256	0.021711			5.41673	5.40815	5.4015	5.41053	0.0540923		3.99032	3.99697	4.01163	3.99503	0.0399849
			1227	0.0540965	0.0400372	0.0399847	0.0217163				4.01198	3.9995	3.99577	4.00764	0.0400372		2.18701	2.15897	2.17965	2.1609	0.0217163			5.4187	5.40588	5.4033	5.41072	0.0540965		3.99348	3.99726	4.00924	3.99391	0.0399847
			1228	0.0540995	0.040046	0.0399988	0.0217153				4.01166	3.9997	3.9987	4.00835	0.040046		2.18721	2.15894	2.18	2.15996	0.0217153			5.4181	5.40687	5.40538	5.40944	0.0540995		3.99806	3.99967	4.00828	3.99349	0.0399988
			1229	0.0541021	0.0400657	0.0399852	0.0217265				4.01449	4.00099	4.00049	4.01031	0.0400657		2.18949	2.16087	2.17951	2.16075	0.0217265			5.41541	5.40628	5.40981	5.40934	0.0541021		3.99459	3.99804	4.00927	3.99217	0.0399852
			1230	0.0540945	0.0400673	0.039986	0.0217391				4.01617	3.99976	3.9986	4.01237	0.0400673		2.18923	2.16321	2.18054	2.16267	0.0217391			5.41276	5.4055	5.40993	5.4096	0.0540945		3.99289	4.00012	4.00922	3.99217	0.039986
			1231	0.0540931	0.0400697	0.0399988	0.021736				4.01715	3.9985	3.99894	4.01329	0.0400697		2.18803	2.1644	2.17821	2.16374	0.021736			5.41119	5.4061	5.41071	5.40925	0.0540931		3.99319	4.00129	4.00777	3.99729	0.0399988
			1232	0.0540801	0.0400713	0.0399885	0.0217521				4.01605	3.99719	4.00247	4.01279	0.0400713		2.18895	2.1652	2.18187	2.16482	0.0217521			5.40514	5.40527	5.41378	5.40785	0.0540801		3.98889	3.99812	4.0119	3.99648	0.0399885
			1233	0.0540643	0.0400687	0.0399922	0.0217551				4.01769	3.99679	4.00308	4.00994	0.0400687		2.18972	2.16558	2.18218	2.16455	0.0217551			5.40778	5.40259	5.41088	5.40447	0.0540643		3.98861	4.00148	4.01175	3.99504	0.0399922
			1234	0.0540615	0.0400418	0.0399826	0.0217556				4.01357	3.99638	3.99952	4.00725	0.0400418		2.19041	2.16348	2.18281	2.16554	0.0217556			5.40321	5.40396	5.40863	5.40881	0.0540615		3.98583	4.00071	4.01061	3.99591	0.0399826
			1235	0.0540602	0.0400233	0.039989	0.0217593				4.01179	3.9958	3.99834	4.0034	0.0400233		2.19024	2.16501	2.18279	2.16567	0.0217593			5.40171	5.40399	5.40884	5.40954	0.0540602		3.98872	3.99829	4.01194	3.99666	0.039989
			1236	0.0540573	0.0400249	0.0399877	0.0217715				4.01397	3.99351	3.99805	4.00441	0.0400249		2.19144	2.16626	2.18423	2.16666	0.0217715			5.39904	5.40289	5.4098	5.41118	0.0540573		3.98764	3.99634	4.01572	3.99536	0.0399877
			1237	0.054051	0.0400261	0.0399869	0.0217769				4.01183	3.99469	3.99876	4.00516	0.0400261		2.19218	2.16617	2.18501	2.16741	0.0217769			5.39428	5.40212	5.41208	5.41191	0.054051		3.98676	3.99545	4.01569	3.99686	0.0399869
			1238	0.0540389	0.0400177	0.0399834	0.0217798				4.01081	3.99273	3.99799	4.00556	0.0400177		2.19247	2.16666	2.1852	2.16761	0.0217798			5.39023	5.40304	5.41029	5.412	0.0540389		3.98939	3.99363	4.01569	3.99464	0.0399834
			1239	0.0540388	0.0400203	0.0399744	0.0217866				4.01127	3.99475	3.99694	4.00518	0.0400203		2.1929	2.16948	2.18432	2.16793	0.0217866			5.39304	5.39996	5.4107	5.41181	0.0540388		3.98905	3.99519	4.01425	3.99127	0.0399744
			1240	0.054054	0.040013	0.0399664	0.021784				4.01219	3.99607	3.99375	4.0032	0.040013		2.19243	2.17056	2.18475	2.16587	0.021784			5.39073	5.40436	5.41228	5.41423	0.054054		3.98863	3.99454	4.01388	3.98952	0.0399664
			1241	0.0540468	0.0400029	0.03996	0.0217822				4.01057	3.99582	3.99228	4.00246	0.0400029		2.19056	2.17082	2.18527	2.16623	0.0217822			5.38816	5.40585	5.41378	5.41091	0.0540468		3.99047	3.98898	4.0123	3.99226	0.03996
			1242	0.0540582	0.0400115	0.0399486	0.0217884				4.01452	3.99679	3.99308	4.00021	0.0400115		2.1922	2.17209	2.18531	2.16574	0.0217884			5.38989	5.40687	5.41783	5.40869	0.0540582		3.98848	3.9872	4.01437	3.9894	0.0399486
			1243	0.0540679	0.0399974	0.039963	0.021795				4.01242	3.99387	3.99266	4.00001	0.0399974		2.19142	2.17072	2.18696	2.16889	0.021795			5.38954	5.41012	5.41781	5.40967	0.0540679		3.9916	3.98987	4.01554	3.9882	0.039963
			1244	0.0540869	0.0400044	0.0399649	0.0218044				4.01371	3.99269	3.99451	4.00085	0.0400044		2.19249	2.17337	2.18794	2.16796	0.0218044			5.3916	5.41255	5.41641	5.4142	0.0540869		3.99302	3.98825	4.01355	3.99112	0.0399649
			1245	0.0540969	0.040006	0.0399628	0.0218012				4.01282	3.998	3.99107	4.00051	0.040006		2.19242	2.17252	2.18814	2.16742	0.0218012			5.3946	5.41118	5.42124	5.41172	0.0540969		3.98991	3.98847	4.0178	3.98895	0.0399628
			1246	0.0541042	0.0400148	0.0399711	0.0218054				4.00975	3.99986	3.99296	4.00334	0.0400148		2.19499	2.17545	2.18524	2.16647	0.0218054			5.39337	5.41589	5.4202	5.41225	0.0541042		3.99018	3.98745	4.02078	3.99001	0.0399711
			1247	0.0541068	0.0400044	0.0399557	0.0218161				4.00779	3.99851	3.99355	4.00192	0.0400044		2.19538	2.17663	2.18666	2.16778	0.0218161			5.39234	5.41199	5.42531	5.41308	0.0541068		3.98679	3.98768	4.01743	3.99038	0.0399557
			1248	0.0541245	0.04001	0.0399585	0.0218133				4.00506	4.00113	3.9941	4.00372	0.04001		2.1959	2.1753	2.18695	2.16719	0.0218133			5.39568	5.41234	5.42443	5.41736	0.0541245		3.98673	3.98808	4.0162	3.99237	0.0399585
			1249	0.054132	0.0400136	0.0399561	0.0218177				4.005	4.00293	3.99131	4.00622	0.0400136		2.19516	2.1767	2.18742	2.16779	0.0218177			5.39613	5.4131	5.42628	5.41726	0.054132		3.98635	3.98796	4.01757	3.99057	0.0399561
			1250	0.0541234	0.0400258	0.0399645	0.0218217				4.00787	4.00415	3.99136	4.00693	0.0400258		2.19651	2.17717	2.18805	2.16695	0.0218217			5.39395	5.41549	5.4246	5.41532	0.0541234		3.9865	3.99017	4.01763	3.9915	0.0399645
			1251	0.0541122	0.0400197	0.0399833	0.0218305				4.00565	4.00283	3.99299	4.00642	0.0400197		2.19881	2.17713	2.18719	2.16906	0.0218305			5.3918	5.41896	5.42155	5.41258	0.0541122		3.98705	3.99061	4.02242	3.99323	0.0399833
			1252	0.0541307	0.0400155	0.039974	0.0218397				4.00468	4.00433	3.9927	4.00447	0.0400155		2.20045	2.17732	2.1873	2.17082	0.0218397			5.39426	5.41888	5.42434	5.41481	0.0541307		3.98421	3.99296	4.02015	3.99227	0.039974
			1253	0.0541307	0.040014	0.0399555	0.0218408				4.00616	4.00279	3.99193	4.0047	0.040014		2.19965	2.179	2.18592	2.17176	0.0218408			5.39168	5.41685	5.42844	5.41531	0.0541307		3.98284	3.99236	4.01791	3.9891	0.0399555
			1254	0.0541335	0.0400202	0.0399553	0.0218502				4.00433	4.00474	3.9908	4.00821	0.0400202		2.20314	2.18117	2.18544	2.17033	0.0218502			5.39201	5.4172	5.43079	5.4134	0.0541335		3.98207	3.99387	4.01828	3.98788	0.0399553
			1255	0.0541478	0.0399965	0.0399637	0.0218595				4.00424	3.99968	3.98906	4.00563	0.0399965		2.20303	2.18224	2.1889	2.16962	0.0218595			5.39312	5.41796	5.43258	5.41544	0.0541478		3.98308	3.99603	4.01786	3.98849	0.0399637
			1256	0.054121	0.0399986	0.0399728	0.0218737				4.00363	3.99878	3.98971	4.00732	0.0399986		2.2044	2.18304	2.19068	2.17136	0.0218737			5.38917	5.41712	5.43023	5.41189	0.054121		3.98686	3.99922	4.01409	3.98895	0.0399728
			1257	0.0541076	0.0399947	0.0399613	0.021876				4.00291	3.99894	3.99085	4.00517	0.0399947		2.20241	2.18229	2.19345	2.17225	0.021876			5.38552	5.41687	5.43039	5.41024	0.0541076		3.98393	3.99824	4.01374	3.98862	0.0399613
			1258	0.0541184	0.0399826	0.039968	0.0218864				4.00428	3.99595	3.9899	4.0029	0.0399826		2.20307	2.18271	2.19506	2.17372	0.0218864			5.39009	5.41797	5.42804	5.41127	0.0541184		3.98595	3.99873	4.01444	3.9881	0.039968
			1259	0.0541231	0.0399938	0.0399582	0.0218848				4.00805	3.99449	3.99047	4.00451	0.0399938		2.20211	2.18331	2.19433	2.17419	0.0218848			5.39355	5.41767	5.4285	5.40952	0.0541231		3.98337	3.99824	4.01441	3.98727	0.0399582
			1260	0.0541171	0.0399987	0.0399658	0.0218951				4.00941	3.99345	3.98792	4.00869	0.0399987		2.20247	2.18572	2.19583	2.17401	0.0218951			5.39474	5.41717	5.43081	5.40411	0.0541171		3.98394	3.99704	4.01592	3.98941	0.0399658
			1261	0.0541269	0.0400105	0.0399587	0.0218923				4.01311	3.99047	3.99148	4.00912	0.0400105		2.20384	2.18203	2.1964	2.17464	0.0218923			5.39575	5.42115	5.42999	5.40386	0.0541269		3.98338	3.99738	4.01487	3.98784	0.0399587
			1262	0.0541331	0.0400075	0.0399732	0.0219025				4.01456	3.99223	3.98859	4.00764	0.0400075		2.20419	2.18254	2.19754	2.17673	0.0219025			5.40132	5.42136	5.42654	5.404	0.0541331		3.98433	4.00049	4.01453	3.98994	0.0399732
			1263	0.0541473	0.040022	0.0399773	0.0219066				4.01647	3.99305	3.99043	4.00884	0.040022		2.20456	2.18361	2.19764	2.17685	0.0219066			5.40089	5.42292	5.43032	5.40477	0.0541473		3.98453	4.00265	4.01476	3.98899	0.0399773
			1264	0.0541461	0.0400317	0.0399681	0.0219227				4.01772	3.99351	3.99035	4.01112	0.0400317		2.20662	2.18416	2.20053	2.17776	0.0219227			5.40531	5.41993	5.43044	5.40277	0.0541461		3.98519	3.99986	4.0144	3.98781	0.0399681
			1265	0.0541474	0.0400342	0.0399777	0.0219271				4.01951	3.99346	3.99056	4.01014	0.0400342		2.20719	2.18266	2.20315	2.17785	0.0219271			5.40449	5.42297	5.4287	5.4028	0.0541474		3.98679	3.99844	4.01585	3.99001	0.0399777
			1266	0.0541515	0.0400347	0.0399695	0.0219415				4.02057	3.99338	3.99234	4.00761	0.0400347		2.21186	2.17985	2.20546	2.17943	0.0219415			5.40833	5.42243	5.42905	5.40079	0.0541515		3.98615	4.00036	4.01461	3.9867	0.0399695
			1267	0.0541507	0.0400457	0.0399679	0.0219534				4.02018	3.99575	3.99408	4.00827	0.0400457		2.21122	2.18126	2.20924	2.17965	0.0219534			5.41208	5.42159	5.42905	5.39754	0.0541507		3.98625	3.99895	4.01447	3.98749	0.0399679
			1268	0.0541797	0.0400453	0.039968	0.0219612				4.01785	3.99544	3.99454	4.0103	0.0400453		2.21171	2.18195	2.21131	2.17949	0.0219612			5.41779	5.4231	5.4311	5.39989	0.0541797		3.98874	4.0004	4.01325	3.98481	0.039968
			1269	0.0541916	0.0400505	0.0399699	0.021969				4.01847	3.99634	3.99456	4.01082	0.0400505		2.21251	2.18373	2.2109	2.18044	0.021969			5.41585	5.425	5.43309	5.40268	0.0541916		3.98546	3.9994	4.01687	3.98624	0.0399699
			1270	0.0541708	0.0400388	0.0399648	0.0219683				4.01628	3.99033	3.99565	4.01325	0.0400388		2.21318	2.18477	2.20962	2.17973	0.0219683			5.41577	5.42518	5.42779	5.39959	0.0541708		3.98872	3.99763	4.01399	3.9856	0.0399648
			1271	0.0541678	0.04004	0.0399557	0.0219555				4.01654	3.99173	3.99371	4.01404	0.04004		2.21245	2.18284	2.20772	2.1792	0.0219555			5.41276	5.42929	5.42553	5.39954	0.0541678		3.98742	3.9955	4.01375	3.98562	0.0399557
			1272	0.0541812	0.0400444	0.039956	0.0219586				4.0147	3.99075	3.99787	4.01445	0.0400444		2.21232	2.1829	2.20625	2.18196	0.0219586			5.4146	5.43124	5.42358	5.40306	0.0541812		3.98698	3.99698	4.01374	3.98468	0.039956
			1273	0.054172	0.0400452	0.0399654	0.0219555				4.01406	3.99199	3.99886	4.01319	0.0400452		2.21004	2.18311	2.20527	2.18377	0.0219555			5.41156	5.42987	5.42204	5.40534	0.054172		3.98708	3.99633	4.01518	3.98759	0.0399654
			1274	0.0541888	0.0400541	0.0399707	0.0219561				4.01387	3.99276	4.00082	4.0142	0.0400541		2.21107	2.18302	2.20409	2.18426	0.0219561			5.41169	5.43464	5.42443	5.40477	0.0541888		3.98752	3.99891	4.01201	3.98983	0.0399707
			1275	0.0541813	0.0400466	0.0399654	0.0219398				4.01629	3.99299	3.99848	4.01089	0.0400466		2.20994	2.18164	2.20214	2.18219	0.0219398			5.41504	5.43097	5.42403	5.40247	0.0541813		3.98875	3.99588	4.01232	3.98923	0.0399654
			1276	0.0541759	0.0400446	0.0399756	0.0219515				4.01624	3.99205	4.00099	4.00858	0.0400446		2.21184	2.18183	2.20501	2.18191	0.0219515			5.41669	5.4312	5.42031	5.40215	0.0541759		3.99174	3.99676	4.01057	3.9912	0.0399756
			1277	0.0541866	0.0400509	0.0399934	0.021961				4.01703	3.99155	4.00198	4.0098	0.0400509		2.21352	2.18017	2.207	2.18372	0.021961			5.42016	5.42661	5.42077	5.4071	0.0541866		3.99142	3.99944	4.01284	3.99365	0.0399934
			1278	0.0541887	0.040033	0.0399936	0.0219624				4.01516	3.98947	3.99986	4.00869	0.040033		2.21228	2.18221	2.20603	2.18443	0.0219624			5.42258	5.42684	5.42216	5.40392	0.0541887		3.99246	3.99842	4.01172	3.99486	0.0399936
			1279	0.0541927	0.0400259	0.0399871	0.0219602				4.01435	3.98898	3.99846	4.00858	0.0400259		2.21214	2.1818	2.20813	2.182	0.0219602			5.42133	5.42786	5.4227	5.4052	0.0541927		3.9911	4.00271	4.0094	3.99165	0.0399871
			1280	0.0541876	0.0400277	0.0399714	0.0219655				4.01355	3.98887	4.00055	4.00809	0.0400277		2.21454	2.18201	2.20836	2.18128	0.0219655			5.41838	5.43034	5.42189	5.40441	0.0541876		3.98775	4.00245	4.00616	3.9922	0.0399714
			1281	0.0541966	0.0400359	0.0399706	0.0219648				4.01618	3.98843	4.00165	4.0081	0.0400359		2.21508	2.18196	2.20803	2.18084	0.0219648			5.42103	5.43072	5.42169	5.4052	0.0541966		3.98681	4.0008	4.00641	3.99421	0.0399706
			1282	0.0541989	0.0400292	0.0399821	0.0219639				4.01408	3.98805	4.00165	4.00792	0.0400292		2.21404	2.18264	2.20577	2.18311	0.0219639			5.42228	5.42933	5.42271	5.40524	0.0541989		3.9891	4.00206	4.0077	3.99397	0.0399821
			1283	0.0541855	0.0400269	0.0399745	0.0219678				4.01412	3.99095	3.99853	4.00717	0.0400269		2.21389	2.18409	2.20531	2.18381	0.0219678			5.42128	5.43106	5.41768	5.40418	0.0541855		3.98779	4.00433	4.00555	3.99215	0.0399745
			1284	0.0541798	0.0400197	0.0399909	0.0219584				4.01138	3.99055	3.99845	4.00748	0.0400197		2.21381	2.18483	2.20303	2.18168	0.0219584			5.417	5.43133	5.41833	5.40525	0.0541798		3.98865	4.00556	4.00629	3.99587	0.0399909
			1285	0.0541768	0.0400329	0.0399775	0.0219612				4.01534	3.99102	4.00016	4.00665	0.0400329		2.213	2.18462	2.2056	2.18127	0.0219612			5.41777	5.42618	5.41705	5.40974	0.0541768		3.98752	4.00398	4.00349	3.99603	0.0399775
			1286	0.0541582	0.0400258	0.0399815	0.0219562				4.01491	3.99017	3.99898	4.00624	0.0400258		2.21071	2.1864	2.20544	2.17993	0.0219562			5.41738	5.42296	5.41684	5.40612	0.0541582		3.98714	4.00629	4.00488	3.99431	0.0399815
			1287	0.054163	0.0400251	0.0399721	0.0219562				4.01312	3.99233	3.99815	4.00646	0.0400251		2.20963	2.18721	2.20741	2.17822	0.0219562			5.41684	5.42507	5.41759	5.40569	0.054163		3.98507	4.00531	4.00556	3.9929	0.0399721
			1288	0.054151	0.0400134	0.039976	0.0219502				4.01191	3.99135	3.99554	4.00657	0.0400134		2.21008	2.18498	2.20566	2.17934	0.0219502			5.41645	5.42549	5.41494	5.40353	0.054151		3.98324	4.00535	4.00806	3.99374	0.039976
			1289	0.0541448	0.0400072	0.0399963	0.0219488				4.01079	3.98983	3.99654	4.00574	0.0400072		2.20822	2.18741	2.20556	2.17832	0.0219488			5.41595	5.42503	5.41348	5.40346	0.0541448		3.98427	4.0087	4.00839	3.99717	0.0399963
			1290	0.0541503	0.0400037	0.0399984	0.0219466				4.00977	3.9905	3.99704	4.00418	0.0400037		2.20889	2.18638	2.20438	2.17899	0.0219466			5.41802	5.42779	5.41201	5.40231	0.0541503		3.9827	4.0088	4.0093	3.99856	0.0399984
			1291	0.0541584	0.040008	0.0400108	0.0219557				4.01582	3.98952	3.99659	4.00127	0.040008		2.2096	2.18685	2.20459	2.18127	0.0219557			5.41483	5.42759	5.41585	5.4051	0.0541584		3.98339	4.0107	4.0119	3.99833	0.0400108
			1292	0.0541809	0.0400173	0.0400063	0.0219598				4.01762	3.99092	3.99527	4.00311	0.0400173		2.20779	2.18788	2.20553	2.18273	0.0219598			5.41781	5.42967	5.41569	5.40919	0.0541809		3.9818	4.01102	4.00963	4.00008	0.0400063
			1293	0.0541783	0.0400138	0.0399974	0.0219651				4.01569	3.98995	3.99696	4.00291	0.0400138		2.20561	2.18831	2.20736	2.18478	0.0219651			5.42327	5.42692	5.41325	5.40786	0.0541783		3.97995	4.01327	4.00807	3.99766	0.0399974
			1294	0.0541771	0.0400132	0.0399978	0.0219651				4.01619	3.99332	3.99557	4.00021	0.0400132		2.20443	2.18959	2.20614	2.18589	0.0219651			5.42121	5.4263	5.41547	5.40787	0.0541771		3.97983	4.01459	4.00931	3.99539	0.0399978
			1295	0.0541744	0.0399883	0.0399951	0.0219677				4.01156	3.99125	3.9944	3.99811	0.0399883		2.20457	2.18899	2.20749	2.18603	0.0219677			5.42046	5.4235	5.41551	5.41031	0.0541744		3.97937	4.0152	4.00812	3.99535	0.0399951
			1296	0.0541837	0.0400052	0.04001	0.0219719				4.00943	3.99492	3.99787	3.99987	0.0400052		2.20708	2.1884	2.20882	2.18447	0.0219719			5.42335	5.42428	5.41561	5.41024	0.0541837		3.98236	4.01518	4.00889	3.99756	0.04001
			1297	0.0541727	0.0400139	0.0400104	0.0219721				4.00783	4.00061	3.99863	3.99849	0.0400139		2.20645	2.1892	2.20941	2.18379	0.0219721			5.4236	5.42361	5.41329	5.40859	0.0541727		3.98349	4.01421	4.00602	4.00043	0.0400104
			1298	0.0541703	0.0400111	0.0400168	0.021955				4.00693	4.00166	3.99903	3.99683	0.0400111		2.2035	2.19142	2.20609	2.18097	0.021955			5.42148	5.42281	5.41316	5.41068	0.0541703		3.98805	4.01505	4.00568	3.99792	0.0400168
			1299	0.0541702	0.0400245	0.0400062	0.0219643				4.00839	4.00115	4.00026	4.00001	0.0400245		2.20417	2.19369	2.20479	2.18308	0.0219643			5.42143	5.42257	5.41296	5.4111	0.0541702		3.99098	4.01335	4.0013	3.99684	0.0400062
			1300	0.0541633	0.0400361	0.040011	0.0219737				4.00801	4.00442	4.00106	4.00095	0.0400361		2.20725	2.19438	2.20528	2.18256	0.0219737			5.42236	5.42156	5.41131	5.41007	0.0541633		3.99002	4.01541	4.00181	3.99716	0.040011
			1301	0.0541653	0.0400415	0.0400187	0.0219776				4.00962	4.00128	4.00204	4.00365	0.0400415		2.20664	2.19431	2.20594	2.18413	0.0219776			5.4185	5.41905	5.41241	5.41615	0.0541653		3.99056	4.0186	4.00198	3.99633	0.0400187
			1302	0.05416	0.0400321	0.0400206	0.0219875				4.0095	4.00008	4.00117	4.00209	0.0400321		2.20849	2.19528	2.2074	2.18383	0.0219875			5.41834	5.41657	5.41061	5.41847	0.05416		3.99317	4.01771	4.00063	3.99673	0.0400206
			1303	0.054152	0.0400218	0.0399996	0.0219849				4.00911	3.99964	4.00102	3.99897	0.0400218		2.20786	2.19573	2.20796	2.18243	0.0219849			5.41679	5.41852	5.40931	5.41618	0.054152		3.99138	4.0163	3.99522	3.99693	0.0399996
			1304	0.0541564	0.0400139	0.0399859	0.0219857				4.00709	4.00004	3.9991	3.99932	0.0400139		2.20769	2.19563	2.20698	2.18397	0.0219857			5.41695	5.42046	5.41042	5.41474	0.0541564		3.99155	4.016	3.9935	3.99331	0.0399859
			1305	0.0541509	0.0399875	0.0399785	0.0219804				4.00577	3.99843	3.99371	3.99709	0.0399875		2.20637	2.19651	2.20774	2.18154	0.0219804			5.41359	5.41774	5.41087	5.41818	0.0541509		3.99109	4.01429	3.99265	3.99337	0.0399785
			1306	0.0541492	0.0399718	0.0399713	0.0219789				4.00474	3.99639	3.99204	3.99555	0.0399718		2.20812	2.19786	2.20562	2.17996	0.0219789			5.41376	5.42048	5.40947	5.41596	0.0541492		3.98999	4.01117	3.99298	3.99439	0.0399713
			1307	0.0541627	0.0399903	0.0399591	0.0219774				4.00559	4.00027	3.99501	3.99525	0.0399903		2.20667	2.19649	2.20724	2.18056	0.0219774			5.41354	5.42154	5.41213	5.41785	0.0541627		3.98802	4.00959	3.99344	3.99257	0.0399591
			1308	0.0541721	0.0399867	0.0399627	0.021984				4.0064	3.99798	3.99403	3.99627	0.0399867		2.20567	2.19725	2.20884	2.18184	0.021984			5.41742	5.4199	5.41305	5.41848	0.0541721		3.98729	4.0098	3.99454	3.99347	0.0399627
			1309	0.0541823	0.0399973	0.0399528	0.0219872				4.00929	3.99941	3.99257	3.99766	0.0399973		2.20615	2.1966	2.20731	2.1848	0.0219872			5.41549	5.42423	5.4125	5.42069	0.0541823		3.98855	4.00492	3.99536	3.99229	0.0399528
			1310	0.0541739	0.039986	0.0399539	0.0219756				4.0083	3.99724	3.99093	3.99793	0.039986		2.20383	2.19574	2.20764	2.18304	0.0219756			5.41191	5.4244	5.41362	5.41963	0.0541739		3.99017	4.00357	3.9948	3.99302	0.0399539
			1311	0.0541646	0.0400049	0.0399523	0.021966				4.01106	3.99924	3.99111	4.00055	0.0400049		2.20159	2.19512	2.20729	2.1824	0.021966			5.41537	5.42169	5.41258	5.41622	0.0541646		3.98939	4.00317	3.99557	3.9928	0.0399523
			1312	0.0541619	0.04001	0.0399562	0.0219543				4.01262	4.00166	3.9904	3.9993	0.04001		2.20396	2.19451	2.20276	2.18051	0.0219543			5.41338	5.42359	5.41049	5.41729	0.0541619		3.9901	4.00434	3.99387	3.99419	0.0399562
			1313	0.0541648	0.0400088	0.0399574	0.0219519				4.01302	4.00124	3.99044	3.99881	0.0400088		2.20568	2.19241	2.20241	2.18027	0.0219519			5.41809	5.42099	5.4082	5.41866	0.0541648		3.99219	4.00121	3.99447	3.99509	0.0399574
			1314	0.0541667	0.0400243	0.0399755	0.02195				4.0153	4.00271	3.99338	3.99834	0.0400243		2.2041	2.19125	2.20291	2.18176	0.02195			5.41556	5.4226	5.40923	5.41927	0.0541667		3.99257	4.00515	3.99717	3.99531	0.0399755
			1315	0.0541593	0.0400248	0.0399922	0.0219455				4.01525	4.00148	3.993	4.00017	0.0400248		2.20386	2.19102	2.20255	2.18079	0.0219455			5.41688	5.42204	5.40446	5.42034	0.0541593		3.99548	4.00703	3.99817	3.9962	0.0399922
			1316	0.054155	0.0400137	0.0399719	0.0219423				4.01325	4.00254	3.99123	3.99847	0.0400137		2.20517	2.19097	2.20037	2.18043	0.0219423			5.41984	5.42251	5.40278	5.41687	0.054155		3.99397	4.00556	3.99548	3.99376	0.0399719
			1317	0.0541641	0.0400153	0.0399634	0.0219576				4.01562	4.00209	3.99178	3.99662	0.0400153		2.2083	2.19005	2.20363	2.18105	0.0219576			5.41902	5.42352	5.40421	5.41891	0.0541641		3.99443	4.00419	3.99171	3.99502	0.0399634
			1318	0.0541713	0.0400161	0.0399616	0.0219706				4.01511	4.00249	3.99291	3.99595	0.0400161		2.20979	2.19067	2.20322	2.18459	0.0219706			5.41884	5.42674	5.40533	5.4176	0.0541713		3.99314	4.00355	3.99364	3.9943	0.0399616
			1319	0.0541584	0.0399965	0.0399495	0.0219739				4.01352	3.99832	3.99218	3.99457	0.0399965		2.21032	2.19039	2.20415	2.1847	0.0219739			5.41963	5.4249	5.40391	5.4149	0.0541584		3.99434	4.00012	3.99415	3.99117	0.0399495
			1320	0.0541588	0.0399985	0.0399481	0.0219564				4.01667	3.99405	3.99225	3.99644	0.0399985		2.20779	2.1882	2.20384	2.18274	0.0219564			5.4211	5.42206	5.40396	5.41639	0.0541588		3.99332	3.99927	3.99308	3.99358	0.0399481
			1321	0.0541752	0.0399796	0.039943	0.0219784				4.01442	3.99125	3.99162	3.99453	0.0399796		2.20884	2.19123	2.20605	2.18525	0.0219784			5.42266	5.42587	5.40289	5.41866	0.0541752		3.9934	3.99817	3.9914	3.99422	0.039943
			1322	0.0541688	0.0399804	0.0399553	0.0219737				4.01421	3.99089	3.99117	3.99588	0.0399804		2.2085	2.19008	2.20484	2.18605	0.0219737			5.4203	5.42687	5.40532	5.41503	0.0541688		3.9949	3.99854	3.9914	3.99726	0.0399553
			1323	0.0541578	0.0399735	0.0399577	0.0219726				4.01177	3.99076	3.99046	3.99642	0.0399735		2.20758	2.19057	2.20385	2.18703	0.0219726			5.4191	5.42408	5.4059	5.41406	0.0541578		3.99853	3.99598	3.99228	3.9963	0.0399577
			1324	0.0541386	0.0399897	0.0399646	0.0219764				4.01386	3.99141	3.99222	3.99838	0.0399897		2.20839	2.19274	2.20389	2.18555	0.0219764			5.4171	5.41878	5.40635	5.41319	0.0541386		4.00285	3.99441	3.99234	3.99622	0.0399646
			1325	0.0541419	0.0399737	0.0399742	0.0219775				4.00918	3.9891	3.9916	3.9996	0.0399737		2.20742	2.19305	2.20474	2.18578	0.0219775			5.41703	5.42223	5.40348	5.41405	0.0541419		4.0016	3.99499	3.99821	3.99488	0.0399742
			1326	0.0541419	0.0399712	0.0399665	0.0219734				4.01018	3.98656	3.99433	3.99741	0.0399712		2.20557	2.19264	2.20604	2.18509	0.0219734			5.41641	5.42264	5.40466	5.41305	0.0541419		4.00221	3.99539	3.99722	3.9918	0.0399665
			1327	0.0541452	0.0399813	0.0399789	0.0219777				4.00969	3.98728	3.99564	3.99993	0.0399813		2.20573	2.19216	2.20659	2.18659	0.0219777			5.41848	5.42039	5.40581	5.41338	0.0541452		4.00205	3.99582	4.00055	3.99315	0.0399789
			1328	0.0541318	0.0399738	0.0399819	0.0219685				4.00701	3.98724	3.9964	3.99888	0.0399738		2.20612	2.19078	2.20577	2.18474	0.0219685			5.41536	5.41682	5.40566	5.41489	0.0541318		3.99891	3.99693	4.00353	3.99337	0.0399819
			1329	0.0541388	0.0399797	0.0399586	0.0219782				4.00748	3.98819	3.99579	4.00044	0.0399797		2.20662	2.192	2.20779	2.18486	0.0219782			5.41839	5.41874	5.40369	5.41469	0.0541388		3.99592	3.99357	4.00036	3.99359	0.0399586
			1330	0.0541469	0.0399869	0.0399585	0.021978				4.01098	3.9881	3.99719	3.9985	0.0399869		2.20721	2.19256	2.20806	2.18335	0.021978			5.4189	5.41876	5.40549	5.4156	0.0541469		3.99765	3.99305	4.00092	3.9918	0.0399585
			1331	0.0541446	0.0399953	0.0399559	0.0219826				4.01339	3.98838	3.99972	3.99664	0.0399953		2.20747	2.19375	2.20746	2.18435	0.0219826			5.41508	5.42127	5.40653	5.41496	0.0541446		3.99673	3.99328	4.00309	3.98925	0.0399559
			1332	0.0541567	0.0399992	0.0399491	0.0219917				4.01182	3.99077	3.99741	3.99965	0.0399992		2.20704	2.19395	2.211	2.18471	0.0219917			5.41852	5.42078	5.40743	5.41596	0.0541567		3.9945	3.99272	4.00368	3.98874	0.0399491
			1333	0.0541443	0.039985	0.0399345	0.0219886				4.01101	3.98838	3.99573	3.99887	0.039985		2.20667	2.19446	2.21123	2.18309	0.0219886			5.41849	5.41656	5.40671	5.41597	0.0541443		3.99085	3.98815	4.00604	3.98874	0.0399345
			1334	0.0541411	0.039992	0.0399292	0.021985				4.01439	3.98655	3.99655	3.99933	0.039992		2.20593	2.19359	2.21084	2.18363	0.021985			5.4183	5.41484	5.40806	5.41523	0.0541411		3.99227	3.98888	4.00216	3.98838	0.0399292
			1335	0.0541294	0.0400122	0.0399302	0.0220082				4.01404	3.99198	3.9991	3.99977	0.0400122		2.20856	2.19654	2.21394	2.18424	0.0220082			5.41887	5.41645	5.4015	5.41493	0.0541294		3.99381	3.98933	4.00132	3.98763	0.0399302
			1336	0.0541112	0.0400271	0.0399276	0.0220106				4.0156	3.99408	3.99952	4.00165	0.0400271		2.20946	2.19755	2.21352	2.1837	0.0220106			5.41547	5.41801	5.39806	5.41294	0.0541112		3.99396	3.9889	4.00134	3.98683	0.0399276
			1337	0.0541065	0.0400095	0.0399216	0.0220113				4.01212	3.99276	3.99973	3.99916	0.0400095		2.20923	2.19737	2.21281	2.18511	0.0220113			5.41673	5.41677	5.39645	5.41265	0.0541065		3.99429	3.98635	3.99947	3.98854	0.0399216
			1338	0.05411	0.0400066	0.03993	0.0220113				4.01202	3.99168	4.00084	3.99808	0.0400066		2.20875	2.1963	2.21254	2.18692	0.0220113			5.41659	5.41645	5.39777	5.41318	0.05411		3.99412	3.98784	3.99928	3.99075	0.03993
			1339	0.0541132	0.040004	0.0399282	0.022009				4.01163	3.9914	3.99989	3.99866	0.040004		2.20908	2.19637	2.21135	2.18677	0.022009			5.41523	5.41391	5.40158	5.41456	0.0541132		3.99411	3.98977	3.99933	3.98807	0.0399282
			1340	0.0541038	0.0399868	0.0399233	0.0220014				4.00932	3.99178	3.99569	3.99793	0.0399868		2.21009	2.19441	2.21078	2.18527	0.0220014			5.41467	5.4109	5.40336	5.41261	0.0541038		3.99138	3.98768	3.99886	3.99141	0.0399233
			1341	0.0541007	0.0399729	0.0399274	0.0219933				4.00816	3.98911	3.99532	3.99655	0.0399729		2.2098	2.19061	2.21231	2.18461	0.0219933			5.41389	5.41176	5.40529	5.40934	0.0541007		3.99175	3.98786	4.00061	3.99074	0.0399274
			1342	0.0541116	0.0399664	0.0399359	0.0219916				4.00807	3.98782	3.99666	3.99401	0.0399664		2.20756	2.19232	2.21298	2.18379	0.0219916			5.41516	5.41144	5.40688	5.41115	0.0541116		3.9927	3.98901	4.00014	3.99251	0.0399359
			1343	0.0541143	0.039971	0.0399366	0.0219895				4.00629	3.98823	3.99971	3.99417	0.039971		2.20723	2.19121	2.21329	2.18407	0.0219895			5.41319	5.41494	5.40486	5.41274	0.0541143		3.99609	3.98895	4.00155	3.98803	0.0399366
			1344	0.0541175	0.0399912	0.0399445	0.0220022				4.00706	3.99198	4.00266	3.99477	0.0399912		2.20826	2.19386	2.21422	2.18455	0.0220022			5.41419	5.41791	5.40129	5.41362	0.0541175		3.99491	3.98956	4.00237	3.99094	0.0399445
			1345	0.0541062	0.039988	0.0399524	0.0219928				4.0093	3.98856	4.00142	3.9959	0.039988		2.20905	2.19407	2.21123	2.18279	0.0219928			5.41501	5.41664	5.40085	5.40999	0.0541062		3.99714	3.98943	4.0044	3.98999	0.0399524
			1346	0.054107	0.0399915	0.0399542	0.0219968				4.00895	3.99102	4.00132	3.99531	0.0399915		2.21106	2.19114	2.21222	2.18429	0.0219968			5.41565	5.41485	5.4004	5.41189	0.054107		3.99551	3.99236	4.00395	3.98984	0.0399542
			1347	0.0541112	0.0399897	0.0399621	0.0219999				4.00307	3.99371	4.00375	3.99536	0.0399897		2.21181	2.19207	2.21116	2.18494	0.0219999			5.41861	5.41301	5.39861	5.41423	0.0541112		3.99263	3.99475	4.00385	3.99363	0.0399621
			1348	0.0541156	0.0399822	0.0399506	0.0219996				4.00248	3.99159	4.00361	3.99519	0.0399822		2.21109	2.19067	2.21099	2.18708	0.0219996			5.41857	5.41265	5.39655	5.41848	0.0541156		3.99228	3.99656	4.00239	3.989	0.0399506
			1349	0.0541072	0.0399968	0.0399516	0.0220111				4.00176	3.99282	4.01	3.99413	0.0399968		2.21276	2.19052	2.21596	2.18522	0.0220111			5.41778	5.40949	5.39676	5.41887	0.0541072		3.99357	3.99586	4.00418	3.98703	0.0399516
			1350	0.0541287	0.0400006	0.039956	0.0220152				4.00219	3.9932	4.00725	3.99759	0.0400006		2.21121	2.19097	2.21673	2.18716	0.0220152			5.42028	5.41053	5.39956	5.42112	0.0541287		3.99537	3.99558	4.00572	3.98574	0.039956
			1351	0.0541184	0.0399992	0.0399579	0.0220204				4.00226	3.99353	4.00726	3.99663	0.0399992		2.21168	2.19059	2.21681	2.18908	0.0220204			5.41826	5.41097	5.3996	5.41854	0.0541184		3.99477	3.99422	4.00831	3.98584	0.0399579
			1352	0.0541174	0.0400061	0.0399521	0.0220221				4.00302	3.99216	4.00925	3.99801	0.0400061		2.20951	2.19295	2.21618	2.1902	0.0220221			5.42101	5.4095	5.39788	5.41857	0.0541174		3.99553	3.99278	4.00746	3.98508	0.0399521
			1353	0.054131	0.0400227	0.0399533	0.0220191				4.00582	3.99394	4.00931	4	0.0400227		2.20705	2.19429	2.21732	2.18898	0.0220191			5.42123	5.41226	5.39635	5.42258	0.054131		3.9941	3.99652	4.00467	3.98605	0.0399533
			1354	0.0541302	0.0400255	0.0399527	0.0220376				4.00714	3.99314	4.00965	4.00028	0.0400255		2.20834	2.19609	2.21945	2.19114	0.0220376			5.42209	5.40942	5.39582	5.42473	0.0541302		3.99166	3.99739	4.0055	3.98654	0.0399527
			1355	0.0541403	0.040043	0.0399666	0.0220517				4.00922	3.99691	4.00938	4.00168	0.040043		2.20813	2.19862	2.22055	2.19339	0.0220517			5.42278	5.40954	5.39616	5.42765	0.0541403		3.9932	3.9983	4.00646	3.9887	0.0399666
			1356	0.0541402	0.0400384	0.0399565	0.0220635				4.00816	3.99507	4.0098	4.00233	0.0400384		2.21102	2.20167	2.2197	2.193	0.0220635			5.4235	5.40965	5.39606	5.42688	0.0541402		3.99126	3.9979	4.00785	3.98561	0.0399565
			1357	0.05412	0.0400262	0.0399495	0.022071				4.00653	3.99093	4.00993	4.0031	0.0400262		2.21119	2.20428	2.2175	2.19543	0.022071			5.41972	5.40506	5.39861	5.42461	0.05412		3.99288	3.99509	4.00618	3.98565	0.0399495
			1358	0.0541284	0.0400232	0.0399345	0.0220811				4.00933	3.99084	4.00683	4.00228	0.0400232		2.21174	2.20451	2.21824	2.19795	0.0220811			5.41933	5.40867	5.39792	5.42542	0.0541284		3.9909	3.99482	4.0051	3.983	0.0399345
			1359	0.0541149	0.0400449	0.0399338	0.0220686				4.01478	3.9901	4.00923	4.00385	0.0400449		2.21151	2.20425	2.2138	2.19789	0.0220686			5.41887	5.40893	5.39702	5.42111	0.0541149		3.98949	3.99616	4.00624	3.98165	0.0399338
			1360	0.0541059	0.0400437	0.0399406	0.0220692				4.0143	3.99038	4.00861	4.00418	0.0400437		2.2109	2.20452	2.21457	2.19768	0.0220692			5.4186	5.40686	5.39656	5.42035	0.0541059		3.99407	3.9947	4.00589	3.98156	0.0399406
			1361	0.0540853	0.0400481	0.03994	0.0220742				4.01291	3.98855	4.0105	4.00728	0.0400481		2.21269	2.2064	2.21327	2.19734	0.0220742			5.41582	5.40729	5.39413	5.41689	0.0540853		3.9947	3.99582	4.00363	3.98183	0.03994
			1362	0.0540828	0.0400486	0.0399435	0.0220725				4.01268	3.98848	4.01074	4.00754	0.0400486		2.21418	2.20659	2.21182	2.19641	0.0220725			5.41409	5.40782	5.39623	5.41495	0.0540828		3.99313	3.99566	4.00556	3.98304	0.0399435
			1363	0.0540675	0.0400633	0.0399358	0.0220858				4.01559	3.99093	4.00997	4.00884	0.0400633		2.21609	2.20682	2.21413	2.19729	0.0220858			5.41171	5.40588	5.39694	5.41247	0.0540675		3.98903	3.99573	4.00653	3.98304	0.0399358
			1364	0.0540716	0.0400674	0.039948	0.0220791				4.0146	3.993	4.00924	4.01013	0.0400674		2.21533	2.2056	2.21483	2.19586	0.0220791			5.41117	5.40852	5.39729	5.41168	0.0540716		3.98651	3.99972	4.00794	3.98504	0.039948
			1365	0.0540873	0.0400546	0.0399547	0.0220837				4.01277	3.99367	4.0072	4.00818	0.0400546		2.21548	2.20654	2.21465	2.19682	0.0220837			5.4153	5.41166	5.39784	5.41011	0.0540873		3.98904	4.00224	4.00838	3.98224	0.0399547
			1366	0.0541136	0.0400651	0.0399537	0.0220794				4.01402	3.99487	4.00826	4.0089	0.0400651		2.21584	2.20619	2.2134	2.19631	0.0220794			5.41887	5.41418	5.40156	5.41085	0.0541136		3.98682	4.00117	4.00885	3.98464	0.0399537
			1367	0.05413	0.0400615	0.0399569	0.0220833				4.01273	3.99824	4.00941	4.00423	0.0400615		2.21795	2.20493	2.21265	2.19779	0.0220833			5.42159	5.41536	5.40415	5.41091	0.05413		3.98716	4.00109	4.00878	3.98573	0.0399569
			1368	0.0541254	0.0400455	0.0399523	0.0220801				4.01174	3.99404	4.00693	4.0055	0.0400455		2.21743	2.20415	2.21116	2.19931	0.0220801			5.42112	5.41384	5.4057	5.40951	0.0541254		3.98637	4.00425	4.00519	3.98513	0.0399523
			1369	0.0541257	0.0400506	0.03995	0.0220861				4.01124	3.99224	4.01072	4.00603	0.0400506		2.21744	2.20681	2.21207	2.19811	0.0220861			5.41965	5.41374	5.40652	5.41036	0.0541257		3.9855	4.00646	4.0034	3.98462	0.03995
			1370	0.0541091	0.0400542	0.0399435	0.0220898				4.01303	3.99288	4.01113	4.00465	0.0400542		2.21876	2.20838	2.21203	2.19676	0.0220898			5.42	5.41422	5.40268	5.40676	0.0541091		3.98395	4.00583	4.001	3.98664	0.0399435
			1371	0.0540965	0.040043	0.0399432	0.0220902				4.01146	3.98809	4.01168	4.00596	0.040043		2.21748	2.20786	2.21285	2.1979	0.0220902			5.41472	5.41735	5.40149	5.40504	0.0540965		3.98349	4.00301	3.99973	3.99107	0.0399432
			1372	0.0540897	0.040048	0.0399382	0.0221057				4.01559	3.98653	4.01155	4.00554	0.040048		2.21769	2.2101	2.21344	2.20107	0.0221057			5.41481	5.41544	5.40137	5.40427	0.0540897		3.98312	4.00304	4.00069	3.98844	0.0399382
			1373	0.0540994	0.0400438	0.0399317	0.0221013				4.01483	3.98503	4.01376	4.00392	0.0400438		2.21507	2.20921	2.21376	2.20246	0.0221013			5.41104	5.4205	5.40265	5.40556	0.0540994		3.9824	4.00293	3.99731	3.99003	0.0399317
			1374	0.0540969	0.0400546	0.039914	0.0221015				4.01585	3.98562	4.01268	4.00769	0.0400546		2.21352	2.21007	2.21274	2.20426	0.0221015			5.40976	5.42257	5.40289	5.40355	0.0540969		3.9808	4.0012	3.99628	3.9873	0.039914
			1375	0.0540982	0.0400583	0.0399132	0.0220994				4.0191	3.98769	4.01022	4.0063	0.0400583		2.21264	2.21043	2.21191	2.20476	0.0220994			5.41029	5.42105	5.40282	5.40511	0.0540982		3.98068	4.00184	4.00011	3.98266	0.0399132
			1376	0.0541037	0.0400691	0.0399123	0.022106				4.02038	3.98941	4.01145	4.0064	0.0400691		2.21338	2.21226	2.21218	2.20457	0.022106			5.41363	5.42166	5.40043	5.40575	0.0541037		3.98079	4.00599	3.99985	3.97827	0.0399123
			1377	0.0541053	0.0400592	0.0399085	0.0221118				4.01992	3.98994	4.00969	4.00415	0.0400592		2.21563	2.21144	2.2125	2.20516	0.0221118			5.41905	5.41904	5.39976	5.40426	0.0541053		3.97994	4.00442	4.00027	3.97878	0.0399085
			1378	0.0541236	0.0400502	0.039912	0.0221071				4.01668	3.99071	4.00718	4.00553	0.0400502		2.21547	2.20959	2.21292	2.20487	0.0221071			5.42037	5.41868	5.40198	5.40843	0.0541236		3.98115	4.00278	3.99936	3.98151	0.039912
			1379	0.0541124	0.0400681	0.0399079	0.0221076				4.02121	3.99129	4.01002	4.00472	0.0400681		2.21586	2.20999	2.21059	2.20659	0.0221076			5.41905	5.4155	5.4008	5.4096	0.0541124		3.98147	4.00077	3.99763	3.98328	0.0399079
			1380	0.0541076	0.0400516	0.03991	0.022106				4.01925	3.99196	4.00669	4.00275	0.0400516		2.21692	2.2073	2.21106	2.2071	0.022106			5.42149	5.41348	5.40035	5.40772	0.0541076		3.98126	4.00061	3.99861	3.98351	0.03991
			1381	0.0541103	0.0400457	0.0399218	0.0220957				4.02029	3.99346	4.00625	3.9983	0.0400457		2.21495	2.20817	2.20998	2.20517	0.0220957			5.41879	5.41631	5.39717	5.41186	0.0541103		3.985	4.00162	3.99588	3.98622	0.0399218
			1382	0.0541229	0.0400449	0.0399421	0.0220993				4.02182	3.99536	4.00359	3.9972	0.0400449		2.21579	2.20785	2.2112	2.20489	0.0220993			5.41868	5.41859	5.39862	5.41326	0.0541229		3.98886	4.00484	3.99771	3.98542	0.0399421
			1383	0.0541444	0.0400314	0.0399428	0.0221141				4.01811	3.99417	4.00402	3.99626	0.0400314		2.2157	2.20988	2.21179	2.20825	0.0221141			5.42188	5.41978	5.39813	5.41798	0.0541444		3.98713	4.0056	4	3.98439	0.0399428
			1384	0.0541375	0.0400273	0.0399361	0.02212				4.01628	3.99491	4.00335	3.99638	0.0400273		2.21593	2.21	2.21264	2.20943	0.02212			5.42113	5.41991	5.39763	5.41633	0.0541375		3.986	4.00668	4.00014	3.98163	0.0399361
			1385	0.0541448	0.0400196	0.0399466	0.0221324				4.01571	3.99404	4.00117	3.99694	0.0400196		2.21843	2.20919	2.21322	2.21212	0.0221324			5.42089	5.42236	5.39832	5.41637	0.0541448		3.98934	4.00923	3.99599	3.98409	0.0399466
			1386	0.0541362	0.0400368	0.0399501	0.0221344				4.01485	4.00048	4.00008	3.99931	0.0400368		2.2198	2.20717	2.21331	2.21349	0.0221344			5.41832	5.42225	5.39516	5.41874	0.0541362		3.98904	4.00866	3.9974	3.98493	0.0399501
			1387	0.0541471	0.0400465	0.0399399	0.0221265				4.01302	4.00422	4.00019	4.00117	0.0400465		2.21931	2.20409	2.2125	2.21472	0.0221265			5.41898	5.42459	5.39583	5.41943	0.0541471		3.98749	4.00378	3.99855	3.98615	0.0399399
			1388	0.0541422	0.04005	0.0399424	0.0221374				4.01186	4.00469	3.99863	4.00483	0.04005		2.22091	2.20635	2.21211	2.21561	0.0221374			5.41764	5.42327	5.39513	5.42085	0.0541422		3.98821	4.00377	4.00152	3.98345	0.0399424
			1389	0.0541406	0.0400592	0.0399558	0.0221304				4.01316	4.00497	4.00226	4.00329	0.0400592		2.22139	2.20494	2.21122	2.2146	0.0221304			5.41636	5.42643	5.39568	5.41776	0.0541406		3.99172	4.00441	3.99981	3.98637	0.0399558
			1390	0.0541409	0.0400638	0.0399748	0.0221281				4.0141	4.00373	4.00473	4.00297	0.0400638		2.22254	2.20307	2.21112	2.21452	0.0221281			5.41777	5.42758	5.39629	5.41472	0.0541409		3.99407	4.00212	4.00422	3.98952	0.0399748
			1391	0.054152	0.0400594	0.0399686	0.0221401				4.01264	4.00239	4.00733	4.00141	0.0400594		2.22387	2.20384	2.21268	2.21565	0.0221401			5.41726	5.42836	5.39748	5.41771	0.054152		3.9919	4.00285	4.00018	3.99253	0.0399686
			1392	0.0541612	0.040069	0.0399594	0.0221391				4.01567	4.0048	4.00659	4.00055	0.040069		2.22489	2.20404	2.21335	2.21338	0.0221391			5.42026	5.42626	5.39728	5.42067	0.0541612		3.98788	4.00188	3.99804	3.99596	0.0399594
			1393	0.054139	0.0400782	0.0399372	0.0221427				4.01677	4.00487	4.00996	3.99966	0.0400782		2.22328	2.20494	2.21349	2.21536	0.0221427			5.41406	5.4244	5.39656	5.42059	0.054139		3.98502	4.00264	3.9958	3.99144	0.0399372
			1394	0.054138	0.0400759	0.0399426	0.0221543				4.01695	4.00481	4.00775	4.00082	0.0400759		2.22437	2.20549	2.21488	2.21697	0.0221543			5.41392	5.42261	5.39892	5.41975	0.054138		3.98432	4.00265	3.99565	3.99443	0.0399426
			1395	0.0541474	0.0400714	0.0399428	0.0221507				4.0162	4.00368	4.00816	4.00053	0.0400714		2.22517	2.20456	2.21681	2.21374	0.0221507			5.41307	5.42166	5.40096	5.42329	0.0541474		3.98476	4.00036	3.99491	3.99708	0.0399428
			1396	0.0541662	0.0400794	0.0399311	0.0221479				4.016	4.00403	4.00811	4.00361	0.0400794		2.22446	2.20572	2.2153	2.21369	0.0221479			5.41397	5.42193	5.40493	5.42563	0.0541662		3.98521	3.99838	3.99682	3.99204	0.0399311
			1397	0.0541496	0.0400925	0.0399353	0.0221531				4.02047	4.00488	4.00974	4.00189	0.0400925		2.22595	2.20501	2.21422	2.21606	0.0221531			5.40807	5.42103	5.40418	5.42657	0.0541496		3.98534	4.00012	3.99792	3.99074	0.0399353
			1398	0.054149	0.0400909	0.0399461	0.0221456				4.02063	4.00692	4.00832	4.00051	0.0400909		2.22571	2.20435	2.21225	2.21595	0.0221456			5.40894	5.41807	5.40415	5.42843	0.054149		3.9871	3.99957	4.0003	3.99149	0.0399461
			1399	0.054146	0.0400868	0.0399405	0.0221466				4.01813	4.01073	4.00648	3.99937	0.0400868		2.2262	2.20441	2.21412	2.21392	0.0221466			5.40929	5.41576	5.40706	5.4263	0.054146		3.98524	4.00041	3.99744	3.9931	0.0399405
			1400	0.0541613	0.0400761	0.0399319	0.0221499				4.01697	4.0104	4.00685	3.9962	0.0400761		2.22712	2.20561	2.2151	2.21216	0.0221499			5.41315	5.41677	5.40874	5.42586	0.0541613		3.98239	3.99917	3.99557	3.99562	0.0399319
			1401	0.0541682	0.0400779	0.0399199	0.0221611				4.01701	4.00926	4.00862	3.99626	0.0400779		2.22924	2.2058	2.21579	2.21359	0.0221611			5.41215	5.41735	5.40858	5.42919	0.0541682		3.98191	3.99764	3.99399	3.99441	0.0399199
			1402	0.0541435	0.0400784	0.0399091	0.0221677				4.01821	4.00865	4.0092	3.9953	0.0400784		2.23329	2.20769	2.21332	2.21277	0.0221677			5.40978	5.41598	5.40612	5.42551	0.0541435		3.98276	3.99532	3.99315	3.99241	0.0399091
			1403	0.0541439	0.0400864	0.0399029	0.0221692				4.01902	4.00879	4.01354	3.9932	0.0400864		2.23408	2.2065	2.21371	2.21338	0.0221692			5.41027	5.41343	5.40901	5.42484	0.0541439		3.98234	3.99513	3.99217	3.99153	0.0399029
			1404	0.0541564	0.0400691	0.0399025	0.0221769				4.01594	4.00684	4.01403	3.99083	0.0400691		2.23284	2.20651	2.21597	2.21544	0.0221769			5.41209	5.4151	5.40969	5.42568	0.0541564		3.98289	3.99608	3.99207	3.98996	0.0399025
			1405	0.0541488	0.0400553	0.0399026	0.0221786				4.00991	4.00609	4.01556	3.99054	0.0400553		2.23219	2.20728	2.21766	2.21433	0.0221786			5.41386	5.41375	5.40914	5.42276	0.0541488		3.98032	3.99629	3.99366	3.99078	0.0399026
			1406	0.0541595	0.0400571	0.0399085	0.0221861				4.01045	4.00557	4.01495	3.99186	0.0400571		2.23429	2.20853	2.21796	2.21364	0.0221861			5.41172	5.41438	5.41408	5.42361	0.0541595		3.98284	3.99415	3.99486	3.99156	0.0399085
			1407	0.0541397	0.0400417	0.0399008	0.0221845				4.00731	4.0038	4.01535	3.99024	0.0400417		2.23484	2.20662	2.21939	2.21295	0.0221845			5.41044	5.4147	5.409	5.42175	0.0541397		3.9828	3.99143	3.99512	3.99097	0.0399008
			1408	0.0541378	0.0400354	0.0399044	0.0221869				4.00999	4.00202	4.01584	3.98629	0.0400354		2.23601	2.20572	2.21939	2.21366	0.0221869			5.41279	5.41524	5.40773	5.41937	0.0541378		3.98164	3.99129	3.99779	3.99105	0.0399044
			1409	0.0541235	0.0400268	0.0399083	0.0221738				4.01019	3.99931	4.01659	3.98463	0.0400268		2.23543	2.20346	2.21703	2.21362	0.0221738			5.41205	5.41333	5.40732	5.41669	0.0541235		3.98345	3.99234	3.99748	3.99004	0.0399083
			1410	0.0541467	0.040023	0.0399072	0.0221629				4.00989	3.99754	4.01507	3.9867	0.040023		2.23501	2.20257	2.21807	2.20951	0.0221629			5.41909	5.41463	5.40664	5.41831	0.0541467		3.98303	3.99193	3.99634	3.99157	0.0399072
			1411	0.0541388	0.040013	0.039913	0.0221688				4.0089	3.99721	4.01368	3.98542	0.040013		2.23567	2.20209	2.22058	2.20918	0.0221688			5.41535	5.41434	5.40627	5.41955	0.0541388		3.98218	3.99277	3.99889	3.99135	0.039913
			1412	0.0541388	0.0400037	0.0399021	0.0221701				4.00965	3.99499	4.0111	3.98575	0.0400037		2.23644	2.20071	2.21969	2.21121	0.0221701			5.41522	5.41189	5.40783	5.42058	0.0541388		3.98042	3.99131	3.99755	3.99157	0.0399021
			1413	0.0541491	0.040016	0.039893	0.022167				4.01148	3.99856	4.01161	3.98476	0.040016		2.23665	2.199	2.21917	2.21197	0.022167			5.41628	5.41689	5.407	5.41947	0.0541491		3.9802	3.99075	3.99544	3.99081	0.039893
			1414	0.0541712	0.0399999	0.0398915	0.0221752				4.00707	3.99964	4.00861	3.98465	0.0399999		2.23764	2.20095	2.21858	2.21293	0.0221752			5.42171	5.41737	5.40745	5.42194	0.0541712		3.98145	3.99111	3.99636	3.9877	0.0398915
			1415	0.0541595	0.0399855	0.0399052	0.0221704				4.00795	3.99813	4.00692	3.98119	0.0399855		2.23755	2.20148	2.21763	2.21149	0.0221704			5.41933	5.41673	5.40932	5.41843	0.0541595		3.98031	3.99467	3.9979	3.98919	0.0399052
			1416	0.0541573	0.0399821	0.0399096	0.0221688				4.00615	3.99746	4.0073	3.98194	0.0399821		2.23613	2.20172	2.21815	2.21153	0.0221688			5.41711	5.41493	5.40974	5.42113	0.0541573		3.98062	3.99623	3.99903	3.98794	0.0399096
			1417	0.0541418	0.0399872	0.0399102	0.0221646				4.0056	3.99756	4.00905	3.98266	0.0399872		2.23512	2.2005	2.21743	2.21277	0.0221646			5.41549	5.41306	5.40843	5.41974	0.0541418		3.98119	3.99659	3.9969	3.98943	0.0399102
			1418	0.0541104	0.0399968	0.0399062	0.0221694				4.00608	3.99966	4.01051	3.98246	0.0399968		2.23602	2.20084	2.21854	2.21237	0.0221694			5.41334	5.41253	5.40412	5.41415	0.0541104		3.97872	3.99885	3.99897	3.98596	0.0399062
			1419	0.0541235	0.040009	0.0399171	0.0221775				4.00627	4.00256	4.01274	3.98204	0.040009		2.23659	2.20244	2.21976	2.21222	0.0221775			5.41346	5.41631	5.40697	5.41266	0.0541235		3.97799	4.00043	4.00185	3.98655	0.0399171
			1420	0.0541174	0.0400032	0.0399335	0.0221885				4.00525	4.00212	4.00936	3.98453	0.0400032		2.2385	2.20247	2.2211	2.21334	0.0221885			5.41819	5.41542	5.40487	5.40846	0.0541174		3.98207	3.99826	4.00467	3.98839	0.0399335
			1421	0.0541237	0.0400096	0.0399411	0.0221884				4.00674	4.00371	4.00772	3.98567	0.0400096		2.23812	2.20224	2.21989	2.21511	0.0221884			5.4238	5.41339	5.40465	5.40763	0.0541237		3.98323	3.99902	4.00692	3.98727	0.0399411
			1422	0.0541154	0.0400064	0.0399404	0.0221792				4.00742	4.00081	4.00882	3.98549	0.0400064		2.23671	2.2015	2.22084	2.21265	0.0221792			5.42435	5.41437	5.39976	5.40767	0.0541154		3.98523	3.99682	4.00741	3.98668	0.0399404
			1423	0.0541166	0.0400093	0.0399474	0.0221883				4.00563	4.0023	4.01181	3.984	0.0400093		2.23829	2.20216	2.22273	2.21213	0.0221883			5.42395	5.41299	5.40185	5.40785	0.0541166		3.98699	3.99842	4.00823	3.98533	0.0399474
			1424	0.0541356	0.0400043	0.0399384	0.0221954				4.00629	3.99847	4.01448	3.98248	0.0400043		2.23727	2.20336	2.22374	2.21379	0.0221954			5.42423	5.4165	5.40238	5.41113	0.0541356		3.98791	3.99867	4.00576	3.98302	0.0399384
			1425	0.0541415	0.0399942	0.0399249	0.0221953				4.0062	3.9962	4.01364	3.98165	0.0399942		2.23776	2.20379	2.22087	2.21569	0.0221953			5.42254	5.416	5.40416	5.41389	0.0541415		3.98772	3.99477	4.00455	3.98293	0.0399249
			1426	0.0541327	0.0399945	0.0399116	0.0221927				4.00661	3.99556	4.01454	3.9811	0.0399945		2.23711	2.20281	2.22112	2.21605	0.0221927			5.41783	5.41948	5.4018	5.41398	0.0541327		3.98687	3.99243	4.00642	3.97893	0.0399116
			1427	0.0541181	0.0399945	0.039891	0.0221811				4.00455	3.99556	4.01514	3.98255	0.0399945		2.23765	2.19799	2.22044	2.21634	0.0221811			5.41523	5.41855	5.40066	5.41283	0.0541181		3.98419	3.99084	4.00213	3.97927	0.039891
			1428	0.0541145	0.0399843	0.0398909	0.022186				4.00282	3.99288	4.0169	3.98111	0.0399843		2.23976	2.19763	2.22154	2.21547	0.022186			5.41426	5.4171	5.40053	5.41389	0.0541145		3.98196	3.9887	4.00351	3.98217	0.0398909
			1429	0.0541111	0.0399911	0.0398834	0.0221919				4.00244	3.99563	4.01756	3.98083	0.0399911		2.23818	2.19751	2.22376	2.2173	0.0221919			5.41568	5.41606	5.39939	5.41333	0.0541111		3.98177	3.98744	4.00248	3.98165	0.0398834
			1430	0.0541147	0.0399958	0.0398759	0.0221874				4.00244	3.99483	4.0178	3.98326	0.0399958		2.2388	2.19617	2.22696	2.21303	0.0221874			5.41567	5.4194	5.39713	5.41369	0.0541147		3.98149	3.98582	4.00181	3.98124	0.0398759
			1431	0.0541053	0.0400173	0.0398622	0.0221949				4.00594	3.99756	4.02069	3.98274	0.0400173		2.23988	2.19696	2.22685	2.21428	0.0221949			5.4151	5.41582	5.39966	5.41154	0.0541053		3.97832	3.98777	4.00198	3.9768	0.0398622
			1432	0.0541112	0.04002	0.0398574	0.0221975				4.00427	3.99823	4.02239	3.98312	0.04002		2.24088	2.19791	2.22733	2.21286	0.0221975			5.41576	5.41484	5.4024	5.41147	0.0541112		3.97981	3.98775	3.99959	3.9758	0.0398574
			1433	0.0540939	0.0400105	0.0398696	0.0221863				4.00348	3.99849	4.02245	3.97978	0.0400105		2.23837	2.19648	2.22589	2.21377	0.0221863			5.41428	5.41571	5.39765	5.4099	0.0540939		3.981	3.99005	3.99863	3.97816	0.0398696
			1434	0.0541103	0.0400209	0.03987	0.0221875				4.00121	3.99946	4.02507	3.98261	0.0400209		2.2395	2.19735	2.22423	2.21392	0.0221875			5.41627	5.41722	5.39757	5.41307	0.0541103		3.98243	3.98767	3.99886	3.97903	0.03987
			1435	0.0541105	0.0400347	0.0398634	0.0221883				4.00241	3.99897	4.02659	3.98592	0.0400347		2.23659	2.1993	2.22601	2.21343	0.0221883			5.41671	5.41731	5.39871	5.41149	0.0541105		3.98176	3.98666	3.99828	3.97869	0.0398634
			1436	0.0540917	0.0400232	0.0398554	0.0221948				4.0021	3.99605	4.02312	3.98802	0.0400232		2.23851	2.19883	2.22779	2.21278	0.0221948			5.41472	5.41522	5.3959	5.41084	0.0540917		3.97801	3.98583	4.00034	3.97799	0.0398554
			1437	0.0541127	0.0400122	0.0398562	0.0221975				4.0026	3.99217	4.02201	3.98809	0.0400122		2.23716	2.19935	2.22812	2.21437	0.0221975			5.41432	5.41902	5.39799	5.41374	0.0541127		3.97968	3.98455	4.00168	3.97657	0.0398562
			1438	0.0540985	0.0400109	0.0398648	0.0222172				4.00015	3.98901	4.0239	3.9913	0.0400109		2.23896	2.2013	2.22861	2.21803	0.0222172			5.41471	5.41583	5.39896	5.40991	0.0540985		3.9781	3.9842	4.00265	3.98099	0.0398648
			1439	0.0540885	0.0399986	0.0398697	0.02221				3.99881	3.98737	4.02473	3.98854	0.0399986		2.24088	2.19814	2.2272	2.21777	0.02221			5.41347	5.41515	5.39689	5.40989	0.0540885		3.97436	3.98843	4.00535	3.97973	0.0398697
			1440	0.0540957	0.0400012	0.0398493	0.0222229				4.00062	3.98555	4.02466	3.98965	0.0400012		2.23887	2.20031	2.23045	2.21954	0.0222229			5.41796	5.42044	5.39632	5.40354	0.0540957		3.97099	3.98878	4.00086	3.97908	0.0398493
			1441	0.0541134	0.0400133	0.0398571	0.0222295				4.00383	3.98868	4.0233	3.98951	0.0400133		2.24154	2.20154	2.22873	2.21997	0.0222295			5.4196	5.41957	5.39787	5.40831	0.0541134		3.97275	3.98846	4.00383	3.97779	0.0398571
			1442	0.0541122	0.0400024	0.0398538	0.0222246				4.00364	3.98983	4.0213	3.98621	0.0400024		2.23937	2.20308	2.22682	2.22057	0.0222246			5.41963	5.4207	5.3969	5.40764	0.0541122		3.97037	3.98884	4.00414	3.97817	0.0398538
			1443	0.0541184	0.0399994	0.0398497	0.022221				4.00411	3.99134	4.02085	3.98345	0.0399994		2.2383	2.20268	2.22824	2.21916	0.022221			5.41878	5.4181	5.40051	5.40996	0.0541184		3.96748	3.98894	4.00614	3.97735	0.0398497
			1444	0.05412	0.0399948	0.0398576	0.0222305				4.00185	3.99086	4.02063	3.98458	0.0399948		2.23854	2.20188	2.23137	2.22043	0.0222305			5.41994	5.41727	5.40009	5.41069	0.05412		3.96997	3.98806	4.00684	3.97816	0.0398576
			1445	0.0541142	0.0399796	0.0398667	0.0222345				3.99977	3.98905	4.01803	3.98498	0.0399796		2.24033	2.20012	2.2323	2.22106	0.0222345			5.41594	5.41936	5.40003	5.41035	0.0541142		3.97051	3.98813	4.00851	3.97954	0.0398667
			1446	0.0541238	0.0399676	0.0398619	0.0222432				4.00037	3.98298	4.01749	3.98618	0.0399676		2.24092	2.20168	2.23296	2.22171	0.0222432			5.41797	5.41945	5.39968	5.41241	0.0541238		3.97029	3.98879	4.00551	3.98015	0.0398619
			1447	0.0541254	0.0399602	0.0398669	0.0222469				3.99705	3.98214	4.01728	3.9876	0.0399602		2.24105	2.20228	2.23192	2.2235	0.0222469			5.41707	5.4191	5.39812	5.41586	0.0541254		3.96933	3.98972	4.00787	3.97987	0.0398669
			1448	0.0541256	0.0399541	0.039885	0.0222449				3.99592	3.98234	4.01829	3.98508	0.0399541		2.2403	2.20181	2.23089	2.22496	0.0222449			5.41679	5.41871	5.40096	5.4138	0.0541256		3.97217	3.99122	4.0109	3.97971	0.039885
			1449	0.0541176	0.0399542	0.0398924	0.0222623				3.99719	3.981	4.01896	3.98454	0.0399542		2.24248	2.20082	2.23472	2.22692	0.0222623			5.41287	5.41753	5.40096	5.41568	0.0541176		3.97474	3.99319	4.01091	3.97812	0.0398924
			1450	0.0541344	0.0399515	0.0398866	0.0222684				4.00014	3.97838	4.01759	3.98449	0.0399515		2.24128	2.20422	2.23499	2.22686	0.0222684			5.41516	5.42173	5.40169	5.4152	0.0541344		3.97366	3.99389	4.01012	3.97695	0.0398866
			1451	0.054139	0.0399493	0.0398836	0.0222737				4.00061	3.97932	4.01478	3.98499	0.0399493		2.24284	2.204	2.23615	2.22649	0.0222737			5.41736	5.4201	5.40264	5.41549	0.054139		3.97437	3.99436	4.00789	3.97684	0.0398836
			1452	0.0541441	0.039965	0.0398813	0.0222785				4.00274	3.98143	4.01501	3.98683	0.039965		2.24474	2.20426	2.23677	2.22561	0.0222785			5.41752	5.41973	5.40432	5.41609	0.0541441		3.9715	3.9936	4.00814	3.9793	0.0398813
			1453	0.0541443	0.0399633	0.0398809	0.0222705				4.00241	3.9804	4.0119	3.99059	0.0399633		2.24535	2.20231	2.23541	2.22515	0.0222705			5.41749	5.41503	5.40903	5.41617	0.0541443		3.97065	3.9956	4.00749	3.97861	0.0398809
			1454	0.0541344	0.0399589	0.0398843	0.0222787				3.9995	3.97946	4.01349	3.9911	0.0399589		2.24748	2.20403	2.23486	2.22513	0.0222787			5.42115	5.4163	5.4035	5.4128	0.0541344		3.96877	3.99387	4.00826	3.9828	0.0398843
			1455	0.0541335	0.0399595	0.0398974	0.0222774				3.9987	3.98113	4.00899	3.99498	0.0399595		2.24672	2.20463	2.2353	2.2243	0.0222774			5.42059	5.41858	5.40429	5.40993	0.0541335		3.96997	3.99658	4.00982	3.98259	0.0398974
			1456	0.0541277	0.0399556	0.0399014	0.0222748				3.99896	3.98086	4.007	3.99542	0.0399556		2.24653	2.20477	2.23475	2.22387	0.0222748			5.41931	5.41825	5.4046	5.40891	0.0541277		3.96968	3.99618	4.00739	3.9873	0.0399014
			1457	0.0541225	0.0399507	0.0399037	0.0222722				3.99862	3.98033	4.00789	3.99346	0.0399507		2.24609	2.20485	2.23638	2.22155	0.0222722			5.41688	5.41589	5.40484	5.41142	0.0541225		3.9706	3.99325	4.00979	3.98785	0.0399037
			1458	0.0541199	0.0399451	0.0398931	0.0222724				3.99618	3.98032	4.00745	3.9941	0.0399451		2.24615	2.20477	2.23698	2.22105	0.0222724			5.4104	5.41961	5.40687	5.41107	0.0541199		3.97271	3.99036	4.00923	3.98495	0.0398931
			1459	0.0541144	0.0399404	0.0398862	0.022275				3.99759	3.9801	4.00506	3.99339	0.0399404		2.24616	2.20438	2.23809	2.22138	0.022275			5.40887	5.42011	5.40825	5.40854	0.0541144		3.97176	3.98925	4.00914	3.98434	0.0398862
			1460	0.0541247	0.0399554	0.0399106	0.022284				3.99932	3.98229	4.00746	3.99311	0.0399554		2.24827	2.20539	2.24013	2.2198	0.022284			5.40956	5.41883	5.41129	5.41022	0.0541247		3.97624	3.99087	4.01134	3.9858	0.0399106
			1461	0.0541084	0.0399616	0.0399055	0.0222841				3.99996	3.98194	4.00952	3.99322	0.0399616		2.24815	2.2098	2.23563	2.22007	0.0222841			5.40974	5.41512	5.40886	5.40962	0.0541084		3.97381	3.99176	4.01262	3.98403	0.0399055
			1462	0.0541085	0.0399701	0.0399187	0.0222959				4.00279	3.98303	4.00984	3.9924	0.0399701		2.24855	2.20986	2.23811	2.22184	0.0222959			5.40826	5.41384	5.41158	5.40972	0.0541085		3.9721	3.99452	4.01519	3.98566	0.0399187
			1463	0.0541184	0.0399683	0.0399219	0.0222977				4.00378	3.98006	4.01222	3.99127	0.0399683		2.24852	2.21176	2.23663	2.22217	0.0222977			5.41086	5.41416	5.41192	5.41044	0.0541184		3.97235	3.98864	4.01706	3.99069	0.0399219
			1464	0.0541321	0.0399655	0.0399218	0.0223076				4.00143	3.97941	4.01079	3.99456	0.0399655		2.25104	2.21294	2.23714	2.22191	0.0223076			5.4112	5.41519	5.4146	5.41188	0.0541321		3.9719	3.9914	4.01536	3.99008	0.0399218
			1465	0.0541646	0.0399677	0.0399328	0.0223005				3.99954	3.98123	4.00816	3.99813	0.0399677		2.24819	2.21394	2.23711	2.22094	0.0223005			5.4166	5.41995	5.41694	5.41235	0.0541646		3.97182	3.99316	4.01828	3.98985	0.0399328
			1466	0.0541457	0.0399622	0.0399351	0.0222949				3.99671	3.98125	4.00952	3.99739	0.0399622		2.2452	2.21545	2.23714	2.22015	0.0222949			5.41281	5.41734	5.41625	5.41189	0.0541457		3.96618	3.99771	4.01852	3.99165	0.0399351
			1467	0.0541734	0.0399514	0.0399195	0.0222916				3.99443	3.9823	4.00901	3.99482	0.0399514		2.24469	2.21728	2.23542	2.21925	0.0222916			5.41404	5.41996	5.41738	5.41799	0.0541734		3.96419	3.99715	4.01875	3.9877	0.0399195
			1468	0.0541883	0.0399479	0.0399237	0.0222906				3.99602	3.97823	4.00875	3.99616	0.0399479		2.24393	2.21766	2.23523	2.21942	0.0222906			5.42164	5.41827	5.41846	5.41694	0.0541883		3.96471	3.99884	4.01617	3.98978	0.0399237
			1469	0.0541871	0.0399375	0.0399156	0.0222963				3.99579	3.97677	4.00704	3.99539	0.0399375		2.24501	2.21849	2.23659	2.21844	0.0222963			5.42189	5.4178	5.41994	5.41523	0.0541871		3.9631	3.99794	4.01713	3.98808	0.0399156
			1470	0.0541896	0.0399289	0.0399025	0.0223022				3.99361	3.97655	4.00495	3.99647	0.0399289		2.24506	2.21863	2.2382	2.21896	0.0223022			5.42174	5.4162	5.41914	5.41876	0.0541896		3.96055	3.99454	4.01748	3.98843	0.0399025
			1471	0.0541797	0.0399399	0.0398972	0.022307				3.99499	3.97829	4.00483	3.99785	0.0399399		2.24396	2.21844	2.23924	2.22114	0.022307			5.42169	5.41166	5.4195	5.41902	0.0541797		3.96157	3.9939	4.01361	3.98978	0.0398972
			1472	0.0541891	0.0399184	0.0398889	0.022312				3.99375	3.97695	4.00214	3.99453	0.0399184		2.24246	2.21905	2.24061	2.22267	0.022312			5.42242	5.40958	5.42568	5.41796	0.0541891		3.96196	3.99329	4.01149	3.98881	0.0398889
			1473	0.0541861	0.0399306	0.0398955	0.0223183				3.99352	3.98258	4.00216	3.99396	0.0399306		2.24488	2.21923	2.23998	2.22322	0.0223183			5.42465	5.41078	5.42792	5.41111	0.0541861		3.95996	3.99216	4.01543	3.99063	0.0398955
			1474	0.0541758	0.0399174	0.0398901	0.0223256				3.99229	3.98132	4.00065	3.99269	0.0399174		2.24645	2.22115	2.23893	2.22372	0.0223256			5.42274	5.41344	5.42678	5.40736	0.0541758		3.96169	3.99144	4.01527	3.98763	0.0398901
			1475	0.0541695	0.039924	0.0398712	0.0223089				3.99121	3.98381	4.00012	3.99445	0.039924		2.24466	2.22255	2.23684	2.2195	0.0223089			5.41975	5.41522	5.42663	5.4062	0.0541695		3.9591	3.9903	4.01286	3.98624	0.0398712
			1476	0.0541571	0.0399301	0.0398756	0.0222967				3.99232	3.98421	3.99991	3.99561	0.0399301		2.24409	2.22289	2.23676	2.21493	0.0222967			5.41729	5.4158	5.42435	5.40542	0.0541571		3.95734	3.99029	4.01459	3.98803	0.0398756
			1477	0.0541423	0.0399193	0.039877	0.0222962				3.98848	3.984	3.99966	3.9956	0.0399193		2.24314	2.22365	2.23776	2.21392	0.0222962			5.4153	5.41524	5.42331	5.40308	0.0541423		3.95886	3.98849	4.0143	3.98913	0.039877
			1478	0.0541517	0.0399146	0.0398805	0.0222858				3.98807	3.98173	3.99979	3.99623	0.0399146		2.24139	2.22316	2.23649	2.21326	0.0222858			5.41317	5.41512	5.42369	5.40869	0.0541517		3.96065	3.98746	4.01529	3.98882	0.0398805
			1479	0.0541415	0.0399224	0.039891	0.0222776				3.98745	3.98399	3.99975	3.99776	0.0399224		2.24101	2.22294	2.23419	2.21289	0.0222776			5.41552	5.41452	5.4231	5.40346	0.0541415		3.96195	3.99093	4.0144	3.98911	0.039891
			1480	0.0541395	0.0399199	0.0398905	0.0222706				3.98677	3.98384	3.99826	3.99908	0.0399199		2.24019	2.22156	2.23226	2.21423	0.0222706			5.41445	5.41487	5.42355	5.40294	0.0541395		3.96343	3.98991	4.01262	3.99024	0.0398905
			1481	0.0541526	0.0399384	0.0398914	0.0222768				3.98742	3.98491	4.00114	4.0019	0.0399384		2.24344	2.22359	2.22979	2.2139	0.0222768			5.41379	5.41816	5.42682	5.40228	0.0541526		3.96233	3.9891	4.01667	3.98847	0.0398914
			1482	0.0541533	0.0399369	0.0398839	0.0222638				3.98546	3.98503	4.00092	4.00334	0.0399369		2.24252	2.22302	2.22778	2.21218	0.0222638			5.41543	5.41549	5.42856	5.40182	0.0541533		3.96132	3.99072	4.01493	3.9866	0.0398839
			1483	0.0541402	0.0399278	0.0398832	0.0222545				3.98644	3.98683	3.99845	3.99939	0.0399278		2.23976	2.22184	2.22508	2.21511	0.0222545			5.4151	5.41454	5.42494	5.40149	0.0541402		3.96217	3.99091	4.01564	3.98455	0.0398832
			1484	0.0541545	0.0399348	0.0398903	0.0222509				3.98715	3.98793	3.99749	4.00135	0.0399348		2.23973	2.22212	2.22487	2.21366	0.0222509			5.41543	5.4171	5.42587	5.40339	0.0541545		3.96257	3.99289	4.01587	3.98479	0.0398903
			1485	0.0541592	0.0399379	0.0398777	0.0222532				3.98655	3.98956	3.99664	4.00239	0.0399379		2.23741	2.22436	2.2248	2.2147	0.0222532			5.41729	5.41776	5.42487	5.40376	0.0541592		3.95904	3.99451	4.01555	3.98199	0.0398777
			1486	0.0541451	0.0399385	0.03989	0.0222752				3.98616	3.98717	3.99635	4.00572	0.0399385		2.23933	2.22639	2.22677	2.2176	0.0222752			5.41473	5.41897	5.42091	5.40344	0.0541451		3.96201	3.99428	4.01743	3.98226	0.03989
			1487	0.0541338	0.0399334	0.039892	0.0222766				3.98567	3.98713	3.99636	4.00419	0.0399334		2.24031	2.22493	2.22687	2.21851	0.0222766			5.41509	5.41846	5.41849	5.40147	0.0541338		3.96338	3.99511	4.01658	3.98175	0.039892
			1488	0.0541415	0.0399463	0.0399015	0.0222787				3.98523	3.9926	3.99577	4.00493	0.0399463		2.24156	2.2266	2.22766	2.21565	0.0222787			5.41498	5.41497	5.41963	5.407	0.0541415		3.9629	3.99643	4.01768	3.98359	0.0399015
			1489	0.0541594	0.0399424	0.0399101	0.0222868				3.98295	3.98982	3.99882	4.00538	0.0399424		2.24279	2.23083	2.22537	2.21573	0.0222868			5.41543	5.41882	5.41902	5.4105	0.0541594		3.96459	3.99817	4.01878	3.98251	0.0399101
			1490	0.0541483	0.0399365	0.0399028	0.0222896				3.98353	3.98691	4.00131	4.00286	0.0399365		2.24225	2.23262	2.22315	2.21781	0.0222896			5.41609	5.41741	5.4159	5.4099	0.0541483		3.96336	3.99777	4.02058	3.97941	0.0399028
			1491	0.0541368	0.0399251	0.0399049	0.0222848				3.98428	3.98477	3.99932	4.00167	0.0399251		2.24296	2.23273	2.22062	2.21762	0.0222848			5.4183	5.4131	5.4126	5.41073	0.0541368		3.96254	3.99861	4.02478	3.97604	0.0399049
			1492	0.0541333	0.0399343	0.0399057	0.0222817				3.98625	3.98583	3.99915	4.00251	0.0399343		2.24313	2.23088	2.22123	2.21745	0.0222817			5.4179	5.41623	5.40987	5.40932	0.0541333		3.96309	3.9979	4.02548	3.9758	0.0399057
			1493	0.0541357	0.0399318	0.039906	0.0222778				3.98401	3.98953	3.99863	4.00056	0.0399318		2.24109	2.23273	2.22215	2.21515	0.0222778			5.41732	5.41379	5.41115	5.41202	0.0541357		3.96103	3.99819	4.02412	3.97908	0.039906
			1494	0.0541487	0.0399226	0.0398996	0.0222832				3.98282	3.98823	3.99872	3.99928	0.0399226		2.24083	2.23381	2.22328	2.21535	0.0222832			5.41823	5.41099	5.41419	5.41609	0.0541487		3.96029	3.99886	4.02119	3.9795	0.0398996
			1495	0.0541585	0.0399229	0.0399228	0.0222918				3.98109	3.98955	3.99789	4.00065	0.0399229		2.24438	2.2323	2.2262	2.21385	0.0222918			5.42023	5.41193	5.41488	5.41635	0.0541585		3.96214	4.00277	4.02258	3.98161	0.0399228
			1496	0.0541523	0.0399185	0.0399163	0.0222865				3.98238	3.99103	3.99449	3.99948	0.0399185		2.2438	2.23126	2.22698	2.21255	0.0222865			5.41681	5.4148	5.4134	5.41592	0.0541523		3.96262	4.00294	4.02139	3.97958	0.0399163
			1497	0.0541611	0.0399166	0.0399302	0.022283				3.98383	3.98691	3.995	4.00089	0.0399166		2.24435	2.22923	2.2263	2.21333	0.022283			5.41527	5.41788	5.41296	5.41834	0.0541611		3.96512	4.00702	4.02079	3.97916	0.0399302
			1498	0.0541602	0.0399243	0.0399336	0.0222905				3.98431	3.98805	3.99769	3.99968	0.0399243		2.24454	2.22665	2.22953	2.21548	0.0222905			5.41696	5.41663	5.41271	5.41779	0.0541602		3.9684	4.00668	4.01986	3.97851	0.0399336
			1499	0.0541512	0.0399372	0.0399406	0.022295				3.98668	3.98645	4.00062	4.00115	0.0399372		2.247	2.2277	2.22787	2.21544	0.022295			5.41391	5.41512	5.41535	5.41611	0.0541512		3.96794	4.00928	4.01975	3.97926	0.0399406
			1500	0.0541738	0.0399383	0.0399383	0.0222934				3.98475	3.98741	3.99932	4.00383	0.0399383		2.24473	2.22821	2.22812	2.21631	0.0222934			5.41733	5.41882	5.41787	5.4155	0.0541738		3.96846	4.0073	4.01866	3.9809	0.0399383
			1501	0.0541796	0.0399427	0.0399377	0.0222803				3.98209	3.98725	4.00109	4.00666	0.0399427		2.24269	2.22633	2.2277	2.21542	0.0222803			5.41579	5.41759	5.42305	5.41541	0.0541796		3.96615	4.00862	4.01809	3.98223	0.0399377
			1502	0.054171	0.0399346	0.0399414	0.0222863				3.97784	3.98963	3.99811	4.00827	0.0399346		2.24289	2.22814	2.2283	2.21521	0.0222863			5.41667	5.41746	5.41909	5.41517	0.054171		3.9676	4.00572	4.01876	3.98448	0.0399414
			1503	0.0541765	0.0399443	0.0399311	0.0222906				3.97856	3.99592	3.99228	4.01096	0.0399443		2.24257	2.22635	2.2302	2.21714	0.0222906			5.41764	5.41495	5.41966	5.41834	0.0541765		3.96705	4.00368	4.01882	3.9829	0.0399311
			1504	0.0541755	0.0399459	0.0399262	0.0222833				3.97616	3.99543	3.99481	4.01198	0.0399459		2.24086	2.22733	2.23034	2.21482	0.0222833			5.42264	5.41172	5.42057	5.41527	0.0541755		3.9652	4.00576	4.01864	3.98086	0.0399262
			1505	0.05418	0.0399656	0.0399345	0.022287				3.97973	3.99431	3.99748	4.01472	0.0399656		2.24063	2.22721	2.23026	2.21671	0.022287			5.42128	5.41377	5.42145	5.41549	0.05418		3.96569	4.00348	4.02118	3.98343	0.0399345
			1506	0.0541672	0.039969	0.0399382	0.0222832				3.98034	3.99354	4.00185	4.01187	0.039969		2.24189	2.22713	2.22855	2.21573	0.0222832			5.42162	5.40885	5.42189	5.41452	0.0541672		3.96352	4.00422	4.02242	3.98513	0.0399382
			1507	0.0541495	0.0399737	0.0399268	0.0222864				3.97999	3.99838	3.99863	4.01246	0.0399737		2.2427	2.22767	2.22886	2.21531	0.0222864			5.41842	5.40544	5.42506	5.41089	0.0541495		3.96569	4.00367	4.01865	3.98273	0.0399268
			1508	0.0541505	0.0399818	0.0399185	0.022282				3.98395	3.9975	4.00037	4.01089	0.0399818		2.24256	2.22749	2.22937	2.21339	0.022282			5.41767	5.40623	5.42527	5.41103	0.0541505		3.9654	4.0013	4.018	3.98272	0.0399185
			1509	0.0541539	0.0399752	0.0399189	0.0222983				3.9842	3.9951	3.99909	4.01169	0.0399752		2.24349	2.22736	2.23211	2.21634	0.0222983			5.4197	5.40726	5.42631	5.40827	0.0541539		3.96571	4.00428	4.01646	3.98113	0.0399189
			1510	0.0541467	0.03997	0.0399148	0.0223001				3.98339	3.99245	3.9982	4.01394	0.03997		2.2419	2.22872	2.23395	2.21547	0.0223001			5.41619	5.40748	5.42487	5.41015	0.0541467		3.96424	4.00497	4.01298	3.98371	0.0399148
			1511	0.0541606	0.0399681	0.0399065	0.0223071				3.98176	3.98969	3.99741	4.0184	0.0399681		2.24153	2.22974	2.23455	2.217	0.0223071			5.41367	5.4079	5.42853	5.41414	0.0541606		3.96308	4.0054	4.01132	3.9828	0.0399065
			1512	0.0541863	0.0399705	0.0399175	0.0223041				3.98007	3.99412	3.995	4.01903	0.0399705		2.24084	2.22923	2.23403	2.21753	0.0223041			5.41734	5.40739	5.43216	5.41763	0.0541863		3.96346	4.00415	4.01364	3.98574	0.0399175
			1513	0.0541883	0.0399825	0.0399188	0.0222951				3.9793	3.99423	3.99788	4.02159	0.0399825		2.23945	2.22765	2.23247	2.21846	0.0222951			5.41901	5.40495	5.43302	5.41836	0.0541883		3.96533	4.00372	4.01255	3.98593	0.0399188
			1514	0.0541706	0.0399933	0.0399296	0.0223007				3.9791	3.9961	3.99829	4.02383	0.0399933		2.23937	2.22913	2.23382	2.21796	0.0223007			5.41736	5.40026	5.43226	5.41835	0.0541706		3.96474	4.00248	4.0157	3.98892	0.0399296
			1515	0.0541662	0.0400149	0.0399307	0.0222922				3.97927	3.99712	4.00341	4.02618	0.0400149		2.24073	2.22832	2.23162	2.21619	0.0222922			5.41964	5.3991	5.42997	5.41776	0.0541662		3.96441	3.99906	4.01831	3.9905	0.0399307
			1516	0.054152	0.0400088	0.0399281	0.0223011				3.97981	3.99874	4.00287	4.02211	0.0400088		2.2403	2.22983	2.23277	2.21753	0.0223011			5.41939	5.39651	5.42954	5.41535	0.054152		3.96486	3.99885	4.01578	3.99177	0.0399281
			1517	0.05414	0.0400189	0.0399196	0.0222975				3.97941	4.00101	4.00671	4.02041	0.0400189		2.23987	2.23011	2.23519	2.21381	0.0222975			5.41706	5.39584	5.42899	5.4141	0.05414		3.96752	3.99705	4.01078	3.9925	0.0399196
			1518	0.0541307	0.0400396	0.0399452	0.022305				3.98324	4.00031	4.00974	4.02253	0.0400396		2.24055	2.23072	2.2363	2.21442	0.022305			5.41598	5.39562	5.42807	5.4126	0.0541307		3.96933	3.99792	4.01321	3.99762	0.0399452
			1519	0.0541295	0.0400304	0.0399405	0.0223163				3.98432	3.99596	4.0098	4.02206	0.0400304		2.24058	2.23183	2.23739	2.21674	0.0223163			5.41906	5.3946	5.42618	5.41196	0.0541295		3.97115	3.99819	4.01007	3.99681	0.0399405
			1520	0.0541354	0.0400285	0.0399392	0.0223221				3.9865	3.99655	4.00934	4.01902	0.0400285		2.24112	2.23274	2.23659	2.21839	0.0223221			5.41843	5.39605	5.42408	5.41561	0.0541354		3.97198	3.99719	4.01256	3.99394	0.0399392
			1521	0.054125	0.0400268	0.0399519	0.0223241				3.98626	3.99886	4.00809	4.0175	0.0400268		2.23962	2.23266	2.23631	2.22104	0.0223241			5.41627	5.39578	5.42451	5.41343	0.054125		3.96987	3.99801	4.01767	3.9952	0.0399519
			1522	0.0541278	0.0400334	0.0399507	0.0223161				3.98787	3.99876	4.00947	4.01726	0.0400334		2.23938	2.23193	2.23516	2.21995	0.0223161			5.41666	5.39536	5.42535	5.41377	0.0541278		3.97053	3.99858	4.0158	3.99537	0.0399507
			1523	0.0541489	0.0400164	0.0399527	0.0223088				3.98503	4.00082	4.00571	4.01501	0.0400164		2.23888	2.22876	2.23585	2.22003	0.0223088			5.42133	5.39763	5.4254	5.41518	0.0541489		3.96995	3.99957	4.01501	3.99656	0.0399527
			1524	0.0541364	0.0400337	0.0399612	0.0223169				3.98654	4.00197	4.00806	4.0169	0.0400337		2.23884	2.22917	2.23757	2.22119	0.0223169			5.41892	5.39908	5.42297	5.4136	0.0541364		3.97107	4.00249	4.01542	3.99551	0.0399612
			1525	0.0541236	0.0400174	0.0399724	0.0223309				3.98413	3.99949	4.00452	4.01882	0.0400174		2.23931	2.23064	2.23903	2.22338	0.0223309			5.41288	5.40058	5.42122	5.41477	0.0541236		3.97337	4.0023	4.01373	3.99957	0.0399724
			1526	0.0541255	0.0400127	0.0399644	0.0223257				3.98178	3.99892	4.00726	4.01713	0.0400127		2.23895	2.23221	2.23755	2.22158	0.0223257			5.41396	5.40123	5.41805	5.41695	0.0541255		3.97439	4.0017	4.01492	3.99476	0.0399644
			1527	0.0541088	0.0400154	0.0399771	0.0223296				3.98577	3.99776	4.00647	4.01616	0.0400154		2.24112	2.23164	2.23689	2.22217	0.0223296			5.41075	5.40147	5.41977	5.41153	0.0541088		3.97501	4.00403	4.01522	3.9966	0.0399771
			1528	0.0541209	0.0400228	0.0399793	0.0223213				3.9857	4.00024	4.0053	4.01789	0.0400228		2.23856	2.22991	2.23774	2.22229	0.0223213			5.40902	5.40385	5.4191	5.4164	0.0541209		3.97479	4.0041	4.01731	3.99551	0.0399793
			1529	0.0541018	0.0400126	0.0399692	0.0223216				3.98574	3.99763	4.00633	4.01533	0.0400126		2.23745	2.23051	2.23802	2.22265	0.0223216			5.4061	5.40418	5.41376	5.41667	0.0541018		3.97405	4.00211	4.01652	3.99501	0.0399692
			1530	0.0541069	0.0400015	0.0399633	0.0223335				3.98441	3.99709	4.00537	4.01372	0.0400015		2.23906	2.23206	2.23811	2.22415	0.0223335			5.40711	5.40238	5.416	5.41726	0.0541069		3.97266	4.00338	4.01773	3.99154	0.0399633
			1531	0.0541165	0.040002	0.0399595	0.022336				3.98446	3.99924	4.0054	4.01168	0.040002		2.24038	2.23109	2.2382	2.22473	0.022336			5.40646	5.40282	5.41596	5.42135	0.0541165		3.97433	4.00117	4.01672	3.9916	0.0399595
			1532	0.0541105	0.0399883	0.0399607	0.0223282				3.98632	3.99465	4.00419	4.01014	0.0399883		2.2409	2.23223	2.23522	2.22291	0.0223282			5.40518	5.40224	5.41809	5.41869	0.0541105		3.97515	4.00032	4.01689	3.99192	0.0399607
			1533	0.0541029	0.0400167	0.0399703	0.0223242				3.99152	4.00045	4.00374	4.01095	0.0400167		2.23942	2.23323	2.23344	2.22357	0.0223242			5.40737	5.40027	5.41538	5.41814	0.0541029		3.97622	4.0014	4.01739	3.99311	0.0399703
			1534	0.054094	0.0400154	0.03997	0.0223258				3.99338	4.00176	4.00321	4.00781	0.0400154		2.23666	2.23452	2.23484	2.22429	0.0223258			5.40743	5.40322	5.412	5.41496	0.054094		3.97675	4.00094	4.01631	3.99399	0.03997
			1535	0.054099	0.0400058	0.0399747	0.0223187				3.9924	4.00122	4.0034	4.00531	0.0400058		2.23663	2.23475	2.23233	2.22378	0.0223187			5.40647	5.40372	5.41201	5.4174	0.054099		3.97744	4.00103	4.01527	3.99612	0.0399747
			1536	0.0540987	0.0399893	0.0399833	0.02231				3.99099	3.99755	4.00151	4.00566	0.0399893		2.23516	2.23665	2.2287	2.22348	0.02231			5.4077	5.40718	5.40674	5.41786	0.0540987		3.97708	4.00248	4.01598	3.9978	0.0399833
			1537	0.0541034	0.0399862	0.0399819	0.022321				3.99117	3.99585	4.00336	4.00412	0.0399862		2.23567	2.23716	2.23198	2.22361	0.022321			5.4105	5.40466	5.40775	5.41844	0.0541034		3.9762	4.00366	4.01612	3.99677	0.0399819
			1538	0.0541084	0.0399837	0.0399738	0.0223249				3.99346	3.99654	4.00298	4.00051	0.0399837		2.23554	2.23967	2.23385	2.22092	0.0223249			5.41095	5.40456	5.40947	5.41838	0.0541084		3.97712	3.9998	4.01578	3.99684	0.0399738
			1539	0.0540923	0.0399916	0.0399743	0.0223371				3.99466	3.9993	3.9993	4.00337	0.0399916		2.23894	2.23811	2.23674	2.22106	0.0223371			5.40897	5.40035	5.40651	5.42108	0.0540923		3.97579	4.00174	4.01378	3.99839	0.0399743
			1540	0.0540918	0.0399877	0.0399735	0.0223522				3.99657	3.99882	3.99856	4.00111	0.0399877		2.24143	2.24172	2.23675	2.22099	0.0223522			5.40897	5.40049	5.40694	5.42031	0.0540918		3.9764	4.0037	4.01044	3.99885	0.0399735
			1541	0.0541075	0.03998	0.03997	0.0223545				3.99725	3.99768	3.99782	3.99927	0.03998		2.24414	2.23904	2.23775	2.22089	0.0223545			5.41036	5.40212	5.40589	5.4246	0.0541075		3.97478	4.00096	4.01149	4.00076	0.03997
			1542	0.0541085	0.0399718	0.039958	0.0223627				3.99617	3.9943	3.99809	4.00017	0.0399718		2.24496	2.24002	2.23916	2.22094	0.0223627			5.40991	5.40163	5.40585	5.42601	0.0541085		3.97135	3.99864	4.01324	3.99999	0.039958
			1543	0.0541087	0.0399732	0.0399619	0.0223547				3.99718	3.99616	3.99767	3.99827	0.0399732		2.24397	2.23724	2.24013	2.22052	0.0223547			5.40858	5.40309	5.40479	5.42703	0.0541087		3.97034	3.99815	4.01269	4.00356	0.0399619
			1544	0.0541212	0.0399787	0.0399689	0.022348				3.99866	3.99747	3.99892	3.99645	0.0399787		2.2432	2.23624	2.24004	2.21973	0.022348			5.41116	5.40489	5.40435	5.42806	0.0541212		3.97277	3.99743	4.01151	4.00583	0.0399689
			1545	0.0541188	0.0399816	0.0399628	0.0223578				4.00047	3.99885	3.99557	3.99775	0.0399816		2.24354	2.23795	2.24031	2.22132	0.0223578			5.41178	5.40536	5.40562	5.42476	0.0541188		3.97233	3.99968	4.0101	4.00303	0.0399628
			1546	0.0541143	0.0399839	0.0399519	0.0223569				3.99747	3.99918	3.99705	3.99985	0.0399839		2.24203	2.23753	2.24112	2.22209	0.0223569			5.41444	5.40422	5.40479	5.42226	0.0541143		3.96991	4.00001	4.00775	4.00308	0.0399519
			1547	0.0541168	0.0399887	0.0399745	0.0223601				3.99615	4.00011	3.99656	4.00266	0.0399887		2.24494	2.23964	2.23785	2.22161	0.0223601			5.41592	5.40516	5.40697	5.41868	0.0541168		3.97308	4.00216	4.00897	4.00559	0.0399745
			1548	0.0541116	0.0399776	0.0399784	0.0223587				3.99269	3.99806	3.99657	4.00373	0.0399776		2.24679	2.23876	2.23692	2.22101	0.0223587			5.41132	5.40674	5.40795	5.41864	0.0541116		3.97211	4.00191	4.01019	4.00713	0.0399784
			1549	0.0540955	0.0399618	0.0399869	0.0223511				3.99432	3.99742	3.99439	3.99858	0.0399618		2.24539	2.23649	2.23671	2.22183	0.0223511			5.41129	5.40635	5.40766	5.41289	0.0540955		3.97329	4.00376	4.01002	4.00772	0.0399869
			1550	0.0540919	0.0399561	0.0399718	0.0223539				3.99551	3.99637	3.99405	3.9965	0.0399561		2.24436	2.23808	2.23594	2.22319	0.0223539			5.40862	5.4056	5.40904	5.41348	0.0540919		3.97501	4.00183	4.00531	4.00658	0.0399718
			1551	0.0541132	0.0399689	0.0399722	0.0223583				3.99597	3.99777	3.99559	3.99824	0.0399689		2.24598	2.2357	2.23831	2.22333	0.0223583			5.40706	5.4075	5.41392	5.41679	0.0541132		3.97544	4.00264	4.00311	4.00769	0.0399722
			1552	0.0541053	0.0399782	0.039988	0.0223546				3.99651	3.99776	3.99884	3.99817	0.0399782		2.24445	2.23474	2.23946	2.22318	0.0223546			5.40899	5.40832	5.41156	5.41324	0.0541053		3.97788	4.00304	4.00388	4.01042	0.039988
			1553	0.0541138	0.0399735	0.0400161	0.0223527				3.99445	3.99681	3.99856	3.99958	0.0399735		2.24367	2.23524	2.24076	2.22139	0.0223527			5.41114	5.40992	5.41181	5.41264	0.0541138		3.97821	4.00732	4.00672	4.01418	0.0400161
			1554	0.0541079	0.0399799	0.0399869	0.0223684				3.99286	3.99533	4.00323	4.00056	0.0399799		2.24454	2.23737	2.24368	2.22179	0.0223684			5.40915	5.41189	5.41267	5.40944	0.0541079		3.97692	4.00166	4.00302	4.01318	0.0399869
			1555	0.054091	0.0399618	0.039986	0.0223735				3.99062	3.99464	3.99858	4.0009	0.0399618		2.24556	2.23864	2.2427	2.22248	0.0223735			5.40879	5.40996	5.41135	5.40629	0.054091		3.97858	4.00261	3.99986	4.01335	0.039986
			1556	0.0540964	0.0399647	0.0399968	0.0223762				3.99452	3.9925	3.99769	4.00118	0.0399647		2.24488	2.23996	2.24353	2.22211	0.0223762			5.41304	5.40911	5.4119	5.40452	0.0540964		3.97874	4.00424	4.0009	4.01483	0.0399968
			1557	0.0541031	0.0399571	0.039986	0.022366				3.99452	3.99076	3.99801	3.99954	0.0399571		2.24419	2.23747	2.24149	2.22327	0.022366			5.41147	5.41004	5.41232	5.40742	0.0541031		3.97869	4.00322	3.99925	4.01322	0.039986
			1558	0.0541057	0.0399715	0.0399789	0.0223675				3.99755	3.99319	3.99472	4.00315	0.0399715		2.24452	2.23839	2.24022	2.22386	0.0223675			5.41193	5.40942	5.41224	5.40868	0.0541057		3.97815	4.00339	3.9977	4.01231	0.0399789
			1559	0.0541007	0.0399733	0.0399809	0.0223649				4.00022	3.99428	3.9942	4.0006	0.0399733		2.24014	2.2384	2.24165	2.22578	0.0223649			5.41091	5.40971	5.41004	5.40961	0.0541007		3.97971	4.00167	4.00088	4.0101	0.0399809
			1560	0.0540842	0.0399661	0.0399776	0.0223622				3.99936	3.99269	3.99341	4.00099	0.0399661		2.24041	2.23833	2.2414	2.22473	0.0223622			5.40523	5.41093	5.40833	5.40919	0.0540842		3.9801	3.99757	4.00122	4.01215	0.0399776
			1561	0.0540593	0.0399613	0.0399847	0.0223604				3.9978	3.99403	3.99149	4.00119	0.0399613		2.23985	2.23639	2.24215	2.22575	0.0223604			5.40193	5.41071	5.40421	5.40687	0.0540593		3.97983	3.99959	4.00171	4.01275	0.0399847
			1562	0.0540565	0.039966	0.039973	0.0223723				4.00089	3.99516	3.99092	3.99943	0.039966		2.24129	2.23614	2.24316	2.22833	0.0223723			5.40021	5.41207	5.40506	5.40525	0.0540565		3.97805	3.99912	4.0019	4.01012	0.039973
			1563	0.0540507	0.039962	0.0399855	0.0223527				4.00384	3.99308	3.98902	3.99884	0.039962		2.23942	2.23561	2.2401	2.22594	0.0223527			5.40051	5.41183	5.40427	5.40365	0.0540507		3.97774	4.00013	4.00189	4.01443	0.0399855
			1564	0.0540351	0.0399713	0.0399931	0.0223601				4.00506	3.99597	3.99028	3.99719	0.0399713		2.24272	2.23483	2.24151	2.22497	0.0223601			5.39565	5.40626	5.4066	5.40553	0.0540351		3.97658	4.00004	4.004	4.01661	0.0399931
			1565	0.054023	0.0399575	0.0399906	0.022365				4.00872	3.9941	3.9872	3.99296	0.0399575		2.24185	2.23825	2.2402	2.22567	0.022365			5.39549	5.40677	5.40226	5.40468	0.054023		3.97682	3.99812	4.00339	4.0179	0.0399906
			1566	0.0540268	0.0399525	0.0399719	0.0223705				4.00977	3.99171	3.98875	3.99078	0.0399525		2.24326	2.23938	2.23877	2.2268	0.0223705			5.39696	5.40731	5.40117	5.4053	0.0540268		3.97448	3.99359	4.00302	4.01769	0.0399719
			1567	0.0540273	0.0399449	0.0399489	0.0223674				4.01053	3.99269	3.98686	3.98788	0.0399449		2.24318	2.24002	2.23724	2.22651	0.0223674			5.39698	5.40787	5.40449	5.40156	0.0540273		3.97178	3.99218	3.99985	4.01576	0.0399489
			1568	0.0540298	0.039954	0.0399444	0.0223755				4.00947	3.99309	3.98949	3.98956	0.039954		2.24472	2.2396	2.2384	2.22748	0.0223755			5.398	5.40486	5.40724	5.40181	0.0540298		3.96994	3.99244	4.00072	4.01464	0.0399444
			1569	0.0540366	0.0399503	0.039951	0.0223663				4.01096	3.99381	3.9859	3.98946	0.0399503		2.24628	2.23817	2.23659	2.22549	0.0223663			5.39638	5.40265	5.41131	5.4043	0.0540366		3.96879	3.99163	4.00251	4.01747	0.039951
			1570	0.0540447	0.0399457	0.0399376	0.0223745				4.00981	3.99487	3.9864	3.98721	0.0399457		2.24695	2.23894	2.23785	2.22609	0.0223745			5.3977	5.40427	5.41232	5.4036	0.0540447		3.96811	3.98723	4.00239	4.01731	0.0399376
			1571	0.0540376	0.0399537	0.0399438	0.02238				4.00792	3.9936	3.9909	3.98905	0.0399537		2.24862	2.2401	2.23782	2.22547	0.02238			5.3949	5.4044	5.40955	5.40618	0.0540376		3.96581	3.99241	4.00342	4.01588	0.0399438
			1572	0.0540545	0.0399619	0.0399554	0.0223779				4.01014	3.99661	3.99177	3.98625	0.0399619		2.24757	2.24108	2.23441	2.2281	0.0223779			5.39809	5.4068	5.40816	5.40874	0.0540545		3.96907	3.99157	4.00281	4.01872	0.0399554
			1573	0.0540556	0.0399576	0.0399579	0.0223842				4.00813	3.99869	3.99144	3.98481	0.0399576		2.24861	2.24349	2.23359	2.22801	0.0223842			5.39438	5.40572	5.41253	5.40963	0.0540556		3.97081	3.99199	4.00305	4.01731	0.0399579
			1574	0.0540527	0.0399708	0.0399627	0.0223698				4.008	3.99939	3.99321	3.98774	0.0399708		2.24808	2.24068	2.23079	2.22838	0.0223698			5.39427	5.40411	5.41244	5.41024	0.0540527		3.97187	3.99448	4.00083	4.01791	0.0399627
			1575	0.0540408	0.0399835	0.0399691	0.022369				4.00636	4.00321	3.994	3.98983	0.0399835		2.24903	2.239	2.2302	2.22935	0.022369			5.39309	5.40261	5.41221	5.40841	0.0540408		3.97487	3.99696	3.99901	4.01682	0.0399691
			1576	0.0540301	0.0399801	0.0399552	0.0223787				4.00994	3.99903	3.99459	3.98849	0.0399801		2.25046	2.24031	2.23085	2.22984	0.0223787			5.38893	5.40311	5.41456	5.40544	0.0540301		3.97493	3.99647	3.99618	4.01451	0.0399552
			1577	0.0540382	0.039971	0.0399467	0.0223673				4.00772	3.99749	3.99378	3.98942	0.039971		2.24889	2.23794	2.2328	2.22727	0.0223673			5.38637	5.40247	5.41833	5.40809	0.0540382		3.9747	3.99564	3.99455	4.01381	0.0399467
			1578	0.0540321	0.0399805	0.0399543	0.0223659				4.01005	3.99759	3.99215	3.9924	0.0399805		2.24942	2.23736	2.23237	2.22723	0.0223659			5.38541	5.40327	5.41652	5.40763	0.0540321		3.97771	3.99821	3.99222	4.01356	0.0399543
			1579	0.054044	0.0399714	0.0399616	0.0223683				4.00957	3.9976	3.99157	3.98983	0.0399714		2.24892	2.23698	2.23201	2.22941	0.0223683			5.38718	5.4064	5.41645	5.40757	0.054044		3.97846	4.00194	3.9918	4.01245	0.0399616
			1580	0.0540549	0.0399718	0.0399531	0.0223851				4.01019	3.99887	3.988	3.99165	0.0399718		2.2524	2.2387	2.23253	2.2304	0.0223851			5.3881	5.40501	5.41675	5.41211	0.0540549		3.97753	4.00282	3.99253	4.00835	0.0399531
			1581	0.0540455	0.039978	0.0399623	0.022387				4.00987	4.00073	3.98711	3.99348	0.039978		2.25166	2.24085	2.23169	2.2306	0.022387			5.38619	5.40268	5.41601	5.41331	0.0540455		3.97786	4.0028	3.9975	4.00678	0.0399623
			1582	0.054053	0.039984	0.0399717	0.0223854				4.01107	4.00242	3.98713	3.99297	0.039984		2.25346	2.23823	2.23302	2.22945	0.0223854			5.39051	5.40288	5.41496	5.41286	0.054053		3.97888	4.00107	3.99937	4.00934	0.0399717
			1583	0.0540645	0.0399938	0.0399706	0.0223844				4.01066	4.00253	3.98732	3.99702	0.0399938		2.25094	2.2374	2.23413	2.23128	0.0223844			5.39019	5.40468	5.41485	5.41607	0.0540645		3.98053	3.99717	3.9988	4.01175	0.0399706
			1584	0.0540472	0.0399736	0.0399796	0.0223864				4.00607	4.00194	3.98775	3.99368	0.0399736		2.25136	2.23687	2.23645	2.22988	0.0223864			5.38731	5.40606	5.41202	5.41351	0.0540472		3.98053	3.99642	4.00263	4.01228	0.0399796
			1585	0.0540491	0.0399765	0.0399972	0.0223973				4.00603	4.0039	3.98866	3.992	0.0399765		2.25249	2.23729	2.23659	2.23256	0.0223973			5.39146	5.40387	5.4116	5.4127	0.0540491		3.98246	3.99885	4.00382	4.01375	0.0399972
			1586	0.0540401	0.0399711	0.0399862	0.022408				4.00576	4.00447	3.98743	3.99078	0.0399711		2.25355	2.23679	2.23845	2.2344	0.022408			5.39118	5.40113	5.41127	5.41245	0.0540401		3.98246	3.99786	4.00108	4.01307	0.0399862
			1587	0.0540523	0.0399831	0.0399944	0.0223995				4.00626	4.00754	3.99086	3.9886	0.0399831		2.25327	2.23638	2.23747	2.23268	0.0223995			5.39099	5.40337	5.41116	5.41539	0.0540523		3.98343	3.9982	4.00203	4.01411	0.0399944
			1588	0.0540698	0.039986	0.0399952	0.0223985				4.00702	4.00608	3.99127	3.99003	0.039986		2.25409	2.23593	2.23944	2.22994	0.0223985			5.39376	5.40309	5.41474	5.41633	0.0540698		3.98219	3.99902	4.00239	4.01447	0.0399952
			1589	0.0540659	0.0399755	0.0399995	0.0223933				4.0033	4.005	3.99078	3.99113	0.0399755		2.25424	2.23617	2.23989	2.227	0.0223933			5.38988	5.40345	5.41648	5.41655	0.0540659		3.98479	3.9983	4.00456	4.01214	0.0399995
			1590	0.0540547	0.0399582	0.0400098	0.0223995				3.99988	4.00413	3.99038	3.9889	0.0399582		2.25535	2.23702	2.24229	2.22515	0.0223995			5.38931	5.40491	5.41633	5.41134	0.0540547		3.98619	3.99995	4.00213	4.01564	0.0400098
			1591	0.054091	0.0399664	0.0400093	0.0224079				4.00143	4.00343	3.99103	3.99065	0.0399664		2.25458	2.23909	2.24344	2.22603	0.0224079			5.39297	5.40975	5.42124	5.41246	0.054091		3.98841	4.0012	4.00237	4.01172	0.0400093
			1592	0.0541098	0.0399642	0.0400101	0.0224118				4.001	4.00043	3.99385	3.99038	0.0399642		2.25519	2.24035	2.24313	2.22606	0.0224118			5.39607	5.41166	5.41916	5.41702	0.0541098		3.98777	3.99744	4.00491	4.01393	0.0400101
			1593	0.0540916	0.0399518	0.0400207	0.0224151				3.99967	3.99869	3.99175	3.9906	0.0399518		2.25508	2.24006	2.24345	2.22748	0.0224151			5.39283	5.40912	5.4191	5.41558	0.0540916		3.98696	3.99899	4.00852	4.01382	0.0400207
			1594	0.0540988	0.0399601	0.0400141	0.0224217				4.00242	3.99836	3.99338	3.98987	0.0399601		2.25678	2.24077	2.24228	2.22886	0.0224217			5.39008	5.40933	5.41874	5.42136	0.0540988		3.98743	3.99676	4.00614	4.01532	0.0400141
			1595	0.0540939	0.039971	0.0400253	0.0224176				4.00387	3.99847	3.99602	3.99002	0.039971		2.256	2.23923	2.24132	2.23048	0.0224176			5.38884	5.40845	5.41748	5.42281	0.0540939		3.99044	3.99947	4.00915	4.01108	0.0400253
			1596	0.0541098	0.0399841	0.040041	0.0224215				4.00521	3.99931	3.99749	3.99162	0.0399841		2.25542	2.23959	2.24299	2.23061	0.0224215			5.39132	5.41297	5.41728	5.42235	0.0541098		3.98978	3.99948	4.01206	4.01506	0.040041
			1597	0.0541142	0.0399865	0.0400399	0.0224224				4.00717	4.00026	3.99693	3.99022	0.0399865		2.25638	2.23967	2.24219	2.23073	0.0224224			5.3926	5.4113	5.41792	5.42385	0.0541142		3.98999	4.00014	4.00849	4.01733	0.0400399
			1598	0.0541302	0.0399972	0.0400242	0.0224269				4.00555	4.00408	3.997	3.99225	0.0399972		2.25619	2.23934	2.24404	2.23119	0.0224269			5.39509	5.41077	5.42217	5.42403	0.0541302		3.98606	3.99863	4.0076	4.01739	0.0400242
			1599	0.0541212	0.0400041	0.0400299	0.0224237				4.00466	4.00804	3.99546	3.99347	0.0400041		2.25563	2.23883	2.24463	2.23037	0.0224237			5.39356	5.41236	5.42156	5.42102	0.0541212		3.98745	3.99912	4.00592	4.01948	0.0400299
			1600	0.0541601	0.0400081	0.0400331	0.0224113				4.00501	4.00997	3.99418	3.99408	0.0400081		2.25259	2.23827	2.24499	2.22868	0.0224113			5.40036	5.41613	5.42359	5.42394	0.0541601		3.99007	3.99787	4.00837	4.01694	0.0400331
			1601	0.0541456	0.040017	0.0400244	0.0224146				4.00431	4.01068	3.99433	3.99747	0.040017		2.25231	2.23794	2.24697	2.22861	0.0224146			5.40199	5.41356	5.41936	5.42332	0.0541456		3.98928	3.99503	4.00889	4.01654	0.0400244
			1602	0.0541423	0.04002	0.0400288	0.02241				4.00171	4.01048	3.99753	3.99828	0.04002		2.25003	2.23872	2.24612	2.22913	0.02241			5.40244	5.41407	5.41928	5.42112	0.0541423		3.98809	3.99498	4.01168	4.01676	0.0400288
			1603	0.0541431	0.0400143	0.0400182	0.0224034				4.00073	4.00718	3.99853	3.99928	0.0400143		2.24748	2.23894	2.24752	2.22741	0.0224034			5.40305	5.41196	5.42088	5.42136	0.0541431		3.98812	3.993	4.01204	4.0141	0.0400182
			1604	0.0541417	0.0400146	0.0400249	0.0223917				4.00524	4.0057	3.99628	3.99863	0.0400146		2.24746	2.23698	2.24632	2.22594	0.0223917			5.40324	5.41102	5.42198	5.42042	0.0541417		3.9915	3.99292	4.01255	4.01299	0.0400249
			1605	0.0541278	0.0400284	0.0400131	0.0223844				4.00657	4.0073	3.99927	3.99822	0.0400284		2.246	2.23684	2.24667	2.22424	0.0223844			5.40166	5.40786	5.42275	5.41885	0.0541278		3.9907	3.99168	4.01401	4.00886	0.0400131
			1606	0.0541184	0.0400318	0.0400114	0.0223809				4.00674	4.00699	4.00038	3.9986	0.0400318		2.24466	2.23688	2.247	2.22383	0.0223809			5.40204	5.40818	5.4201	5.41703	0.0541184		3.99017	3.99198	4.01212	4.01028	0.0400114
			1607	0.0541168	0.0400212	0.0399995	0.0223748				4.00595	4.00676	4.00044	3.99535	0.0400212		2.24158	2.2356	2.24837	2.22437	0.0223748			5.40252	5.40952	5.41949	5.4152	0.0541168		3.98856	3.99083	4.01284	4.00756	0.0399995
			1608	0.0541049	0.0400227	0.0399935	0.0223688				4.00658	4.00389	4.00192	3.99669	0.0400227		2.24225	2.23309	2.24839	2.2238	0.0223688			5.40163	5.40577	5.42241	5.41214	0.0541049		3.98748	3.99254	4.01283	4.00453	0.0399935
			1609	0.054111	0.0400241	0.0400189	0.022375				4.00295	4.00308	4.00415	3.99946	0.0400241		2.24129	2.23508	2.24845	2.22517	0.022375			5.4062	5.40567	5.41976	5.41278	0.054111		3.98824	3.99759	4.01492	4.00682	0.0400189
			1610	0.0541088	0.0400005	0.0400036	0.022375				4	4.00502	3.99705	3.99813	0.0400005		2.24154	2.23504	2.25054	2.22289	0.022375			5.40261	5.40457	5.42021	5.41613	0.0541088		3.98806	3.99765	4.01033	4.0054	0.0400036
			1611	0.0541041	0.0400108	0.0399854	0.0223729				3.99832	4.00644	3.99961	3.99994	0.0400108		2.24084	2.236	2.2494	2.22292	0.0223729			5.40272	5.40429	5.41996	5.41469	0.0541041		3.98943	3.99425	4.00856	4.00192	0.0399854
			1612	0.0541291	0.0400144	0.0399841	0.0223808				3.99754	4.00797	4.00166	3.99858	0.0400144		2.24222	2.23507	2.25075	2.22428	0.0223808			5.40677	5.40802	5.42005	5.41679	0.0541291		3.98928	3.99505	4.00812	4.00117	0.0399841
			1613	0.0541249	0.0400183	0.0399875	0.0223844				3.99683	4.0118	4.00235	3.99636	0.0400183		2.24118	2.23595	2.25039	2.22625	0.0223844			5.40704	5.40862	5.41844	5.41588	0.0541249		3.9861	3.99738	4.00616	4.00538	0.0399875
			1614	0.0541227	0.0400133	0.0399832	0.022384				3.99477	4.012	4.00159	3.99697	0.0400133		2.2392	2.23759	2.24993	2.22688	0.022384			5.40651	5.40809	5.41894	5.41554	0.0541227		3.98234	3.99803	4.00511	4.00782	0.0399832
			1615	0.0541264	0.0400028	0.03999	0.0223836				3.99393	4.01208	3.99813	3.997	0.0400028		2.23818	2.23738	2.24994	2.22794	0.0223836			5.40811	5.41014	5.41514	5.41717	0.0541264		3.98385	3.99953	4.00604	4.00657	0.03999
			1616	0.0541149	0.0400069	0.039978	0.0223862				3.9961	4.01271	3.99882	3.99514	0.0400069		2.24135	2.23738	2.24817	2.22759	0.0223862			5.40736	5.41026	5.41396	5.41438	0.0541149		3.98055	4.00054	4.00352	4.00659	0.039978
			1617	0.0541196	0.0400044	0.0399749	0.0223863				3.99176	4.01701	3.99919	3.99379	0.0400044		2.24197	2.23875	2.24778	2.22601	0.0223863			5.40833	5.40944	5.41675	5.41331	0.0541196		3.98039	4.00054	4.00297	4.00608	0.0399749
			1618	0.0541348	0.0400086	0.0399593	0.0223808				3.9924	4.01778	3.99838	3.99489	0.0400086		2.24238	2.23893	2.24644	2.22457	0.0223808			5.41074	5.41144	5.41615	5.41558	0.0541348		3.98004	3.99938	4.0002	4.00413	0.0399593
			1619	0.0541481	0.0400084	0.0399812	0.0223756				3.99436	4.01713	3.99725	3.99463	0.0400084		2.24088	2.23963	2.24503	2.2247	0.0223756			5.40959	5.41087	5.4184	5.42036	0.0541481		3.98419	4.0016	4.00086	4.00584	0.0399812
			1620	0.0541295	0.0399908	0.0399903	0.0223666				3.99577	4.01473	3.99195	3.99386	0.0399908		2.24111	2.23765	2.24523	2.22264	0.0223666			5.41076	5.40879	5.41352	5.41873	0.0541295		3.98484	4.00519	4.00169	4.00439	0.0399903
			1621	0.0541378	0.0399878	0.0399952	0.0223734				3.9946	4.0127	3.99175	3.99609	0.0399878		2.24077	2.23786	2.24685	2.22389	0.0223734			5.41527	5.40805	5.4128	5.419	0.0541378		3.98217	4.00845	4.00067	4.00678	0.0399952
			1622	0.0541216	0.039998	0.0399756	0.0223724				3.99507	4.00979	3.9959	3.99844	0.039998		2.24161	2.23764	2.24747	2.22226	0.0223724			5.41541	5.40723	5.40998	5.41601	0.0541216		3.97905	4.00727	3.99778	4.00615	0.0399756
			1623	0.0540968	0.0399865	0.0399701	0.0223674				3.99094	4.00641	3.9966	4.00066	0.0399865		2.24235	2.23668	2.24676	2.22117	0.0223674			5.41241	5.40415	5.40764	5.41451	0.0540968		3.97771	4.00262	4.00225	4.00544	0.0399701
			1624	0.0541125	0.0399882	0.0399575	0.0223675				3.99133	4.00493	3.99712	4.0019	0.0399882		2.24062	2.23642	2.24841	2.22155	0.0223675			5.41258	5.40437	5.40897	5.4191	0.0541125		3.97748	4.0027	4.00051	4.00229	0.0399575
			1625	0.0541192	0.0399845	0.0399544	0.0223762				3.99366	4.00436	3.99557	4.00022	0.0399845		2.24526	2.23625	2.24669	2.22225	0.0223762			5.41418	5.40452	5.41097	5.41801	0.0541192		3.97835	4.00335	3.99613	4.00394	0.0399544
			1626	0.0541158	0.0399703	0.0399517	0.0223697				3.99135	4.00427	3.99323	3.99927	0.0399703		2.24649	2.23545	2.24332	2.22262	0.0223697			5.41713	5.40379	5.40961	5.4158	0.0541158		3.9789	4.004	3.99523	4.00256	0.0399517
			1627	0.054129	0.0399751	0.0399563	0.022377				3.99175	4.00163	3.99507	4.00157	0.0399751		2.24771	2.23704	2.24342	2.22263	0.022377			5.41968	5.40545	5.41041	5.41607	0.054129		3.98229	4.00415	3.99432	4.00174	0.0399563
			1628	0.0541366	0.0399911	0.0399605	0.0223848				3.99372	4.00169	3.9983	4.00271	0.0399911		2.24899	2.23794	2.24362	2.22336	0.0223848			5.41802	5.40676	5.41308	5.41678	0.0541366		3.98237	4.00366	3.99398	4.0042	0.0399605
			1629	0.0541224	0.0399701	0.0399557	0.0223889				3.98815	4.00097	3.99663	4.00229	0.0399701		2.24707	2.23832	2.24606	2.2241	0.0223889			5.41762	5.40606	5.41268	5.41261	0.0541224		3.98289	4.00326	3.99336	4.00278	0.0399557
			1630	0.0541082	0.0399721	0.0399565	0.0223873				3.98466	4.00313	3.99726	4.00379	0.0399721		2.24642	2.23975	2.2438	2.22497	0.0223873			5.41698	5.40308	5.41084	5.41239	0.0541082		3.98028	4.00482	3.99443	4.00308	0.0399565
			1631	0.0541058	0.039983	0.0399728	0.0223836				3.98551	4.00541	3.99932	4.00296	0.039983		2.24516	2.23826	2.24377	2.22627	0.0223836			5.41867	5.40162	5.41029	5.41172	0.0541058		3.9832	4.00661	3.99716	4.00216	0.0399728
			1632	0.0541083	0.0399748	0.0399595	0.0223839				3.98474	4.00343	3.99766	4.00408	0.0399748		2.24543	2.23666	2.24532	2.22615	0.0223839			5.41875	5.4024	5.41033	5.41186	0.0541083		3.9812	4.00345	3.9967	4.00246	0.0399595
			1633	0.0541109	0.0399719	0.0399484	0.0223904				3.9873	4.00088	3.99673	4.00383	0.0399719		2.24658	2.23725	2.24511	2.22722	0.0223904			5.42044	5.40193	5.40766	5.4143	0.0541109		3.98238	4.00202	3.99427	4.00071	0.0399484
			1634	0.0541163	0.0399902	0.0399492	0.0223832				3.98934	4.00452	3.99772	4.0045	0.0399902		2.24767	2.23617	2.24345	2.226	0.0223832			5.41797	5.40548	5.40883	5.41422	0.0541163		3.98472	4.00147	3.99322	4.00027	0.0399492
			1635	0.0540944	0.0399625	0.0399309	0.0223748				3.99029	4.00289	3.99136	4.00047	0.0399625		2.24634	2.23501	2.24261	2.22596	0.0223748			5.41519	5.40299	5.40851	5.41108	0.0540944		3.98234	4.00116	3.9911	3.99776	0.0399309
			1636	0.0541033	0.0399735	0.0399336	0.022388				3.99157	4.00241	3.9933	4.00211	0.0399735		2.24675	2.23682	2.24399	2.22763	0.022388			5.41508	5.40463	5.41012	5.41148	0.0541033		3.98104	4.0019	3.99142	3.9991	0.0399336
			1637	0.0540972	0.0399696	0.0399353	0.0223883				3.9909	4.00269	3.99255	4.0017	0.0399696		2.24601	2.23538	2.24454	2.22939	0.0223883			5.41352	5.4041	5.41206	5.4092	0.0540972		3.98288	4.00156	3.99303	3.99664	0.0399353
			1638	0.0541014	0.0399811	0.0399395	0.0224013				3.9887	4.00279	3.99597	4.00498	0.0399811		2.24893	2.23604	2.24418	2.23137	0.0224013			5.41248	5.40613	5.41153	5.41044	0.0541014		3.98243	4.00326	3.99422	3.99589	0.0399395
			1639	0.0541029	0.0399866	0.0399459	0.0224089				3.99101	4.00153	3.99688	4.00522	0.0399866		2.24906	2.237	2.24315	2.23436	0.0224089			5.41322	5.40774	5.4139	5.40629	0.0541029		3.98437	4.00426	3.99319	3.99653	0.0399459
			1640	0.0541043	0.0399949	0.0399515	0.0224148				3.99418	4.00511	3.99601	4.00265	0.0399949		2.25009	2.23799	2.24395	2.2339	0.0224148			5.41333	5.40898	5.41335	5.40604	0.0541043		3.9854	4.00542	3.99389	3.99589	0.0399515
			1641	0.0541017	0.0399947	0.0399497	0.0224032				3.99326	4.00348	3.99834	4.0028	0.0399947		2.25044	2.23529	2.24253	2.23304	0.0224032			5.41256	5.40793	5.41335	5.40685	0.0541017		3.98637	4.00513	3.99401	3.99438	0.0399497
			1642	0.0541144	0.0399884	0.0399559	0.0224072				3.99026	4.00199	4.00096	4.00214	0.0399884		2.25119	2.23679	2.2408	2.23408	0.0224072			5.41361	5.40737	5.41572	5.40907	0.0541144		3.98511	4.00457	3.99463	3.99805	0.0399559
			1643	0.0541111	0.0399908	0.0399622	0.0224022				3.99248	4.00146	3.99977	4.00262	0.0399908		2.2504	2.23948	2.23762	2.23339	0.0224022			5.41199	5.40585	5.41666	5.40997	0.0541111		3.98526	4.00554	3.99498	3.99911	0.0399622
			1644	0.0541102	0.0399853	0.0399726	0.0223971				3.99064	4	4.00149	4.00199	0.0399853		2.24793	2.24159	2.2343	2.235	0.0223971			5.41248	5.4055	5.41627	5.40985	0.0541102		3.98311	4.0085	3.99439	4.00306	0.0399726
			1645	0.0541081	0.0399808	0.0399799	0.0223973				3.99067	3.99811	4.00221	4.00135	0.0399808		2.24724	2.24404	2.23341	2.2342	0.0223973			5.41287	5.40119	5.41584	5.41334	0.0541081		3.98348	4.0085	3.99571	4.00425	0.0399799
			1646	0.054114	0.0399717	0.0399664	0.0223948				3.99042	3.9966	4.00151	4.00017	0.0399717		2.24638	2.24466	2.2331	2.23377	0.0223948			5.4159	5.40054	5.41518	5.414	0.054114		3.98085	4.00837	3.99721	4.00013	0.0399664
			1647	0.054107	0.0399747	0.0399688	0.0223933				3.99132	3.99632	4.00377	3.99848	0.0399747		2.24823	2.24424	2.23223	2.2326	0.0223933			5.41586	5.40036	5.41366	5.41293	0.054107		3.98176	4.00796	3.9982	3.99961	0.0399688
			1648	0.0540983	0.039981	0.0399618	0.0223817				3.99304	3.99626	4.00694	3.99616	0.039981		2.24641	2.24518	2.22981	2.23127	0.0223817			5.41437	5.39882	5.41238	5.41376	0.0540983		3.98133	4.00679	3.99836	3.99825	0.0399618
			1649	0.054086	0.0399718	0.0399675	0.0223877				3.9928	3.99471	4.00728	3.99393	0.0399718		2.24479	2.24659	2.23118	2.23252	0.0223877			5.41286	5.40077	5.40924	5.41153	0.054086		3.9838	4.00556	3.99843	3.99921	0.0399675
			1650	0.0540863	0.0399827	0.039968	0.0223927				3.99097	3.9947	4.00801	3.99938	0.0399827		2.24209	2.24917	2.23559	2.23023	0.0223927			5.41098	5.40249	5.40983	5.41124	0.0540863		3.98288	4.00425	3.99997	4.0001	0.039968
			1651	0.0540825	0.0399932	0.0399719	0.0223878				3.99436	3.9952	4.00671	4.00098	0.0399932		2.24011	2.24935	2.23554	2.23014	0.0223878			5.41253	5.40427	5.40847	5.40772	0.0540825		3.98486	4.0061	3.99876	3.99903	0.0399719
			1652	0.0540905	0.0399935	0.0399686	0.0223988				3.99263	3.99769	4.00597	4.00111	0.0399935		2.24203	2.24775	2.23731	2.23244	0.0223988			5.41432	5.40713	5.40757	5.40716	0.0540905		3.98336	4.00543	3.99733	4.00131	0.0399686
			1653	0.0540968	0.0400073	0.0399706	0.0223868				3.99533	3.99867	4.00697	4.00193	0.0400073		2.23885	2.24798	2.2372	2.2307	0.0223868			5.41452	5.40971	5.40964	5.40485	0.0540968		3.98542	4.00531	3.99703	4.00049	0.0399706
			1654	0.0540954	0.0400049	0.0399745	0.0223824				3.99578	3.99709	4.00849	4.00062	0.0400049		2.23865	2.24649	2.23692	2.23092	0.0223824			5.4137	5.4091	5.40993	5.40541	0.0540954		3.98703	4.00511	3.99803	3.99964	0.0399745
			1655	0.0540941	0.040014	0.0399745	0.0223734				3.99741	3.99624	4.0099	4.00203	0.040014		2.23673	2.24418	2.23755	2.2309	0.0223734			5.41196	5.40914	5.41203	5.40451	0.0540941		3.98686	4.00497	3.99896	3.99901	0.0399745
			1656	0.054101	0.0400079	0.0399898	0.0223721				3.99585	3.99681	4.00908	4.00144	0.0400079		2.23816	2.24433	2.23603	2.23032	0.0223721			5.41163	5.41398	5.41286	5.40192	0.054101		3.98995	4.00543	4.00088	3.99965	0.0399898
			1657	0.0540966	0.0400117	0.0399852	0.0223843				3.99531	3.9985	4.01013	4.00074	0.0400117		2.24052	2.24478	2.2359	2.23252	0.0223843			5.41545	5.41147	5.41029	5.40144	0.0540966		3.98891	4.00272	4.00181	4.00065	0.0399852
			1658	0.0540918	0.0400124	0.0399791	0.022388				3.99765	3.99904	4.00809	4.00016	0.0400124		2.23953	2.24584	2.23734	2.23249	0.022388			5.41484	5.41175	5.40824	5.40188	0.0540918		3.98996	4.00196	3.99853	4.00119	0.0399791
			1659	0.0540691	0.0400071	0.0399785	0.0223816				3.99565	4.00035	4.00735	3.99948	0.0400071		2.24071	2.24475	2.23581	2.23136	0.0223816			5.41319	5.40421	5.40734	5.40291	0.0540691		3.99033	4.00464	3.99763	3.99879	0.0399785
			1660	0.0540543	0.0399998	0.0399662	0.0223908				3.99729	3.99817	4.0064	3.99805	0.0399998		2.24016	2.24736	2.23581	2.23297	0.0223908			5.41724	5.40398	5.40282	5.39769	0.0540543		3.98895	4.00563	3.99418	3.9977	0.0399662
			1661	0.0540406	0.0399767	0.0399683	0.0223819				3.99826	3.99151	4.00414	3.99675	0.0399767		2.23705	2.24765	2.23632	2.23175	0.0223819			5.41778	5.39953	5.39988	5.39903	0.0540406		3.98721	4.00434	3.99426	4.0015	0.0399683
			1662	0.0540295	0.0399959	0.0399698	0.0223802				3.99826	3.99414	4.00696	3.99901	0.0399959		2.23553	2.25118	2.2332	2.23217	0.0223802			5.41359	5.40029	5.39999	5.39792	0.0540295		3.98531	4.00446	3.99727	4.00087	0.0399698
			1663	0.054033	0.0399777	0.0399605	0.0223802				3.99726	3.99397	4.00208	3.99777	0.0399777		2.23497	2.25047	2.23455	2.2321	0.0223802			5.41361	5.40078	5.40008	5.39874	0.054033		3.98621	4.00144	3.99404	4.00252	0.0399605
			1664	0.0540381	0.0399893	0.039982	0.0223837				3.99543	3.99416	4.00691	3.99924	0.0399893		2.23692	2.25108	2.23475	2.23072	0.0223837			5.41218	5.3982	5.40208	5.40277	0.0540381		3.99068	4.00324	3.99568	4.00319	0.039982
			1665	0.0540347	0.0399824	0.0399944	0.0223699				3.99316	3.99164	4.00598	4.00216	0.0399824		2.23476	2.24962	2.23208	2.23149	0.0223699			5.40732	5.40193	5.4033	5.40134	0.0540347		3.99264	4.00235	3.99672	4.00604	0.0399944
			1666	0.0540318	0.0399837	0.0400015	0.0223764				3.99441	3.99082	4.00756	4.00069	0.0399837		2.23447	2.24754	2.23848	2.23007	0.0223764			5.40573	5.40199	5.40224	5.40276	0.0540318		3.99614	4.00211	3.99497	4.00739	0.0400015
			1667	0.0540314	0.0399826	0.0399881	0.0223845				3.99658	3.98896	4.00727	4.00021	0.0399826		2.23509	2.24622	2.23862	2.23389	0.0223845			5.40668	5.40452	5.39984	5.4015	0.0540314		3.99554	3.99756	3.99535	4.00678	0.0399881
			1668	0.0540322	0.0399748	0.0399809	0.0223836				3.99602	3.98665	4.00912	3.99815	0.0399748		2.23469	2.24686	2.23874	2.23316	0.0223836			5.41181	5.40082	5.39891	5.40136	0.0540322		3.99604	3.99412	3.99448	4.00774	0.0399809
			1669	0.0540235	0.0399857	0.0399806	0.0223931				3.99381	3.98834	4.0094	4.00271	0.0399857		2.23321	2.24782	2.24082	2.2354	0.0223931			5.41076	5.39876	5.40054	5.39935	0.0540235		3.99679	3.99353	3.99527	4.00666	0.0399806
			1670	0.0540224	0.0399847	0.0399889	0.0223961				3.99376	3.98839	4.00973	4.002	0.0399847		2.23371	2.24862	2.23965	2.23645	0.0223961			5.40625	5.39938	5.40247	5.40084	0.0540224		3.99721	3.99445	3.99746	4.00646	0.0399889
			1671	0.054042	0.0399985	0.0399905	0.0223961				3.99756	3.99037	4.00938	4.00208	0.0399985		2.2329	2.24956	2.23891	2.23706	0.0223961			5.40955	5.40016	5.40255	5.40455	0.054042		3.9981	3.99433	3.99945	4.00434	0.0399905
			1672	0.0540464	0.0400064	0.0399977	0.0223958				3.99814	3.98906	4.01277	4.00259	0.0400064		2.23311	2.24945	2.23992	2.23583	0.0223958			5.41214	5.39801	5.40292	5.4055	0.0540464		3.99835	3.99562	3.99932	4.0058	0.0399977
			1673	0.0540508	0.0400043	0.0399949	0.0224003				3.99998	3.98737	4.01157	4.00281	0.0400043		2.23211	2.25075	2.24019	2.23707	0.0224003			5.41129	5.40023	5.40169	5.40712	0.0540508		4.002	3.9939	3.99871	4.00336	0.0399949
[truncated: 9,328 more rows]

## Sheet: Fig4
Lactose Persistence		Pop:5M
	Advantage	0.1	0.1
	Generation	Heterozygotes	Homozygotes	Wild	1-Wild
	1	0.00966	0	99.9903	0.00966
	2	0.01046	0	99.9895	0.01046
	3	0.01118	0	99.9888	0.01118
[truncated: 1,004 more rows]
