# Supplementary material for: Establishment and equilibrium levels of deleterious mutations in large populations
Source: Sci Rep. 2019 Jul 17;9:10384. doi: 10.1038/s41598-019-46803-7 (PMC6637196; doi:10.1038/s41598-019-46803-7)
Supplement: Supplementary file 2 — S2 [file 41598_2019_46803_MOESM2_ESM.zip › Eq20180327-124605PM.txt]

Com	HetAdv	HomAdv	Count	HetPrev	HomPrev
1.029	9E-5	-100	4294967295	0	0
1.029	0.0001	-100	4294967295	0	0
1.029	0.00011	-100	4294967295	0	0
1.029	0.00012	-100	4294967295	0	0
1.029	0.00013	-100	4294967295	0	0
1.029	0.00015	-100	4294967295	0	0
1.029	0.00016	-100	4294967295	0	0
1.029	0.00018	-100	4294967295	0	0
1.029	0.0002	-100	4294967295	0	0
1.029	0.00023	-100	4294967295	0	0
1.029	0.00025	-100	4294967295	0	0
1.029	0.00028	-100	4294967295	0	0
1.029	0.00031	-100	4294967295	0	0
1.029	0.00034	-100	4294967295	0	0
1.029	0.00038	-100	4294967295	0	0
1.029	0.00042	-100	4294967295	0	0
1.029	0.00047	-100	4294967295	0	0
1.029	0.00052	-100	4294967295	0	0
1.029	0.00058	-100	4294967295	0	0
1.029	0.00065	-100	4294967295	0	0
1.029	0.00072	-100	4294967295	0	0
1.029	0.0008	-100	4294967295	0	0
1.029	0.00089	-100	4294967295	0	0
1.029	0.00098	-100	4294967295	0	0
1.029	0.00109	-100	4294967295	0	0
1.029	0.00122	-100	4294967295	0	0
1.029	0.00135	-100	4294967295	0	0
1.029	0.0015	-100	4294967295	0	0
1.029	0.00167	-100	4294967295	0	0
1.029	0.00185	-100	4294967295	0	0
1.029	0.00206	-100	4294967295	0	0
1.029	0.00229	-100	4294967295	0	0
1.029	0.00254	-100	4294967295	0	0
1.029	0.00282	-100	4294967295	0	0
1.029	0.00314	-100	4294967295	0	0
1.029	0.00349	-100	4294967295	0	0
1.029	0.00387	-100	4294967295	0	0
1.029	0.0043	-100	4294967295	0	0
1.029	0.00478	-100	4294967295	0	0
1.029	0.00531	-100	4294967295	0	0
1.029	0.0059	-100	4294967295	0	0
1.029	0.00656	-100	4294967295	0	0
1.029	0.00729	-100	4294967295	0	0
1.029	0.0081	-100	4294967295	0	0
1.029	0.009	-100	4294967295	0	0
1.029	0.01	-100	4294967295	0	0
1.029	0.01111	-100	4294967295	0	0
1.029	0.01234	-100	4294967295	0	0
1.029	0.01371	-100	4294967295	0	0
1.029	0.01524	-100	4294967295	0	0
1.029	0.01693	-100	4294967295	0	0
1.029	0.01881	-100	4294967295	0	0
1.029	0.0209	-100	4294967295	0	0
1.029	0.02322	-100	4294967295	0	0
1.029	0.0258	-100	4294967295	0	0
1.029	0.02867	-100	4294967295	0	0
1.029	0.03185	-100	4294967295	0	0
1.029	0.03539	-100	4294967295	0	0
1.029	0.03933	-100	4294967295	0	0
1.029	0.04369	-100	4294967295	0	0
1.029	0.04855	-100	4294967295	0	0
1.029	0.05394	-100	4294967295	0	0
1.029	0.05994	-100	4294967295	0	0
1.029	0.0666	-100	4294967295	0	0
1.029	0.074	-100	4294967295	0	0
1.029	0.08222	-100	4294967295	0	0
1.029	0.09136	-100	4294967295	0	0
1.029	0.10151	-100	4294967295	0	0
1.029	0.11278	-100	4294967295	0	0
1.029	0.12532	-100	4294967295	0	0
1.029	0.13924	-100	4294967295	0	0
1.029	0.15471	-100	4294967295	0	0
1.029	0.1719	-100	4294967295	0	0
1.029	0.191	-100	4294967295	0	0
1.029	0.21222	-100	4294967295	0	0
1.029	0.2358	-100	4294967295	0	0
1.029	0.262	-100	4294967295	0	0
1.029	0.29112	-100	4294967295	0	0
1.029	0.32346	-100	4294967295	0	0
1.029	0.3594	-100	4294967295	0	0
1.029	0.39934	-100	4294967295	0	0
1.029	0.44371	-100	4294967295	0	0
1.029	0.49301	-100	4294967295	0	0
1.029	0.54779	-100	4294967295	0	0
1.029	0.60865	-100	4294967295	0	0
1.029	0.67628	-100	4294967295	0	0
1.029	0.75142	-100	4294967295	0	0
1.029	0.83491	-100	4294967295	0	0
1.029	0.92768	-100	4294967295	0	0
1.029	1.0308	-100	4294967295	0	0
1.029	1.1453	-100	4294967295	0	0
1.029	1.2725	-100	4294967295	0	0
1.029	1.4139	-100	4294967295	0	0
1.029	1.571	-100	4294967295	0	0
1.029	1.7456	-100	4294967295	0	0
1.029	1.9396	-100	4294967295	0	0
1.029	2.1551	-100	4294967295	0	0
1.029	2.3945	-100	4294967295	0	0
1.029	2.6606	-100	4294967295	0	0
1.029	2.9562	-100	4294967295	0	0
1.029	3.2846	-100	4294967295	0	0
1.029	3.6496	-100	4294967295	0	0
1.029	4.0551	-100	4294967295	0	0
1.029	4.5057	-100	4294967295	0	0
1.029	5.0063	-100	4294967295	0	0
1.029	5.5626	-100	4294967295	0	0
1.029	6.1806	-100	4294967295	0	0
1.029	6.8674	-100	4294967295	0	0
1.029	7.6304	-100	4294967295	0	0
1.029	8.4782	-100	4294967295	0	0
1.029	9.4203	-100	4294967295	0	0
1.029	10.467	-100	4294967295	0	0
1.029	11.63	-100	4294967295	0	0
1.029	12.922	-100	4294967295	0	0
1.029	14.358	-100	4294967295	0	0
1.029	15.953	-100	4294967295	0	0
1.029	17.726	-100	4294967295	0	0
1.029	19.695	-100	4294967295	0.00196	0.00016143
1.029	21.884	-100	4294967295	0.026234	0.0024414
1.029	24.315	-100	4294967295	3.629	0.35288
1.029	27.017	-100	4294967295	10.537	1.1081
1.029	30.019	-100	4294967295	15.05	1.7012
1.029	33.354	-100	4294967295	18.606	2.2504
1.029	37.06	-100	4294967295	21.577	2.7789
1.029	41.178	-100	4294967295	24.128	3.3018
1.029	45.754	-100	4294967295	26.331	3.833
1.029	50.837	-100	4294967295	28.223	4.3387
1.029	56.486	-100	4294967295	29.857	4.8566
1.029	62.762	-100	4294967295	31.209	5.3402
1.029	69.736	-100	4294967295	32.385	5.83
1.029	77.484	-100	4294967295	33.332	6.2872
1.029	86.093	-100	4294967295	34.069	6.7096
1.029	95.659	-100	4294967295	34.65	7.0839
1.029	106.29	-100	4294967295	35.012	7.4439
1.029	118.1	-100	4294967295	35.182	7.7542
1.029	131.22	-100	4294967295	35.157	8.046
1.029	145.8	-100	4294967295	34.979	8.2365
1.029	162	-100	4294967295	34.63	8.369
1.029	180	-100	4294967295	34.022	8.4445
1.029	200	-100	4294967295	33.231	8.4115
1.143	9E-5	-100	4294967295	0	0
1.143	0.0001	-100	4294967295	0	0
1.143	0.00011	-100	4294967295	0	0
1.143	0.00012	-100	4294967295	0	0
1.143	0.00013	-100	4294967295	0	0
1.143	0.00015	-100	4294967295	0	0
1.143	0.00016	-100	4294967295	0	0
1.143	0.00018	-100	4294967295	0	0
1.143	0.0002	-100	4294967295	0	0
1.143	0.00023	-100	4294967295	0	0
1.143	0.00025	-100	4294967295	0	0
1.143	0.00028	-100	4294967295	0	0
1.143	0.00031	-100	4294967295	0	0
1.143	0.00034	-100	4294967295	0	0
1.143	0.00038	-100	4294967295	0	0
1.143	0.00042	-100	4294967295	0	0
1.143	0.00047	-100	4294967295	0	0
1.143	0.00052	-100	4294967295	0	0
1.143	0.00058	-100	4294967295	0	0
1.143	0.00065	-100	4294967295	0	0
1.143	0.00072	-100	4294967295	0	0
1.143	0.0008	-100	4294967295	0	0
1.143	0.00089	-100	4294967295	0	0
1.143	0.00098	-100	4294967295	0	0
1.143	0.00109	-100	4294967295	0	0
1.143	0.00122	-100	4294967295	0	0
1.143	0.00135	-100	4294967295	0	0
1.143	0.0015	-100	4294967295	0	0
1.143	0.00167	-100	4294967295	0	0
1.143	0.00185	-100	4294967295	0	0
1.143	0.00206	-100	4294967295	0	0
1.143	0.00229	-100	4294967295	0	0
1.143	0.00254	-100	4294967295	0	0
1.143	0.00282	-100	4294967295	0	0
1.143	0.00314	-100	4294967295	0	0
1.143	0.00349	-100	4294967295	0	0
1.143	0.00387	-100	4294967295	0	0
1.143	0.0043	-100	4294967295	0	0
1.143	0.00478	-100	4294967295	0	0
1.143	0.00531	-100	4294967295	0	0
1.143	0.0059	-100	4294967295	0	0
1.143	0.00656	-100	4294967295	0	0
1.143	0.00729	-100	4294967295	0	0
1.143	0.0081	-100	4294967295	0	0
1.143	0.009	-100	4294967295	0	0
1.143	0.01	-100	4294967295	0	0
1.143	0.01111	-100	4294967295	0	0
1.143	0.01234	-100	4294967295	0	0
1.143	0.01371	-100	4294967295	0	0
1.143	0.01524	-100	4294967295	0	0
1.143	0.01693	-100	4294967295	0	0
1.143	0.01881	-100	4294967295	0	0
1.143	0.0209	-100	4294967295	0	0
1.143	0.02322	-100	4294967295	0	0
1.143	0.0258	-100	4294967295	0	0
1.143	0.02867	-100	4294967295	0	0
1.143	0.03185	-100	4294967295	0	0
1.143	0.03539	-100	4294967295	0	0
1.143	0.03933	-100	4294967295	0	0
1.143	0.04369	-100	4294967295	0	0
1.143	0.04855	-100	4294967295	0	0
1.143	0.05394	-100	4294967295	0	0
1.143	0.05994	-100	4294967295	0	0
1.143	0.0666	-100	4294967295	0	0
1.143	0.074	-100	4294967295	0	0
1.143	0.08222	-100	4294967295	0	0
1.143	0.09136	-100	4294967295	0	0
1.143	0.10151	-100	4294967295	0	0
1.143	0.11278	-100	4294967295	0	0
1.143	0.12532	-100	4294967295	0	0
1.143	0.13924	-100	4294967295	0	0
1.143	0.15471	-100	4294967295	0	0
1.143	0.1719	-100	4294967295	0	0
1.143	0.191	-100	4294967295	0	0
1.143	0.21222	-100	4294967295	0	0
1.143	0.2358	-100	4294967295	0	0
1.143	0.262	-100	4294967295	0	0
1.143	0.29112	-100	4294967295	0	0
1.143	0.32346	-100	4294967295	0	0
1.143	0.3594	-100	4294967295	0	0
1.143	0.39934	-100	4294967295	0	0
1.143	0.44371	-100	4294967295	0	0
1.143	0.49301	-100	4294967295	0	0
1.143	0.54779	-100	4294967295	0	0
1.143	0.60865	-100	4294967295	0	0
1.143	0.67628	-100	4294967295	0	0
1.143	0.75142	-100	4294967295	0	0
1.143	0.83491	-100	4294967295	0	0
1.143	0.92768	-100	4294967295	0	0
1.143	1.0308	-100	4294967295	0	0
1.143	1.1453	-100	4294967295	0	0
1.143	1.2725	-100	4294967295	0	0
1.143	1.4139	-100	4294967295	0	0
1.143	1.571	-100	4294967295	0	0
1.143	1.7456	-100	4294967295	0	0
1.143	1.9396	-100	4294967295	0	0
1.143	2.1551	-100	4294967295	0	0
1.143	2.3945	-100	4294967295	0	0
1.143	2.6606	-100	4294967295	0	0
1.143	2.9562	-100	4294967295	0	0
1.143	3.2846	-100	4294967295	0	0
1.143	3.6496	-100	4294967295	0	0
1.143	4.0551	-100	4294967295	0	0
1.143	4.5057	-100	4294967295	0	0
1.143	5.0063	-100	4294967295	0	0
1.143	5.5626	-100	4294967295	0	0
1.143	6.1806	-100	4294967295	0	0
1.143	6.8674	-100	4294967295	0	0
1.143	7.6304	-100	4294967295	0	0
1.143	8.4782	-100	4294967295	0	0
1.143	9.4203	-100	4294967295	0	0
1.143	10.467	-100	4294967295	0	0
1.143	11.63	-100	4294967295	0	0
1.143	12.922	-100	4294967295	0	0
1.143	14.358	-100	4294967295	0	0
1.143	15.953	-100	4294967295	0.00018	0
1.143	17.726	-100	4294967295	0.0018387	0.00014
1.143	19.695	-100	4294967295	0.0051287	0.0003425
1.143	21.884	-100	4294967295	0.50771	0.047314
1.143	24.315	-100	4294967295	8.3432	0.85162
1.143	27.017	-100	4294967295	13.846	1.5223
1.143	30.019	-100	4294967295	18.023	2.1331
1.143	33.354	-100	4294967295	21.482	2.7226
1.143	37.06	-100	4294967295	24.41	3.3284
1.143	41.178	-100	4294967295	27.008	3.9229
1.143	45.754	-100	4294967295	29.267	4.5388
1.143	50.837	-100	4294967295	31.273	5.1456
1.143	56.486	-100	4294967295	33.026	5.7578
1.143	62.762	-100	4294967295	34.543	6.3772
1.143	69.736	-100	4294967295	35.878	6.9741
1.143	77.484	-100	4294967295	36.996	7.5943
1.143	86.093	-100	4294967295	37.949	8.1222
1.143	95.659	-100	4294967295	38.735	8.6839
1.143	106.29	-100	4294967295	39.349	9.2195
1.143	118.1	-100	4294967295	39.841	9.7144
1.143	131.22	-100	4294967295	40.181	10.168
1.143	145.8	-100	4294967295	40.373	10.597
1.143	162	-100	4294967295	40.425	11.006
1.143	180	-100	4294967295	40.399	11.331
1.143	200	-100	4294967295	40.232	11.65
1.27	9E-5	-100	4294967295	0	0
1.27	0.0001	-100	4294967295	0	0
1.27	0.00011	-100	4294967295	0	0
1.27	0.00012	-100	4294967295	0	0
1.27	0.00013	-100	4294967295	0	0
1.27	0.00015	-100	4294967295	0	0
1.27	0.00016	-100	4294967295	0	0
1.27	0.00018	-100	4294967295	0	0
1.27	0.0002	-100	4294967295	0	0
1.27	0.00023	-100	4294967295	0	0
1.27	0.00025	-100	4294967295	0	0
1.27	0.00028	-100	4294967295	0	0
1.27	0.00031	-100	4294967295	0	0
1.27	0.00034	-100	4294967295	0	0
1.27	0.00038	-100	4294967295	0	0
1.27	0.00042	-100	4294967295	0	0
1.27	0.00047	-100	4294967295	0	0
1.27	0.00052	-100	4294967295	0	0
1.27	0.00058	-100	4294967295	0	0
1.27	0.00065	-100	4294967295	0	0
1.27	0.00072	-100	4294967295	0	0
1.27	0.0008	-100	4294967295	0	0
1.27	0.00089	-100	4294967295	0	0
1.27	0.00098	-100	4294967295	0	0
1.27	0.00109	-100	4294967295	0	0
1.27	0.00122	-100	4294967295	0	0
1.27	0.00135	-100	4294967295	0	0
1.27	0.0015	-100	4294967295	0	0
1.27	0.00167	-100	4294967295	0	0
1.27	0.00185	-100	4294967295	0	0
1.27	0.00206	-100	4294967295	0	0
1.27	0.00229	-100	4294967295	0	0
1.27	0.00254	-100	4294967295	0	0
1.27	0.00282	-100	4294967295	0	0
1.27	0.00314	-100	4294967295	0	0
1.27	0.00349	-100	4294967295	0	0
1.27	0.00387	-100	4294967295	0	0
1.27	0.0043	-100	4294967295	0	0
1.27	0.00478	-100	4294967295	0	0
1.27	0.00531	-100	4294967295	0	0
1.27	0.0059	-100	4294967295	0	0
1.27	0.00656	-100	4294967295	0	0
1.27	0.00729	-100	4294967295	0	0
1.27	0.0081	-100	4294967295	0	0
1.27	0.009	-100	4294967295	0	0
1.27	0.01	-100	4294967295	0	0
1.27	0.01111	-100	4294967295	0	0
1.27	0.01234	-100	4294967295	0	0
1.27	0.01371	-100	4294967295	0	0
1.27	0.01524	-100	4294967295	0	0
1.27	0.01693	-100	4294967295	0	0
1.27	0.01881	-100	4294967295	0	0
1.27	0.0209	-100	4294967295	0	0
1.27	0.02322	-100	4294967295	0	0
1.27	0.0258	-100	4294967295	0	0
1.27	0.02867	-100	4294967295	0	0
1.27	0.03185	-100	4294967295	0	0
1.27	0.03539	-100	4294967295	0	0
1.27	0.03933	-100	4294967295	0	0
1.27	0.04369	-100	4294967295	0	0
1.27	0.04855	-100	4294967295	0	0
1.27	0.05394	-100	4294967295	0	0
1.27	0.05994	-100	4294967295	0	0
1.27	0.0666	-100	4294967295	0	0
1.27	0.074	-100	4294967295	0	0
1.27	0.08222	-100	4294967295	0	0
1.27	0.09136	-100	4294967295	0	0
1.27	0.10151	-100	4294967295	0	0
1.27	0.11278	-100	4294967295	0	0
1.27	0.12532	-100	4294967295	0	0
1.27	0.13924	-100	4294967295	0	0
1.27	0.15471	-100	4294967295	0	0
1.27	0.1719	-100	4294967295	0	0
1.27	0.191	-100	4294967295	0	0
1.27	0.21222	-100	4294967295	0	0
1.27	0.2358	-100	4294967295	0	0
1.27	0.262	-100	4294967295	0	0
1.27	0.29112	-100	4294967295	0	0
1.27	0.32346	-100	4294967295	0	0
1.27	0.3594	-100	4294967295	0	0
1.27	0.39934	-100	4294967295	0	0
1.27	0.44371	-100	4294967295	0	0
1.27	0.49301	-100	4294967295	0	0
1.27	0.54779	-100	4294967295	0	0
1.27	0.60865	-100	4294967295	0	0
1.27	0.67628	-100	4294967295	0	0
1.27	0.75142	-100	4294967295	0	0
1.27	0.83491	-100	4294967295	0	0
1.27	0.92768	-100	4294967295	0	0
1.27	1.0308	-100	4294967295	0	0
1.27	1.1453	-100	4294967295	0	0
1.27	1.2725	-100	4294967295	0	0
1.27	1.4139	-100	4294967295	0	0
1.27	1.571	-100	4294967295	0	0
1.27	1.7456	-100	4294967295	0	0
1.27	1.9396	-100	4294967295	0	0
1.27	2.1551	-100	4294967295	0	0
1.27	2.3945	-100	4294967295	0	0
1.27	2.6606	-100	4294967295	0	0
1.27	2.9562	-100	4294967295	0	0
1.27	3.2846	-100	4294967295	0	0
1.27	3.6496	-100	4294967295	0	0
1.27	4.0551	-100	4294967295	0	0
1.27	4.5057	-100	4294967295	0	0
1.27	5.0063	-100	4294967295	0	0
1.27	5.5626	-100	4294967295	0	0
1.27	6.1806	-100	4294967295	0	0
1.27	6.8674	-100	4294967295	0	0
1.27	7.6304	-100	4294967295	0	0
1.27	8.4782	-100	4294967295	0	0
1.27	9.4203	-100	4294967295	0	0
1.27	10.467	-100	4294967295	0	0
1.27	11.63	-100	4294967295	0	0
1.27	12.922	-100	4294967295	0	0
1.27	14.358	-100	4294967295	0	0
1.27	15.953	-100	4294967295	0.00015625	0
1.27	17.726	-100	4294967295	0.0002375	1.875E-5
1.27	19.695	-100	4294967295	0.0081056	0.00066375
1.27	21.884	-100	4294967295	0.94802	0.088134
1.27	24.315	-100	4294967295	9.0207	0.92385
1.27	27.017	-100	4294967295	14.363	1.5895
1.27	30.019	-100	4294967295	18.495	2.2081
1.27	33.354	-100	4294967295	21.949	2.8109
1.27	37.06	-100	4294967295	24.888	3.4226
1.27	41.178	-100	4294967295	27.495	4.0488
1.27	45.754	-100	4294967295	29.809	4.6722
1.27	50.837	-100	4294967295	31.821	5.3079
1.27	56.486	-100	4294967295	33.61	5.9413
1.27	62.762	-100	4294967295	35.172	6.5621
1.27	69.736	-100	4294967295	36.517	7.2185
1.27	77.484	-100	4294967295	37.679	7.8132
1.27	86.093	-100	4294967295	38.697	8.4384
1.27	95.659	-100	4294967295	39.531	9.0428
1.27	106.29	-100	4294967295	40.198	9.6037
1.27	118.1	-100	4294967295	40.742	10.139
1.27	131.22	-100	4294967295	41.131	10.646
1.27	145.8	-100	4294967295	41.438	11.108
1.27	162	-100	4294967295	41.586	11.553
1.27	180	-100	4294967295	41.606	11.968
1.27	200	-100	4294967295	41.568	12.336
1.412	9E-5	-100	4294967295	0	0
1.412	0.0001	-100	4294967295	0	0
1.412	0.00011	-100	4294967295	0	0
1.412	0.00012	-100	4294967295	0	0
1.412	0.00013	-100	4294967295	0	0
1.412	0.00015	-100	4294967295	0	0
1.412	0.00016	-100	4294967295	0	0
1.412	0.00018	-100	4294967295	0	0
1.412	0.0002	-100	4294967295	0	0
1.412	0.00023	-100	4294967295	0	0
1.412	0.00025	-100	4294967295	0	0
1.412	0.00028	-100	4294967295	0	0
1.412	0.00031	-100	4294967295	0	0
1.412	0.00034	-100	4294967295	0	0
1.412	0.00038	-100	4294967295	0	0
1.412	0.00042	-100	4294967295	0	0
1.412	0.00047	-100	4294967295	0	0
1.412	0.00052	-100	4294967295	0	0
1.412	0.00058	-100	4294967295	0	0
1.412	0.00065	-100	4294967295	0	0
1.412	0.00072	-100	4294967295	0	0
1.412	0.0008	-100	4294967295	0	0
1.412	0.00089	-100	4294967295	0	0
1.412	0.00098	-100	4294967295	0	0
1.412	0.00109	-100	4294967295	0	0
1.412	0.00122	-100	4294967295	0	0
1.412	0.00135	-100	4294967295	0	0
1.412	0.0015	-100	4294967295	0	0
1.412	0.00167	-100	4294967295	0	0
1.412	0.00185	-100	4294967295	0	0
1.412	0.00206	-100	4294967295	0	0
1.412	0.00229	-100	4294967295	0	0
1.412	0.00254	-100	4294967295	0	0
1.412	0.00282	-100	4294967295	0	0
1.412	0.00314	-100	4294967295	0	0
1.412	0.00349	-100	4294967295	0	0
1.412	0.00387	-100	4294967295	0	0
1.412	0.0043	-100	4294967295	0	0
1.412	0.00478	-100	4294967295	0	0
1.412	0.00531	-100	4294967295	0	0
1.412	0.0059	-100	4294967295	0	0
1.412	0.00656	-100	4294967295	0	0
1.412	0.00729	-100	4294967295	0	0
1.412	0.0081	-100	4294967295	0	0
1.412	0.009	-100	4294967295	0	0
1.412	0.01	-100	4294967295	0	0
1.412	0.01111	-100	4294967295	0	0
1.412	0.01234	-100	4294967295	0	0
1.412	0.01371	-100	4294967295	0	0
1.412	0.01524	-100	4294967295	0	0
1.412	0.01693	-100	4294967295	0	0
1.412	0.01881	-100	4294967295	0	0
1.412	0.0209	-100	4294967295	0	0
1.412	0.02322	-100	4294967295	0	0
1.412	0.0258	-100	4294967295	0	0
1.412	0.02867	-100	4294967295	0	0
1.412	0.03185	-100	4294967295	0	0
1.412	0.03539	-100	4294967295	0	0
1.412	0.03933	-100	4294967295	0	0
1.412	0.04369	-100	4294967295	0	0
1.412	0.04855	-100	4294967295	0	0
1.412	0.05394	-100	4294967295	0	0
1.412	0.05994	-100	4294967295	0	0
1.412	0.0666	-100	4294967295	0	0
1.412	0.074	-100	4294967295	0	0
1.412	0.08222	-100	4294967295	0	0
1.412	0.09136	-100	4294967295	0	0
1.412	0.10151	-100	4294967295	0	0
1.412	0.11278	-100	4294967295	0	0
1.412	0.12532	-100	4294967295	0	0
1.412	0.13924	-100	4294967295	0	0
1.412	0.15471	-100	4294967295	0	0
1.412	0.1719	-100	4294967295	0	0
1.412	0.191	-100	4294967295	0	0
1.412	0.21222	-100	4294967295	0	0
1.412	0.2358	-100	4294967295	0	0
1.412	0.262	-100	4294967295	0	0
1.412	0.29112	-100	4294967295	0	0
1.412	0.32346	-100	4294967295	0	0
1.412	0.3594	-100	4294967295	0	0
1.412	0.39934	-100	4294967295	0	0
1.412	0.44371	-100	4294967295	0	0
1.412	0.49301	-100	4294967295	0	0
1.412	0.54779	-100	4294967295	0	0
1.412	0.60865	-100	4294967295	0	0
1.412	0.67628	-100	4294967295	0	0
1.412	0.75142	-100	4294967295	0	0
1.412	0.83491	-100	4294967295	0	0
1.412	0.92768	-100	4294967295	0	0
1.412	1.0308	-100	4294967295	0	0
1.412	1.1453	-100	4294967295	0	0
1.412	1.2725	-100	4294967295	0	0
1.412	1.4139	-100	4294967295	0	0
1.412	1.571	-100	4294967295	0	0
1.412	1.7456	-100	4294967295	0	0
1.412	1.9396	-100	4294967295	0	0
1.412	2.1551	-100	4294967295	0	0
1.412	2.3945	-100	4294967295	0	0
1.412	2.6606	-100	4294967295	0	0
1.412	2.9562	-100	4294967295	0	0
1.412	3.2846	-100	4294967295	0	0
1.412	3.6496	-100	4294967295	0	0
1.412	4.0551	-100	4294967295	0	0
1.412	4.5057	-100	4294967295	0	0
1.412	5.0063	-100	4294967295	0	0
1.412	5.5626	-100	4294967295	0	0
1.412	6.1806	-100	4294967295	0	0
1.412	6.8674	-100	4294967295	0	0
1.412	7.6304	-100	4294967295	0	0
1.412	8.4782	-100	4294967295	0	0
1.412	9.4203	-100	4294967295	0	0
1.412	10.467	-100	4294967295	0	0
1.412	11.63	-100	4294967295	0	0
1.412	12.922	-100	4294967295	0	0
1.412	14.358	-100	4294967295	0	0
1.412	15.953	-100	4294967295	0.000175	6.25E-6
1.412	17.726	-100	4294967295	0.00065813	7.875E-5
1.412	19.695	-100	4294967295	0.012727	0.0011725
1.412	21.884	-100	4294967295	1.3983	0.13245
1.412	24.315	-100	4294967295	9.4657	0.96951
1.412	27.017	-100	4294967295	14.768	1.6408
1.412	30.019	-100	4294967295	18.831	2.2508
1.412	33.354	-100	4294967295	22.275	2.8712
1.412	37.06	-100	4294967295	25.289	3.4917
1.412	41.178	-100	4294967295	27.888	4.1248
1.412	45.754	-100	4294967295	30.198	4.7857
1.412	50.837	-100	4294967295	32.28	5.4249
1.412	56.486	-100	4294967295	34.075	6.0866
1.412	62.762	-100	4294967295	35.674	6.7575
1.412	69.736	-100	4294967295	37.115	7.406
1.412	77.484	-100	4294967295	38.314	8.062
1.412	86.093	-100	4294967295	39.342	8.7112
1.412	95.659	-100	4294967295	40.249	9.323
1.412	106.29	-100	4294967295	40.998	9.9556
1.412	118.1	-100	4294967295	41.596	10.516
1.412	131.22	-100	4294967295	42.067	11.081
1.412	145.8	-100	4294967295	42.428	11.617
1.412	162	-100	4294967295	42.684	12.106
1.412	180	-100	4294967295	42.838	12.582
1.412	200	-100	4294967295	42.841	13.013
1.568	9E-5	-100	4294967295	0	0
1.568	0.0001	-100	4294967295	0	0
1.568	0.00011	-100	4294967295	0	0
1.568	0.00012	-100	4294967295	0	0
1.568	0.00013	-100	4294967295	0	0
1.568	0.00015	-100	4294967295	0	0
1.568	0.00016	-100	4294967295	0	0
1.568	0.00018	-100	4294967295	0	0
1.568	0.0002	-100	4294967295	0	0
1.568	0.00023	-100	4294967295	0	0
1.568	0.00025	-100	4294967295	0	0
1.568	0.00028	-100	4294967295	0	0
1.568	0.00031	-100	4294967295	0	0
1.568	0.00034	-100	4294967295	0	0
1.568	0.00038	-100	4294967295	0	0
1.568	0.00042	-100	4294967295	0	0
1.568	0.00047	-100	4294967295	0	0
1.568	0.00052	-100	4294967295	0	0
1.568	0.00058	-100	4294967295	0	0
1.568	0.00065	-100	4294967295	0	0
1.568	0.00072	-100	4294967295	0	0
1.568	0.0008	-100	4294967295	0	0
1.568	0.00089	-100	4294967295	0	0
1.568	0.00098	-100	4294967295	0	0
1.568	0.00109	-100	4294967295	0	0
1.568	0.00122	-100	4294967295	0	0
1.568	0.00135	-100	4294967295	0	0
1.568	0.0015	-100	4294967295	0	0
1.568	0.00167	-100	4294967295	0	0
1.568	0.00185	-100	4294967295	0	0
1.568	0.00206	-100	4294967295	0	0
1.568	0.00229	-100	4294967295	0	0
1.568	0.00254	-100	4294967295	0	0
1.568	0.00282	-100	4294967295	0	0
1.568	0.00314	-100	4294967295	0	0
1.568	0.00349	-100	4294967295	0	0
1.568	0.00387	-100	4294967295	0	0
1.568	0.0043	-100	4294967295	0	0
1.568	0.00478	-100	4294967295	0	0
1.568	0.00531	-100	4294967295	0	0
1.568	0.0059	-100	4294967295	0	0
1.568	0.00656	-100	4294967295	0	0
1.568	0.00729	-100	4294967295	0	0
1.568	0.0081	-100	4294967295	0	0
1.568	0.009	-100	4294967295	0	0
1.568	0.01	-100	4294967295	0	0
1.568	0.01111	-100	4294967295	0	0
1.568	0.01234	-100	4294967295	0	0
1.568	0.01371	-100	4294967295	0	0
1.568	0.01524	-100	4294967295	0	0
1.568	0.01693	-100	4294967295	0	0
1.568	0.01881	-100	4294967295	0	0
1.568	0.0209	-100	4294967295	0	0
1.568	0.02322	-100	4294967295	0	0
1.568	0.0258	-100	4294967295	0	0
1.568	0.02867	-100	4294967295	0	0
1.568	0.03185	-100	4294967295	0	0
1.568	0.03539	-100	4294967295	0	0
1.568	0.03933	-100	4294967295	0	0
1.568	0.04369	-100	4294967295	0	0
1.568	0.04855	-100	4294967295	0	0
1.568	0.05394	-100	4294967295	0	0
1.568	0.05994	-100	4294967295	0	0
1.568	0.0666	-100	4294967295	0	0
1.568	0.074	-100	4294967295	0	0
1.568	0.08222	-100	4294967295	0	0
1.568	0.09136	-100	4294967295	0	0
1.568	0.10151	-100	4294967295	0	0
1.568	0.11278	-100	4294967295	0	0
1.568	0.12532	-100	4294967295	0	0
1.568	0.13924	-100	4294967295	0	0
1.568	0.15471	-100	4294967295	0	0
1.568	0.1719	-100	4294967295	0	0
1.568	0.191	-100	4294967295	0	0
1.568	0.21222	-100	4294967295	0	0
1.568	0.2358	-100	4294967295	0	0
1.568	0.262	-100	4294967295	0	0
1.568	0.29112	-100	4294967295	0	0
1.568	0.32346	-100	4294967295	0	0
1.568	0.3594	-100	4294967295	0	0
1.568	0.39934	-100	4294967295	0	0
1.568	0.44371	-100	4294967295	0	0
1.568	0.49301	-100	4294967295	0	0
1.568	0.54779	-100	4294967295	0	0
1.568	0.60865	-100	4294967295	0	0
1.568	0.67628	-100	4294967295	0	0
1.568	0.75142	-100	4294967295	0	0
1.568	0.83491	-100	4294967295	0	0
1.568	0.92768	-100	4294967295	0	0
1.568	1.0308	-100	4294967295	0	0
1.568	1.1453	-100	4294967295	0	0
1.568	1.2725	-100	4294967295	0	0
1.568	1.4139	-100	4294967295	0	0
1.568	1.571	-100	4294967295	0	0
1.568	1.7456	-100	4294967295	0	0
1.568	1.9396	-100	4294967295	0	0
1.568	2.1551	-100	4294967295	0	0
1.568	2.3945	-100	4294967295	0	0
1.568	2.6606	-100	4294967295	0	0
1.568	2.9562	-100	4294967295	0	0
1.568	3.2846	-100	4294967295	0	0
1.568	3.6496	-100	4294967295	0	0
1.568	4.0551	-100	4294967295	0	0
1.568	4.5057	-100	4294967295	0	0
1.568	5.0063	-100	4294967295	0	0
1.568	5.5626	-100	4294967295	0	0
1.568	6.1806	-100	4294967295	0	0
1.568	6.8674	-100	4294967295	0	0
1.568	7.6304	-100	4294967295	0	0
1.568	8.4782	-100	4294967295	0	0
1.568	9.4203	-100	4294967295	0	0
1.568	10.467	-100	4294967295	0	0
1.568	11.63	-100	4294967295	0	0
1.568	12.922	-100	4294967295	0	0
1.568	14.358	-100	4294967295	0	0
1.568	15.953	-100	4294967295	0	0
1.568	17.726	-100	4294967295	0.000225	1.875E-5
1.568	19.695	-100	4294967295	0.010271	0.000775
1.568	21.884	-100	4294967295	2.1345	0.2025
1.568	24.315	-100	4294967295	10.042	1.0362
1.568	27.017	-100	4294967295	15.255	1.7037
1.568	30.019	-100	4294967295	19.308	2.3212
1.568	33.354	-100	4294967295	22.762	2.9586
1.568	37.06	-100	4294967295	25.752	3.5913
1.568	41.178	-100	4294967295	28.417	4.247
1.568	45.754	-100	4294967295	30.785	4.9143
1.568	50.837	-100	4294967295	32.879	5.5971
1.568	56.486	-100	4294967295	34.749	6.3018
1.568	62.762	-100	4294967295	36.387	6.9915
1.568	69.736	-100	4294967295	37.834	7.7059
1.568	77.484	-100	4294967295	39.137	8.39
1.568	86.093	-100	4294967295	40.249	9.0951
1.568	95.659	-100	4294967295	41.182	9.7912
1.568	106.29	-100	4294967295	42.02	10.451
1.568	118.1	-100	4294967295	42.707	11.092
1.568	131.22	-100	4294967295	43.263	11.708
1.568	145.8	-100	4294967295	43.732	12.313
1.568	162	-100	4294967295	44.076	12.874
1.568	180	-100	4294967295	44.34	13.424
1.568	200	-100	4294967295	44.457	13.941
1.743	9E-5	-100	4294967295	0	0
1.743	0.0001	-100	4294967295	0	0
1.743	0.00011	-100	4294967295	0	0
1.743	0.00012	-100	4294967295	0	0
1.743	0.00013	-100	4294967295	0	0
1.743	0.00015	-100	4294967295	0	0
1.743	0.00016	-100	4294967295	0	0
1.743	0.00018	-100	4294967295	0	0
1.743	0.0002	-100	4294967295	0	0
1.743	0.00023	-100	4294967295	0	0
1.743	0.00025	-100	4294967295	0	0
1.743	0.00028	-100	4294967295	0	0
1.743	0.00031	-100	4294967295	0	0
1.743	0.00034	-100	4294967295	0	0
1.743	0.00038	-100	4294967295	0	0
1.743	0.00042	-100	4294967295	0	0
1.743	0.00047	-100	4294967295	0	0
1.743	0.00052	-100	4294967295	0	0
1.743	0.00058	-100	4294967295	0	0
1.743	0.00065	-100	4294967295	0	0
1.743	0.00072	-100	4294967295	0	0
1.743	0.0008	-100	4294967295	0	0
1.743	0.00089	-100	4294967295	0	0
1.743	0.00098	-100	4294967295	0	0
1.743	0.00109	-100	4294967295	0	0
1.743	0.00122	-100	4294967295	0	0
1.743	0.00135	-100	4294967295	0	0
1.743	0.0015	-100	4294967295	0	0
1.743	0.00167	-100	4294967295	0	0
1.743	0.00185	-100	4294967295	0	0
1.743	0.00206	-100	4294967295	0	0
1.743	0.00229	-100	4294967295	0	0
1.743	0.00254	-100	4294967295	0	0
1.743	0.00282	-100	4294967295	0	0
1.743	0.00314	-100	4294967295	0	0
1.743	0.00349	-100	4294967295	0	0
1.743	0.00387	-100	4294967295	0	0
1.743	0.0043	-100	4294967295	0	0
1.743	0.00478	-100	4294967295	0	0
1.743	0.00531	-100	4294967295	0	0
1.743	0.0059	-100	4294967295	0	0
1.743	0.00656	-100	4294967295	0	0
1.743	0.00729	-100	4294967295	0	0
1.743	0.0081	-100	4294967295	0	0
1.743	0.009	-100	4294967295	0	0
1.743	0.01	-100	4294967295	0	0
1.743	0.01111	-100	4294967295	0	0
1.743	0.01234	-100	4294967295	0	0
1.743	0.01371	-100	4294967295	0	0
1.743	0.01524	-100	4294967295	0	0
1.743	0.01693	-100	4294967295	0	0
1.743	0.01881	-100	4294967295	0	0
1.743	0.0209	-100	4294967295	0	0
1.743	0.02322	-100	4294967295	0	0
1.743	0.0258	-100	4294967295	0	0
1.743	0.02867	-100	4294967295	0	0
1.743	0.03185	-100	4294967295	0	0
1.743	0.03539	-100	4294967295	0	0
1.743	0.03933	-100	4294967295	0	0
1.743	0.04369	-100	4294967295	0	0
1.743	0.04855	-100	4294967295	0	0
1.743	0.05394	-100	4294967295	0	0
1.743	0.05994	-100	4294967295	0	0
1.743	0.0666	-100	4294967295	0	0
1.743	0.074	-100	4294967295	0	0
1.743	0.08222	-100	4294967295	0	0
1.743	0.09136	-100	4294967295	0	0
1.743	0.10151	-100	4294967295	0	0
1.743	0.11278	-100	4294967295	0	0
1.743	0.12532	-100	4294967295	0	0
1.743	0.13924	-100	4294967295	0	0
1.743	0.15471	-100	4294967295	0	0
1.743	0.1719	-100	4294967295	0	0
1.743	0.191	-100	4294967295	0	0
1.743	0.21222	-100	4294967295	0	0
1.743	0.2358	-100	4294967295	0	0
1.743	0.262	-100	4294967295	0	0
1.743	0.29112	-100	4294967295	0	0
1.743	0.32346	-100	4294967295	0	0
1.743	0.3594	-100	4294967295	0	0
1.743	0.39934	-100	4294967295	0	0
1.743	0.44371	-100	4294967295	0	0
1.743	0.49301	-100	4294967295	0	0
1.743	0.54779	-100	4294967295	0	0
1.743	0.60865	-100	4294967295	0	0
1.743	0.67628	-100	4294967295	0	0
1.743	0.75142	-100	4294967295	0	0
1.743	0.83491	-100	4294967295	0	0
1.743	0.92768	-100	4294967295	0	0
1.743	1.0308	-100	4294967295	0	0
1.743	1.1453	-100	4294967295	0	0
1.743	1.2725	-100	4294967295	0	0
1.743	1.4139	-100	4294967295	0	0
1.743	1.571	-100	4294967295	0	0
1.743	1.7456	-100	4294967295	0	0
1.743	1.9396	-100	4294967295	0	0
1.743	2.1551	-100	4294967295	0	0
1.743	2.3945	-100	4294967295	0	0
1.743	2.6606	-100	4294967295	0	0
1.743	2.9562	-100	4294967295	0	0
1.743	3.2846	-100	4294967295	0	0
1.743	3.6496	-100	4294967295	0	0
1.743	4.0551	-100	4294967295	0	0
1.743	4.5057	-100	4294967295	0	0
1.743	5.0063	-100	4294967295	0	0
1.743	5.5626	-100	4294967295	0	0
1.743	6.1806	-100	4294967295	0	0
1.743	6.8674	-100	4294967295	0	0
1.743	7.6304	-100	4294967295	0	0
1.743	8.4782	-100	4294967295	0	0
1.743	9.4203	-100	4294967295	0	0
1.743	10.467	-100	4294967295	0	0
1.743	11.63	-100	4294967295	0	0
1.743	12.922	-100	4294967295	0	0
1.743	14.358	-100	4294967295	5.625E-5	0
1.743	15.953	-100	4294967295	0	0
1.743	17.726	-100	4294967295	0.0011194	0.00013875
1.743	19.695	-100	4294967295	0.014406	0.0012087
1.743	21.884	-100	4294967295	3.1125	0.29601
1.743	24.315	-100	4294967295	10.699	1.1108
1.743	27.017	-100	4294967295	15.763	1.7643
1.743	30.019	-100	4294967295	19.779	2.3991
1.743	33.354	-100	4294967295	23.231	3.036
1.743	37.06	-100	4294967295	26.236	3.6982
1.743	41.178	-100	4294967295	28.934	4.3649
1.743	45.754	-100	4294967295	31.331	5.0625
1.743	50.837	-100	4294967295	33.471	5.777
1.743	56.486	-100	4294967295	35.373	6.5059
1.743	62.762	-100	4294967295	37.093	7.244
1.743	69.736	-100	4294967295	38.628	7.9975
1.743	77.484	-100	4294967295	39.973	8.7597
1.743	86.093	-100	4294967295	41.132	9.5098
1.743	95.659	-100	4294967295	42.169	10.231
1.743	106.29	-100	4294967295	43.051	10.986
1.743	118.1	-100	4294967295	43.823	11.685
1.743	131.22	-100	4294967295	44.47	12.376
1.743	145.8	-100	4294967295	45.016	13.032
1.743	162	-100	4294967295	45.467	13.684
1.743	180	-100	4294967295	45.842	14.31
1.743	200	-100	4294967295	46.063	14.925
1.936	9E-5	-100	4294967295	0	0
1.936	0.0001	-100	4294967295	0	0
1.936	0.00011	-100	4294967295	0	0
1.936	0.00012	-100	4294967295	0	0
1.936	0.00013	-100	4294967295	0	0
1.936	0.00015	-100	4294967295	0	0
1.936	0.00016	-100	4294967295	0	0
1.936	0.00018	-100	4294967295	0	0
1.936	0.0002	-100	4294967295	0	0
1.936	0.00023	-100	4294967295	0	0
1.936	0.00025	-100	4294967295	0	0
1.936	0.00028	-100	4294967295	0	0
1.936	0.00031	-100	4294967295	0	0
1.936	0.00034	-100	4294967295	0	0
1.936	0.00038	-100	4294967295	0	0
1.936	0.00042	-100	4294967295	0	0
1.936	0.00047	-100	4294967295	0	0
1.936	0.00052	-100	4294967295	0	0
1.936	0.00058	-100	4294967295	0	0
1.936	0.00065	-100	4294967295	0	0
1.936	0.00072	-100	4294967295	0	0
1.936	0.0008	-100	4294967295	0	0
1.936	0.00089	-100	4294967295	0	0
1.936	0.00098	-100	4294967295	0	0
1.936	0.00109	-100	4294967295	0	0
1.936	0.00122	-100	4294967295	0	0
1.936	0.00135	-100	4294967295	0	0
1.936	0.0015	-100	4294967295	0	0
1.936	0.00167	-100	4294967295	0	0
1.936	0.00185	-100	4294967295	0	0
1.936	0.00206	-100	4294967295	0	0
1.936	0.00229	-100	4294967295	0	0
1.936	0.00254	-100	4294967295	0	0
1.936	0.00282	-100	4294967295	0	0
1.936	0.00314	-100	4294967295	0	0
1.936	0.00349	-100	4294967295	0	0
1.936	0.00387	-100	4294967295	0	0
1.936	0.0043	-100	4294967295	0	0
1.936	0.00478	-100	4294967295	0	0
1.936	0.00531	-100	4294967295	0	0
1.936	0.0059	-100	4294967295	0	0
1.936	0.00656	-100	4294967295	0	0
1.936	0.00729	-100	4294967295	0	0
1.936	0.0081	-100	4294967295	0	0
1.936	0.009	-100	4294967295	0	0
1.936	0.01	-100	4294967295	0	0
1.936	0.01111	-100	4294967295	0	0
1.936	0.01234	-100	4294967295	0	0
1.936	0.01371	-100	4294967295	0	0
1.936	0.01524	-100	4294967295	0	0
1.936	0.01693	-100	4294967295	0	0
1.936	0.01881	-100	4294967295	0	0
1.936	0.0209	-100	4294967295	0	0
1.936	0.02322	-100	4294967295	0	0
1.936	0.0258	-100	4294967295	0	0
1.936	0.02867	-100	4294967295	0	0
1.936	0.03185	-100	4294967295	0	0
1.936	0.03539	-100	4294967295	0	0
1.936	0.03933	-100	4294967295	0	0
1.936	0.04369	-100	4294967295	0	0
1.936	0.04855	-100	4294967295	0	0
1.936	0.05394	-100	4294967295	0	0
1.936	0.05994	-100	4294967295	0	0
1.936	0.0666	-100	4294967295	0	0
1.936	0.074	-100	4294967295	0	0
1.936	0.08222	-100	4294967295	0	0
1.936	0.09136	-100	4294967295	0	0
1.936	0.10151	-100	4294967295	0	0
1.936	0.11278	-100	4294967295	0	0
1.936	0.12532	-100	4294967295	0	0
1.936	0.13924	-100	4294967295	0	0
1.936	0.15471	-100	4294967295	0	0
1.936	0.1719	-100	4294967295	0	0
1.936	0.191	-100	4294967295	0	0
1.936	0.21222	-100	4294967295	0	0
1.936	0.2358	-100	4294967295	0	0
1.936	0.262	-100	4294967295	0	0
1.936	0.29112	-100	4294967295	0	0
1.936	0.32346	-100	4294967295	0	0
1.936	0.3594	-100	4294967295	0	0
1.936	0.39934	-100	4294967295	0	0
1.936	0.44371	-100	4294967295	0	0
1.936	0.49301	-100	4294967295	0	0
1.936	0.54779	-100	4294967295	0	0
1.936	0.60865	-100	4294967295	0	0
1.936	0.67628	-100	4294967295	0	0
1.936	0.75142	-100	4294967295	0	0
1.936	0.83491	-100	4294967295	0	0
1.936	0.92768	-100	4294967295	0	0
1.936	1.0308	-100	4294967295	0	0
1.936	1.1453	-100	4294967295	0	0
1.936	1.2725	-100	4294967295	0	0
1.936	1.4139	-100	4294967295	0	0
1.936	1.571	-100	4294967295	0	0
1.936	1.7456	-100	4294967295	0	0
1.936	1.9396	-100	4294967295	0	0
1.936	2.1551	-100	4294967295	0	0
1.936	2.3945	-100	4294967295	0	0
1.936	2.6606	-100	4294967295	0	0
1.936	2.9562	-100	4294967295	0	0
1.936	3.2846	-100	4294967295	0	0
1.936	3.6496	-100	4294967295	0	0
1.936	4.0551	-100	4294967295	0	0
1.936	4.5057	-100	4294967295	0	0
1.936	5.0063	-100	4294967295	0	0
1.936	5.5626	-100	4294967295	0	0
1.936	6.1806	-100	4294967295	0	0
1.936	6.8674	-100	4294967295	0	0
1.936	7.6304	-100	4294967295	0	0
1.936	8.4782	-100	4294967295	0	0
1.936	9.4203	-100	4294967295	0	0
1.936	10.467	-100	4294967295	0	0
1.936	11.63	-100	4294967295	7.5E-5	0
1.936	12.922	-100	4294967295	0.0003125	1.25E-5
1.936	14.358	-100	4294967295	0	0
1.936	15.953	-100	4294967295	0.00021875	0
1.936	17.726	-100	4294967295	0.00025125	1.5E-5
1.936	19.695	-100	4294967295	0.021325	0.0016687
1.936	21.884	-100	4294967295	3.8337	0.36689
1.936	24.315	-100	4294967295	11.192	1.1659
1.936	27.017	-100	4294967295	16.136	1.8163
1.936	30.019	-100	4294967295	20.103	2.4482
1.936	33.354	-100	4294967295	23.529	3.0904
1.936	37.06	-100	4294967295	26.547	3.7464
1.936	41.178	-100	4294967295	29.223	4.4309
1.936	45.754	-100	4294967295	31.638	5.1491
1.936	50.837	-100	4294967295	33.795	5.8614
1.936	56.486	-100	4294967295	35.741	6.626
1.936	62.762	-100	4294967295	37.494	7.3944
1.936	69.736	-100	4294967295	39.048	8.1688
1.936	77.484	-100	4294967295	40.43	8.9553
1.936	86.093	-100	4294967295	41.649	9.7412
1.936	95.659	-100	4294967295	42.722	10.502
1.936	106.29	-100	4294967295	43.681	11.282
1.936	118.1	-100	4294967295	44.473	12.031
1.936	131.22	-100	4294967295	45.184	12.786
1.936	145.8	-100	4294967295	45.768	13.502
1.936	162	-100	4294967295	46.267	14.198
1.936	180	-100	4294967295	46.7	14.853
1.936	200	-100	4294967295	46.981	15.526
2.151	9E-5	-100	4294967295	0	0
2.151	0.0001	-100	4294967295	0	0
2.151	0.00011	-100	4294967295	0	0
2.151	0.00012	-100	4294967295	0	0
2.151	0.00013	-100	4294967295	0	0
2.151	0.00015	-100	4294967295	0	0
2.151	0.00016	-100	4294967295	0	0
2.151	0.00018	-100	4294967295	0	0
2.151	0.0002	-100	4294967295	0	0
2.151	0.00023	-100	4294967295	0	0
2.151	0.00025	-100	4294967295	0	0
2.151	0.00028	-100	4294967295	0	0
2.151	0.00031	-100	4294967295	0	0
2.151	0.00034	-100	4294967295	0	0
2.151	0.00038	-100	4294967295	0	0
2.151	0.00042	-100	4294967295	0	0
2.151	0.00047	-100	4294967295	0	0
2.151	0.00052	-100	4294967295	0	0
2.151	0.00058	-100	4294967295	0	0
2.151	0.00065	-100	4294967295	0	0
2.151	0.00072	-100	4294967295	0	0
2.151	0.0008	-100	4294967295	0	0
2.151	0.00089	-100	4294967295	0	0
2.151	0.00098	-100	4294967295	0	0
2.151	0.00109	-100	4294967295	0	0
2.151	0.00122	-100	4294967295	0	0
2.151	0.00135	-100	4294967295	0	0
2.151	0.0015	-100	4294967295	0	0
2.151	0.00167	-100	4294967295	0	0
2.151	0.00185	-100	4294967295	0	0
2.151	0.00206	-100	4294967295	0	0
2.151	0.00229	-100	4294967295	0	0
2.151	0.00254	-100	4294967295	0	0
2.151	0.00282	-100	4294967295	0	0
2.151	0.00314	-100	4294967295	0	0
2.151	0.00349	-100	4294967295	0	0
2.151	0.00387	-100	4294967295	0	0
2.151	0.0043	-100	4294967295	0	0
2.151	0.00478	-100	4294967295	0	0
2.151	0.00531	-100	4294967295	0	0
2.151	0.0059	-100	4294967295	0	0
2.151	0.00656	-100	4294967295	0	0
2.151	0.00729	-100	4294967295	0	0
2.151	0.0081	-100	4294967295	0	0
2.151	0.009	-100	4294967295	0	0
2.151	0.01	-100	4294967295	0	0
2.151	0.01111	-100	4294967295	0	0
2.151	0.01234	-100	4294967295	0	0
2.151	0.01371	-100	4294967295	0	0
2.151	0.01524	-100	4294967295	0	0
2.151	0.01693	-100	4294967295	0	0
2.151	0.01881	-100	4294967295	0	0
2.151	0.0209	-100	4294967295	0	0
2.151	0.02322	-100	4294967295	0	0
2.151	0.0258	-100	4294967295	0	0
2.151	0.02867	-100	4294967295	0	0
2.151	0.03185	-100	4294967295	0	0
2.151	0.03539	-100	4294967295	0	0
2.151	0.03933	-100	4294967295	0	0
2.151	0.04369	-100	4294967295	0	0
2.151	0.04855	-100	4294967295	0	0
2.151	0.05394	-100	4294967295	0	0
2.151	0.05994	-100	4294967295	0	0
2.151	0.0666	-100	4294967295	0	0
2.151	0.074	-100	4294967295	0	0
2.151	0.08222	-100	4294967295	0	0
2.151	0.09136	-100	4294967295	0	0
2.151	0.10151	-100	4294967295	0	0
2.151	0.11278	-100	4294967295	0	0
2.151	0.12532	-100	4294967295	0	0
2.151	0.13924	-100	4294967295	0	0
2.151	0.15471	-100	4294967295	0	0
2.151	0.1719	-100	4294967295	0	0
2.151	0.191	-100	4294967295	0	0
2.151	0.21222	-100	4294967295	0	0
2.151	0.2358	-100	4294967295	0	0
2.151	0.262	-100	4294967295	0	0
2.151	0.29112	-100	4294967295	0	0
2.151	0.32346	-100	4294967295	0	0
2.151	0.3594	-100	4294967295	0	0
2.151	0.39934	-100	4294967295	0	0
2.151	0.44371	-100	4294967295	0	0
2.151	0.49301	-100	4294967295	0	0
2.151	0.54779	-100	4294967295	0	0
2.151	0.60865	-100	4294967295	0	0
2.151	0.67628	-100	4294967295	0	0
2.151	0.75142	-100	4294967295	0	0
2.151	0.83491	-100	4294967295	0	0
2.151	0.92768	-100	4294967295	0	0
2.151	1.0308	-100	4294967295	0	0
2.151	1.1453	-100	4294967295	0	0
2.151	1.2725	-100	4294967295	0	0
2.151	1.4139	-100	4294967295	0	0
2.151	1.571	-100	4294967295	0	0
2.151	1.7456	-100	4294967295	0	0
2.151	1.9396	-100	4294967295	0	0
2.151	2.1551	-100	4294967295	0	0
2.151	2.3945	-100	4294967295	0	0
2.151	2.6606	-100	4294967295	0	0
2.151	2.9562	-100	4294967295	0	0
2.151	3.2846	-100	4294967295	0	0
2.151	3.6496	-100	4294967295	0	0
2.151	4.0551	-100	4294967295	0	0
2.151	4.5057	-100	4294967295	0	0
2.151	5.0063	-100	4294967295	0	0
2.151	5.5626	-100	4294967295	0	0
2.151	6.1806	-100	4294967295	0	0
2.151	6.8674	-100	4294967295	0	0
2.151	7.6304	-100	4294967295	0	0
2.151	8.4782	-100	4294967295	0	0
2.151	9.4203	-100	4294967295	0	0
2.151	10.467	-100	4294967295	0	0
2.151	11.63	-100	4294967295	0	0
2.151	12.922	-100	4294967295	0.0001125	6.25E-6
2.151	14.358	-100	4294967295	0	0
2.151	15.953	-100	4294967295	0.0001	6.25E-6
2.151	17.726	-100	4294967295	0.0025063	0.00018125
2.151	19.695	-100	4294967295	0.026443	0.0021688
2.151	21.884	-100	4294967295	4.7439	0.45405
2.151	24.315	-100	4294967295	11.703	1.2114
2.151	27.017	-100	4294967295	16.501	1.8498
2.151	30.019	-100	4294967295	20.374	2.4698
2.151	33.354	-100	4294967295	23.73	3.1078
2.151	37.06	-100	4294967295	26.71	3.7647
2.151	41.178	-100	4294967295	29.402	4.468
2.151	45.754	-100	4294967295	31.777	5.1713
2.151	50.837	-100	4294967295	33.948	5.9067
2.151	56.486	-100	4294967295	35.872	6.6547
2.151	62.762	-100	4294967295	37.645	7.4286
2.151	69.736	-100	4294967295	39.202	8.236
2.151	77.484	-100	4294967295	40.596	9.0181
2.151	86.093	-100	4294967295	41.838	9.816
2.151	95.659	-100	4294967295	42.929	10.613
2.151	106.29	-100	4294967295	43.893	11.394
2.151	118.1	-100	4294967295	44.71	12.194
2.151	131.22	-100	4294967295	45.454	12.928
2.151	145.8	-100	4294967295	46.069	13.67
2.151	162	-100	4294967295	46.593	14.4
2.151	180	-100	4294967295	47.055	15.074
2.151	200	-100	4294967295	47.347	15.786
2.391	9E-5	-100	4294967295	0	0
2.391	0.0001	-100	4294967295	0	0
2.391	0.00011	-100	4294967295	0	0
2.391	0.00012	-100	4294967295	0	0
2.391	0.00013	-100	4294967295	0	0
2.391	0.00015	-100	4294967295	0	0
2.391	0.00016	-100	4294967295	0	0
2.391	0.00018	-100	4294967295	0	0
2.391	0.0002	-100	4294967295	0	0
2.391	0.00023	-100	4294967295	0	0
2.391	0.00025	-100	4294967295	0	0
2.391	0.00028	-100	4294967295	0	0
2.391	0.00031	-100	4294967295	0	0
2.391	0.00034	-100	4294967295	0	0
2.391	0.00038	-100	4294967295	0	0
2.391	0.00042	-100	4294967295	0	0
2.391	0.00047	-100	4294967295	0	0
2.391	0.00052	-100	4294967295	0	0
2.391	0.00058	-100	4294967295	0	0
2.391	0.00065	-100	4294967295	0	0
2.391	0.00072	-100	4294967295	0	0
2.391	0.0008	-100	4294967295	0	0
2.391	0.00089	-100	4294967295	0	0
2.391	0.00098	-100	4294967295	0	0
2.391	0.00109	-100	4294967295	0	0
2.391	0.00122	-100	4294967295	0	0
2.391	0.00135	-100	4294967295	0	0
2.391	0.0015	-100	4294967295	0	0
2.391	0.00167	-100	4294967295	0	0
2.391	0.00185	-100	4294967295	0	0
2.391	0.00206	-100	4294967295	0	0
2.391	0.00229	-100	4294967295	0	0
2.391	0.00254	-100	4294967295	0	0
2.391	0.00282	-100	4294967295	0	0
2.391	0.00314	-100	4294967295	0	0
2.391	0.00349	-100	4294967295	0	0
2.391	0.00387	-100	4294967295	0	0
2.391	0.0043	-100	4294967295	0	0
2.391	0.00478	-100	4294967295	0	0
2.391	0.00531	-100	4294967295	0	0
2.391	0.0059	-100	4294967295	0	0
2.391	0.00656	-100	4294967295	0	0
2.391	0.00729	-100	4294967295	0	0
2.391	0.0081	-100	4294967295	0	0
2.391	0.009	-100	4294967295	0	0
2.391	0.01	-100	4294967295	0	0
2.391	0.01111	-100	4294967295	0	0
2.391	0.01234	-100	4294967295	0	0
2.391	0.01371	-100	4294967295	0	0
2.391	0.01524	-100	4294967295	0	0
2.391	0.01693	-100	4294967295	0	0
2.391	0.01881	-100	4294967295	0	0
2.391	0.0209	-100	4294967295	0	0
2.391	0.02322	-100	4294967295	0	0
2.391	0.0258	-100	4294967295	0	0
2.391	0.02867	-100	4294967295	0	0
2.391	0.03185	-100	4294967295	0	0
2.391	0.03539	-100	4294967295	0	0
2.391	0.03933	-100	4294967295	0	0
2.391	0.04369	-100	4294967295	0	0
2.391	0.04855	-100	4294967295	0	0
2.391	0.05394	-100	4294967295	0	0
2.391	0.05994	-100	4294967295	0	0
2.391	0.0666	-100	4294967295	0	0
2.391	0.074	-100	4294967295	0	0
2.391	0.08222	-100	4294967295	0	0
2.391	0.09136	-100	4294967295	0	0
2.391	0.10151	-100	4294967295	0	0
2.391	0.11278	-100	4294967295	0	0
2.391	0.12532	-100	4294967295	0	0
2.391	0.13924	-100	4294967295	0	0
2.391	0.15471	-100	4294967295	0	0
2.391	0.1719	-100	4294967295	0	0
2.391	0.191	-100	4294967295	0	0
2.391	0.21222	-100	4294967295	0	0
2.391	0.2358	-100	4294967295	0	0
2.391	0.262	-100	4294967295	0	0
2.391	0.29112	-100	4294967295	0	0
2.391	0.32346	-100	4294967295	0	0
2.391	0.3594	-100	4294967295	0	0
2.391	0.39934	-100	4294967295	0	0
2.391	0.44371	-100	4294967295	0	0
2.391	0.49301	-100	4294967295	0	0
2.391	0.54779	-100	4294967295	0	0
2.391	0.60865	-100	4294967295	0	0
2.391	0.67628	-100	4294967295	0	0
2.391	0.75142	-100	4294967295	0	0
2.391	0.83491	-100	4294967295	0	0
2.391	0.92768	-100	4294967295	0	0
2.391	1.0308	-100	4294967295	0	0
2.391	1.1453	-100	4294967295	0	0
2.391	1.2725	-100	4294967295	0	0
2.391	1.4139	-100	4294967295	0	0
2.391	1.571	-100	4294967295	0	0
2.391	1.7456	-100	4294967295	0	0
2.391	1.9396	-100	4294967295	0	0
2.391	2.1551	-100	4294967295	0	0
2.391	2.3945	-100	4294967295	0	0
2.391	2.6606	-100	4294967295	0	0
2.391	2.9562	-100	4294967295	0	0
2.391	3.2846	-100	4294967295	0	0
2.391	3.6496	-100	4294967295	0	0
2.391	4.0551	-100	4294967295	0	0
2.391	4.5057	-100	4294967295	0	0
2.391	5.0063	-100	4294967295	0	0
2.391	5.5626	-100	4294967295	0	0
2.391	6.1806	-100	4294967295	0	0
2.391	6.8674	-100	4294967295	0	0
2.391	7.6304	-100	4294967295	0	0
2.391	8.4782	-100	4294967295	0	0
2.391	9.4203	-100	4294967295	0	0
2.391	10.467	-100	4294967295	0	0
2.391	11.63	-100	4294967295	0	0
2.391	12.922	-100	4294967295	0	0
2.391	14.358	-100	4294967295	0	0
2.391	15.953	-100	4294967295	0.00010625	0
2.391	17.726	-100	4294967295	0.001075	0.00015
2.391	19.695	-100	4294967295	0.08335	0.0070544
2.391	21.884	-100	4294967295	5.8447	0.55966
2.391	24.315	-100	4294967295	12.312	1.2754
2.391	27.017	-100	4294967295	16.888	1.8914
2.391	30.019	-100	4294967295	20.661	2.5104
2.391	33.354	-100	4294967295	23.981	3.1421
2.391	37.06	-100	4294967295	26.903	3.7949
2.391	41.178	-100	4294967295	29.531	4.4771
2.391	45.754	-100	4294967295	31.917	5.1908
2.391	50.837	-100	4294967295	34.032	5.9166
2.391	56.486	-100	4294967295	35.976	6.6847
2.391	62.762	-100	4294967295	37.701	7.4617
2.391	69.736	-100	4294967295	39.279	8.2333
2.391	77.484	-100	4294967295	40.677	9.0388
2.391	86.093	-100	4294967295	41.899	9.8431
2.391	95.659	-100	4294967295	43.001	10.651
2.391	106.29	-100	4294967295	43.973	11.423
2.391	118.1	-100	4294967295	44.8	12.215
2.391	131.22	-100	4294967295	45.518	12.998
2.391	145.8	-100	4294967295	46.161	13.731
2.391	162	-100	4294967295	46.7	14.451
2.391	180	-100	4294967295	47.163	15.147
2.391	200	-100	4294967295	47.466	15.851
2.656	9E-5	-100	4294967295	0	0
2.656	0.0001	-100	4294967295	0	0
2.656	0.00011	-100	4294967295	0	0
2.656	0.00012	-100	4294967295	0	0
2.656	0.00013	-100	4294967295	0	0
2.656	0.00015	-100	4294967295	0	0
2.656	0.00016	-100	4294967295	0	0
2.656	0.00018	-100	4294967295	0	0
2.656	0.0002	-100	4294967295	0	0
2.656	0.00023	-100	4294967295	0	0
2.656	0.00025	-100	4294967295	0	0
2.656	0.00028	-100	4294967295	0	0
2.656	0.00031	-100	4294967295	0	0
2.656	0.00034	-100	4294967295	0	0
2.656	0.00038	-100	4294967295	0	0
2.656	0.00042	-100	4294967295	0	0
2.656	0.00047	-100	4294967295	0	0
2.656	0.00052	-100	4294967295	0	0
2.656	0.00058	-100	4294967295	0	0
2.656	0.00065	-100	4294967295	0	0
2.656	0.00072	-100	4294967295	0	0
2.656	0.0008	-100	4294967295	0	0
2.656	0.00089	-100	4294967295	0	0
2.656	0.00098	-100	4294967295	0	0
2.656	0.00109	-100	4294967295	0	0
2.656	0.00122	-100	4294967295	0	0
2.656	0.00135	-100	4294967295	0	0
2.656	0.0015	-100	4294967295	0	0
2.656	0.00167	-100	4294967295	0	0
2.656	0.00185	-100	4294967295	0	0
2.656	0.00206	-100	4294967295	0	0
2.656	0.00229	-100	4294967295	0	0
2.656	0.00254	-100	4294967295	0	0
2.656	0.00282	-100	4294967295	0	0
2.656	0.00314	-100	4294967295	0	0
2.656	0.00349	-100	4294967295	0	0
2.656	0.00387	-100	4294967295	0	0
2.656	0.0043	-100	4294967295	0	0
2.656	0.00478	-100	4294967295	0	0
2.656	0.00531	-100	4294967295	0	0
2.656	0.0059	-100	4294967295	0	0
2.656	0.00656	-100	4294967295	0	0
2.656	0.00729	-100	4294967295	0	0
2.656	0.0081	-100	4294967295	0	0
2.656	0.009	-100	4294967295	0	0
2.656	0.01	-100	4294967295	0	0
2.656	0.01111	-100	4294967295	0	0
2.656	0.01234	-100	4294967295	0	0
2.656	0.01371	-100	4294967295	0	0
2.656	0.01524	-100	4294967295	0	0
2.656	0.01693	-100	4294967295	0	0
2.656	0.01881	-100	4294967295	0	0
2.656	0.0209	-100	4294967295	0	0
2.656	0.02322	-100	4294967295	0	0
2.656	0.0258	-100	4294967295	0	0
2.656	0.02867	-100	4294967295	0	0
2.656	0.03185	-100	4294967295	0	0
2.656	0.03539	-100	4294967295	0	0
2.656	0.03933	-100	4294967295	0	0
2.656	0.04369	-100	4294967295	0	0
2.656	0.04855	-100	4294967295	0	0
2.656	0.05394	-100	4294967295	0	0
2.656	0.05994	-100	4294967295	0	0
2.656	0.0666	-100	4294967295	0	0
2.656	0.074	-100	4294967295	0	0
2.656	0.08222	-100	4294967295	0	0
2.656	0.09136	-100	4294967295	0	0
2.656	0.10151	-100	4294967295	0	0
2.656	0.11278	-100	4294967295	0	0
2.656	0.12532	-100	4294967295	0	0
2.656	0.13924	-100	4294967295	0	0
2.656	0.15471	-100	4294967295	0	0
2.656	0.1719	-100	4294967295	0	0
2.656	0.191	-100	4294967295	0	0
2.656	0.21222	-100	4294967295	0	0
2.656	0.2358	-100	4294967295	0	0
2.656	0.262	-100	4294967295	0	0
2.656	0.29112	-100	4294967295	0	0
2.656	0.32346	-100	4294967295	0	0
2.656	0.3594	-100	4294967295	0	0
2.656	0.39934	-100	4294967295	0	0
2.656	0.44371	-100	4294967295	0	0
2.656	0.49301	-100	4294967295	0	0
2.656	0.54779	-100	4294967295	0	0
2.656	0.60865	-100	4294967295	0	0
2.656	0.67628	-100	4294967295	0	0
2.656	0.75142	-100	4294967295	0	0
2.656	0.83491	-100	4294967295	0	0
2.656	0.92768	-100	4294967295	0	0
2.656	1.0308	-100	4294967295	0	0
2.656	1.1453	-100	4294967295	0	0
2.656	1.2725	-100	4294967295	0	0
2.656	1.4139	-100	4294967295	0	0
2.656	1.571	-100	4294967295	0	0
2.656	1.7456	-100	4294967295	0	0
2.656	1.9396	-100	4294967295	0	0
2.656	2.1551	-100	4294967295	0	0
2.656	2.3945	-100	4294967295	0	0
2.656	2.6606	-100	4294967295	0	0
2.656	2.9562	-100	4294967295	0	0
2.656	3.2846	-100	4294967295	0	0
2.656	3.6496	-100	4294967295	0	0
2.656	4.0551	-100	4294967295	0	0
2.656	4.5057	-100	4294967295	0	0
2.656	5.0063	-100	4294967295	0	0
2.656	5.5626	-100	4294967295	0	0
2.656	6.1806	-100	4294967295	0	0
2.656	6.8674	-100	4294967295	0	0
2.656	7.6304	-100	4294967295	0	0
2.656	8.4782	-100	4294967295	0	0
2.656	9.4203	-100	4294967295	0	0
2.656	10.467	-100	4294967295	0	0
2.656	11.63	-100	4294967295	0	0
2.656	12.922	-100	4294967295	0	0
2.656	14.358	-100	4294967295	0	0
2.656	15.953	-100	4294967295	0.00027813	7.5E-6
2.656	17.726	-100	4294967295	0.0042881	0.00031
2.656	19.695	-100	4294967295	0.20782	0.017989
2.656	21.884	-100	4294967295	7.3499	0.6996
2.656	24.315	-100	4294967295	13.025	1.3491
2.656	27.017	-100	4294967295	17.383	1.9421
2.656	30.019	-100	4294967295	21.034	2.5491
2.656	33.354	-100	4294967295	24.205	3.179
2.656	37.06	-100	4294967295	27.102	3.8242
2.656	41.178	-100	4294967295	29.704	4.5064
2.656	45.754	-100	4294967295	32.043	5.2004
2.656	50.837	-100	4294967295	34.156	5.9391
2.656	56.486	-100	4294967295	36.059	6.6908
2.656	62.762	-100	4294967295	37.783	7.4583
2.656	69.736	-100	4294967295	39.339	8.2559
2.656	77.484	-100	4294967295	40.713	9.0584
2.656	86.093	-100	4294967295	41.945	9.8472
2.656	95.659	-100	4294967295	43.041	10.646
2.656	106.29	-100	4294967295	43.995	11.444
2.656	118.1	-100	4294967295	44.833	12.229
2.656	131.22	-100	4294967295	45.551	12.993
2.656	145.8	-100	4294967295	46.188	13.751
2.656	162	-100	4294967295	46.736	14.463
2.656	180	-100	4294967295	47.196	15.174
2.656	200	-100	4294967295	47.517	15.879
2.951	9E-5	-100	4294967295	0	0
2.951	0.0001	-100	4294967295	0	0
2.951	0.00011	-100	4294967295	0	0
2.951	0.00012	-100	4294967295	0	0
2.951	0.00013	-100	4294967295	0	0
2.951	0.00015	-100	4294967295	0	0
2.951	0.00016	-100	4294967295	0	0
2.951	0.00018	-100	4294967295	0	0
2.951	0.0002	-100	4294967295	0	0
2.951	0.00023	-100	4294967295	0	0
2.951	0.00025	-100	4294967295	0	0
2.951	0.00028	-100	4294967295	0	0
2.951	0.00031	-100	4294967295	0	0
2.951	0.00034	-100	4294967295	0	0
2.951	0.00038	-100	4294967295	0	0
2.951	0.00042	-100	4294967295	0	0
2.951	0.00047	-100	4294967295	0	0
2.951	0.00052	-100	4294967295	0	0
2.951	0.00058	-100	4294967295	0	0
2.951	0.00065	-100	4294967295	0	0
2.951	0.00072	-100	4294967295	0	0
2.951	0.0008	-100	4294967295	0	0
2.951	0.00089	-100	4294967295	0	0
2.951	0.00098	-100	4294967295	0	0
2.951	0.00109	-100	4294967295	0	0
2.951	0.00122	-100	4294967295	0	0
2.951	0.00135	-100	4294967295	0	0
2.951	0.0015	-100	4294967295	0	0
2.951	0.00167	-100	4294967295	0	0
2.951	0.00185	-100	4294967295	0	0
2.951	0.00206	-100	4294967295	0	0
2.951	0.00229	-100	4294967295	0	0
2.951	0.00254	-100	4294967295	0	0
2.951	0.00282	-100	4294967295	0	0
2.951	0.00314	-100	4294967295	0	0
2.951	0.00349	-100	4294967295	0	0
2.951	0.00387	-100	4294967295	0	0
2.951	0.0043	-100	4294967295	0	0
2.951	0.00478	-100	4294967295	0	0
2.951	0.00531	-100	4294967295	0	0
2.951	0.0059	-100	4294967295	0	0
2.951	0.00656	-100	4294967295	0	0
2.951	0.00729	-100	4294967295	0	0
2.951	0.0081	-100	4294967295	0	0
2.951	0.009	-100	4294967295	0	0
2.951	0.01	-100	4294967295	0	0
2.951	0.01111	-100	4294967295	0	0
2.951	0.01234	-100	4294967295	0	0
2.951	0.01371	-100	4294967295	0	0
2.951	0.01524	-100	4294967295	0	0
2.951	0.01693	-100	4294967295	0	0
2.951	0.01881	-100	4294967295	0	0
2.951	0.0209	-100	4294967295	0	0
2.951	0.02322	-100	4294967295	0	0
2.951	0.0258	-100	4294967295	0	0
2.951	0.02867	-100	4294967295	0	0
2.951	0.03185	-100	4294967295	0	0
2.951	0.03539	-100	4294967295	0	0
2.951	0.03933	-100	4294967295	0	0
2.951	0.04369	-100	4294967295	0	0
2.951	0.04855	-100	4294967295	0	0
2.951	0.05394	-100	4294967295	0	0
2.951	0.05994	-100	4294967295	0	0
2.951	0.0666	-100	4294967295	0	0
2.951	0.074	-100	4294967295	0	0
2.951	0.08222	-100	4294967295	0	0
2.951	0.09136	-100	4294967295	0	0
2.951	0.10151	-100	4294967295	0	0
2.951	0.11278	-100	4294967295	0	0
2.951	0.12532	-100	4294967295	0	0
2.951	0.13924	-100	4294967295	0	0
2.951	0.15471	-100	4294967295	0	0
2.951	0.1719	-100	4294967295	0	0
2.951	0.191	-100	4294967295	0	0
2.951	0.21222	-100	4294967295	0	0
2.951	0.2358	-100	4294967295	0	0
2.951	0.262	-100	4294967295	0	0
2.951	0.29112	-100	4294967295	0	0
2.951	0.32346	-100	4294967295	0	0
2.951	0.3594	-100	4294967295	0	0
2.951	0.39934	-100	4294967295	0	0
2.951	0.44371	-100	4294967295	0	0
2.951	0.49301	-100	4294967295	0	0
2.951	0.54779	-100	4294967295	0	0
2.951	0.60865	-100	4294967295	0	0
2.951	0.67628	-100	4294967295	0	0
2.951	0.75142	-100	4294967295	0	0
2.951	0.83491	-100	4294967295	0	0
2.951	0.92768	-100	4294967295	0	0
2.951	1.0308	-100	4294967295	0	0
2.951	1.1453	-100	4294967295	0	0
2.951	1.2725	-100	4294967295	0	0
2.951	1.4139	-100	4294967295	0	0
2.951	1.571	-100	4294967295	0	0
2.951	1.7456	-100	4294967295	0	0
2.951	1.9396	-100	4294967295	0	0
2.951	2.1551	-100	4294967295	0	0
2.951	2.3945	-100	4294967295	0	0
2.951	2.6606	-100	4294967295	0	0
2.951	2.9562	-100	4294967295	0	0
2.951	3.2846	-100	4294967295	0	0
2.951	3.6496	-100	4294967295	0	0
2.951	4.0551	-100	4294967295	0	0
2.951	4.5057	-100	4294967295	0	0
2.951	5.0063	-100	4294967295	0	0
2.951	5.5626	-100	4294967295	0	0
2.951	6.1806	-100	4294967295	0	0
2.951	6.8674	-100	4294967295	0	0
2.951	7.6304	-100	4294967295	0	0
2.951	8.4782	-100	4294967295	0	0
2.951	9.4203	-100	4294967295	0	0
2.951	10.467	-100	4294967295	0	0
2.951	11.63	-100	4294967295	0	0
2.951	12.922	-100	4294967295	0	0
2.951	14.358	-100	4294967295	0.0001	6.25E-6
2.951	15.953	-100	4294967295	0.0012438	9.375E-5
2.951	17.726	-100	4294967295	0.011512	0.0010788
2.951	19.695	-100	4294967295	1.0838	0.093469
2.951	21.884	-100	4294967295	8.6305	0.81743
2.951	24.315	-100	4294967295	13.845	1.4309
2.951	27.017	-100	4294967295	17.952	1.9928
2.951	30.019	-100	4294967295	21.468	2.5951
2.951	33.354	-100	4294967295	24.596	3.2028
2.951	37.06	-100	4294967295	27.371	3.8512
2.951	41.178	-100	4294967295	29.866	4.5191
2.951	45.754	-100	4294967295	32.194	5.2279
2.951	50.837	-100	4294967295	34.261	5.934
2.951	56.486	-100	4294967295	36.125	6.7092
2.951	62.762	-100	4294967295	37.88	7.4794
2.951	69.736	-100	4294967295	39.395	8.2597
2.951	77.484	-100	4294967295	40.762	9.0586
2.951	86.093	-100	4294967295	42.004	9.8485
2.951	95.659	-100	4294967295	43.085	10.662
2.951	106.29	-100	4294967295	44.026	11.466
2.951	118.1	-100	4294967295	44.875	12.244
2.951	131.22	-100	4294967295	45.619	13.017
2.951	145.8	-100	4294967295	46.25	13.768
2.951	162	-100	4294967295	46.782	14.511
2.951	180	-100	4294967295	47.266	15.21
2.951	200	-100	4294967295	47.573	15.903
3.279	9E-5	-100	4294967295	0	0
3.279	0.0001	-100	4294967295	0	0
3.279	0.00011	-100	4294967295	0	0
3.279	0.00012	-100	4294967295	0	0
3.279	0.00013	-100	4294967295	0	0
3.279	0.00015	-100	4294967295	0	0
3.279	0.00016	-100	4294967295	0	0
3.279	0.00018	-100	4294967295	0	0
3.279	0.0002	-100	4294967295	0	0
3.279	0.00023	-100	4294967295	0	0
3.279	0.00025	-100	4294967295	0	0
3.279	0.00028	-100	4294967295	0	0
3.279	0.00031	-100	4294967295	0	0
3.279	0.00034	-100	4294967295	0	0
3.279	0.00038	-100	4294967295	0	0
3.279	0.00042	-100	4294967295	0	0
3.279	0.00047	-100	4294967295	0	0
3.279	0.00052	-100	4294967295	0	0
3.279	0.00058	-100	4294967295	0	0
3.279	0.00065	-100	4294967295	0	0
3.279	0.00072	-100	4294967295	0	0
3.279	0.0008	-100	4294967295	0	0
3.279	0.00089	-100	4294967295	0	0
3.279	0.00098	-100	4294967295	0	0
3.279	0.00109	-100	4294967295	0	0
3.279	0.00122	-100	4294967295	0	0
3.279	0.00135	-100	4294967295	0	0
3.279	0.0015	-100	4294967295	0	0
3.279	0.00167	-100	4294967295	0	0
3.279	0.00185	-100	4294967295	0	0
3.279	0.00206	-100	4294967295	0	0
3.279	0.00229	-100	4294967295	0	0
3.279	0.00254	-100	4294967295	0	0
3.279	0.00282	-100	4294967295	0	0
3.279	0.00314	-100	4294967295	0	0
3.279	0.00349	-100	4294967295	0	0
3.279	0.00387	-100	4294967295	0	0
3.279	0.0043	-100	4294967295	0	0
3.279	0.00478	-100	4294967295	0	0
3.279	0.00531	-100	4294967295	0	0
3.279	0.0059	-100	4294967295	0	0
3.279	0.00656	-100	4294967295	0	0
3.279	0.00729	-100	4294967295	0	0
3.279	0.0081	-100	4294967295	0	0
3.279	0.009	-100	4294967295	0	0
3.279	0.01	-100	4294967295	0	0
3.279	0.01111	-100	4294967295	0	0
3.279	0.01234	-100	4294967295	0	0
3.279	0.01371	-100	4294967295	0	0
3.279	0.01524	-100	4294967295	0	0
3.279	0.01693	-100	4294967295	0	0
3.279	0.01881	-100	4294967295	0	0
3.279	0.0209	-100	4294967295	0	0
3.279	0.02322	-100	4294967295	0	0
3.279	0.0258	-100	4294967295	0	0
3.279	0.02867	-100	4294967295	0	0
3.279	0.03185	-100	4294967295	0	0
3.279	0.03539	-100	4294967295	0	0
3.279	0.03933	-100	4294967295	0	0
3.279	0.04369	-100	4294967295	0	0
3.279	0.04855	-100	4294967295	0	0
3.279	0.05394	-100	4294967295	0	0
3.279	0.05994	-100	4294967295	0	0
3.279	0.0666	-100	4294967295	0	0
3.279	0.074	-100	4294967295	0	0
3.279	0.08222	-100	4294967295	0	0
3.279	0.09136	-100	4294967295	0	0
3.279	0.10151	-100	4294967295	0	0
3.279	0.11278	-100	4294967295	0	0
3.279	0.12532	-100	4294967295	0	0
3.279	0.13924	-100	4294967295	0	0
3.279	0.15471	-100	4294967295	0	0
3.279	0.1719	-100	4294967295	0	0
3.279	0.191	-100	4294967295	0	0
3.279	0.21222	-100	4294967295	0	0
3.279	0.2358	-100	4294967295	0	0
3.279	0.262	-100	4294967295	0	0
3.279	0.29112	-100	4294967295	0	0
3.279	0.32346	-100	4294967295	0	0
3.279	0.3594	-100	4294967295	0	0
3.279	0.39934	-100	4294967295	0	0
3.279	0.44371	-100	4294967295	0	0
3.279	0.49301	-100	4294967295	0	0
3.279	0.54779	-100	4294967295	0	0
3.279	0.60865	-100	4294967295	0	0
3.279	0.67628	-100	4294967295	0	0
3.279	0.75142	-100	4294967295	0	0
3.279	0.83491	-100	4294967295	0	0
3.279	0.92768	-100	4294967295	0	0
3.279	1.0308	-100	4294967295	0	0
3.279	1.1453	-100	4294967295	0	0
3.279	1.2725	-100	4294967295	0	0
3.279	1.4139	-100	4294967295	0	0
3.279	1.571	-100	4294967295	0	0
3.279	1.7456	-100	4294967295	0	0
3.279	1.9396	-100	4294967295	0	0
3.279	2.1551	-100	4294967295	0	0
3.279	2.3945	-100	4294967295	0	0
3.279	2.6606	-100	4294967295	0	0
3.279	2.9562	-100	4294967295	0	0
3.279	3.2846	-100	4294967295	0	0
3.279	3.6496	-100	4294967295	0	0
3.279	4.0551	-100	4294967295	0	0
3.279	4.5057	-100	4294967295	0	0
3.279	5.0063	-100	4294967295	0	0
3.279	5.5626	-100	4294967295	0	0
3.279	6.1806	-100	4294967295	0	0
3.279	6.8674	-100	4294967295	0	0
3.279	7.6304	-100	4294967295	0	0
3.279	8.4782	-100	4294967295	0	0
3.279	9.4203	-100	4294967295	0	0
3.279	10.467	-100	4294967295	0	0
3.279	11.63	-100	4294967295	0	0
3.279	12.922	-100	4294967295	0	0
3.279	14.358	-100	4294967295	8.125E-5	6.25E-6
3.279	15.953	-100	4294967295	0.0020819	0.00013375
3.279	17.726	-100	4294967295	0.016044	0.0013144
3.279	19.695	-100	4294967295	2.8617	0.24605
3.279	21.884	-100	4294967295	9.8895	0.93504
3.279	24.315	-100	4294967295	14.675	1.5075
3.279	27.017	-100	4294967295	18.523	2.0647
3.279	30.019	-100	4294967295	21.942	2.6523
3.279	33.354	-100	4294967295	24.928	3.2407
3.279	37.06	-100	4294967295	27.634	3.8813
3.279	41.178	-100	4294967295	30.114	4.5434
3.279	45.754	-100	4294967295	32.344	5.2458
3.279	50.837	-100	4294967295	34.408	5.9712
3.279	56.486	-100	4294967295	36.266	6.7178
3.279	62.762	-100	4294967295	37.958	7.4807
3.279	69.736	-100	4294967295	39.478	8.2666
3.279	77.484	-100	4294967295	40.837	9.0595
3.279	86.093	-100	4294967295	42.049	9.8752
3.279	95.659	-100	4294967295	43.124	10.67
3.279	106.29	-100	4294967295	44.078	11.485
3.279	118.1	-100	4294967295	44.931	12.266
3.279	131.22	-100	4294967295	45.672	13.049
3.279	145.8	-100	4294967295	46.295	13.791
3.279	162	-100	4294967295	46.844	14.521
3.279	180	-100	4294967295	47.327	15.242
3.279	200	-100	4294967295	47.638	15.937
3.644	9E-5	-100	4294967295	0	0
3.644	0.0001	-100	4294967295	0	0
3.644	0.00011	-100	4294967295	0	0
3.644	0.00012	-100	4294967295	0	0
3.644	0.00013	-100	4294967295	0	0
3.644	0.00015	-100	4294967295	0	0
3.644	0.00016	-100	4294967295	0	0
3.644	0.00018	-100	4294967295	0	0
3.644	0.0002	-100	4294967295	0	0
3.644	0.00023	-100	4294967295	0	0
3.644	0.00025	-100	4294967295	0	0
3.644	0.00028	-100	4294967295	0	0
3.644	0.00031	-100	4294967295	0	0
3.644	0.00034	-100	4294967295	0	0
3.644	0.00038	-100	4294967295	0	0
3.644	0.00042	-100	4294967295	0	0
3.644	0.00047	-100	4294967295	0	0
3.644	0.00052	-100	4294967295	0	0
3.644	0.00058	-100	4294967295	0	0
3.644	0.00065	-100	4294967295	0	0
3.644	0.00072	-100	4294967295	0	0
3.644	0.0008	-100	4294967295	0	0
3.644	0.00089	-100	4294967295	0	0
3.644	0.00098	-100	4294967295	0	0
3.644	0.00109	-100	4294967295	0	0
3.644	0.00122	-100	4294967295	0	0
3.644	0.00135	-100	4294967295	0	0
3.644	0.0015	-100	4294967295	0	0
3.644	0.00167	-100	4294967295	0	0
3.644	0.00185	-100	4294967295	0	0
3.644	0.00206	-100	4294967295	0	0
3.644	0.00229	-100	4294967295	0	0
3.644	0.00254	-100	4294967295	0	0
3.644	0.00282	-100	4294967295	0	0
3.644	0.00314	-100	4294967295	0	0
3.644	0.00349	-100	4294967295	0	0
3.644	0.00387	-100	4294967295	0	0
3.644	0.0043	-100	4294967295	0	0
3.644	0.00478	-100	4294967295	0	0
3.644	0.00531	-100	4294967295	0	0
3.644	0.0059	-100	4294967295	0	0
3.644	0.00656	-100	4294967295	0	0
3.644	0.00729	-100	4294967295	0	0
3.644	0.0081	-100	4294967295	0	0
3.644	0.009	-100	4294967295	0	0
3.644	0.01	-100	4294967295	0	0
3.644	0.01111	-100	4294967295	0	0
3.644	0.01234	-100	4294967295	0	0
3.644	0.01371	-100	4294967295	0	0
3.644	0.01524	-100	4294967295	0	0
3.644	0.01693	-100	4294967295	0	0
3.644	0.01881	-100	4294967295	0	0
3.644	0.0209	-100	4294967295	0	0
3.644	0.02322	-100	4294967295	0	0
3.644	0.0258	-100	4294967295	0	0
3.644	0.02867	-100	4294967295	0	0
3.644	0.03185	-100	4294967295	0	0
3.644	0.03539	-100	4294967295	0	0
3.644	0.03933	-100	4294967295	0	0
3.644	0.04369	-100	4294967295	0	0
3.644	0.04855	-100	4294967295	0	0
3.644	0.05394	-100	4294967295	0	0
3.644	0.05994	-100	4294967295	0	0
3.644	0.0666	-100	4294967295	0	0
3.644	0.074	-100	4294967295	0	0
3.644	0.08222	-100	4294967295	0	0
3.644	0.09136	-100	4294967295	0	0
3.644	0.10151	-100	4294967295	0	0
3.644	0.11278	-100	4294967295	0	0
3.644	0.12532	-100	4294967295	0	0
3.644	0.13924	-100	4294967295	0	0
3.644	0.15471	-100	4294967295	0	0
3.644	0.1719	-100	4294967295	0	0
3.644	0.191	-100	4294967295	0	0
3.644	0.21222	-100	4294967295	0	0
3.644	0.2358	-100	4294967295	0	0
3.644	0.262	-100	4294967295	0	0
3.644	0.29112	-100	4294967295	0	0
3.644	0.32346	-100	4294967295	0	0
3.644	0.3594	-100	4294967295	0	0
3.644	0.39934	-100	4294967295	0	0
3.644	0.44371	-100	4294967295	0	0
3.644	0.49301	-100	4294967295	0	0
3.644	0.54779	-100	4294967295	0	0
3.644	0.60865	-100	4294967295	0	0
3.644	0.67628	-100	4294967295	0	0
3.644	0.75142	-100	4294967295	0	0
3.644	0.83491	-100	4294967295	0	0
3.644	0.92768	-100	4294967295	0	0
3.644	1.0308	-100	4294967295	0	0
3.644	1.1453	-100	4294967295	0	0
3.644	1.2725	-100	4294967295	0	0
3.644	1.4139	-100	4294967295	0	0
3.644	1.571	-100	4294967295	0	0
3.644	1.7456	-100	4294967295	0	0
3.644	1.9396	-100	4294967295	0	0
3.644	2.1551	-100	4294967295	0	0
3.644	2.3945	-100	4294967295	0	0
3.644	2.6606	-100	4294967295	0	0
3.644	2.9562	-100	4294967295	0	0
3.644	3.2846	-100	4294967295	0	0
3.644	3.6496	-100	4294967295	0	0
3.644	4.0551	-100	4294967295	0	0
3.644	4.5057	-100	4294967295	0	0
3.644	5.0063	-100	4294967295	0	0
3.644	5.5626	-100	4294967295	0	0
3.644	6.1806	-100	4294967295	0	0
3.644	6.8674	-100	4294967295	0	0
3.644	7.6304	-100	4294967295	0	0
3.644	8.4782	-100	4294967295	0	0
3.644	9.4203	-100	4294967295	0	0
3.644	10.467	-100	4294967295	0	0
3.644	11.63	-100	4294967295	0	0
3.644	12.922	-100	4294967295	0	0
3.644	14.358	-100	4294967295	0.00031875	2.5E-5
3.644	15.953	-100	4294967295	0.0039175	0.00028125
3.644	17.726	-100	4294967295	0.084907	0.0066675
3.644	19.695	-100	4294967295	5.1457	0.44433
3.644	21.884	-100	4294967295	11.213	1.0553
3.644	24.315	-100	4294967295	15.573	1.5902
3.644	27.017	-100	4294967295	19.209	2.1391
3.644	30.019	-100	4294967295	22.432	2.7101
3.644	33.354	-100	4294967295	25.307	3.2998
3.644	37.06	-100	4294967295	27.964	3.9282
3.644	41.178	-100	4294967295	30.347	4.573
3.644	45.754	-100	4294967295	32.543	5.2793
3.644	50.837	-100	4294967295	34.579	5.9787
3.644	56.486	-100	4294967295	36.407	6.7313
3.644	62.762	-100	4294967295	38.064	7.5016
3.644	69.736	-100	4294967295	39.542	8.2848
3.644	77.484	-100	4294967295	40.906	9.0916
3.644	86.093	-100	4294967295	42.11	9.8827
3.644	95.659	-100	4294967295	43.189	10.689
3.644	106.29	-100	4294967295	44.147	11.475
3.644	118.1	-100	4294967295	44.976	12.286
3.644	131.22	-100	4294967295	45.714	13.064
3.644	145.8	-100	4294967295	46.345	13.83
3.644	162	-100	4294967295	46.904	14.566
3.644	180	-100	4294967295	47.384	15.286
3.644	200	-100	4294967295	47.711	16.002
4.048	9E-5	-100	4294967295	0	0
4.048	0.0001	-100	4294967295	0	0
4.048	0.00011	-100	4294967295	0	0
4.048	0.00012	-100	4294967295	0	0
4.048	0.00013	-100	4294967295	0	0
4.048	0.00015	-100	4294967295	0	0
4.048	0.00016	-100	4294967295	0	0
4.048	0.00018	-100	4294967295	0	0
4.048	0.0002	-100	4294967295	0	0
4.048	0.00023	-100	4294967295	0	0
4.048	0.00025	-100	4294967295	0	0
4.048	0.00028	-100	4294967295	0	0
4.048	0.00031	-100	4294967295	0	0
4.048	0.00034	-100	4294967295	0	0
4.048	0.00038	-100	4294967295	0	0
4.048	0.00042	-100	4294967295	0	0
4.048	0.00047	-100	4294967295	0	0
4.048	0.00052	-100	4294967295	0	0
4.048	0.00058	-100	4294967295	0	0
4.048	0.00065	-100	4294967295	0	0
4.048	0.00072	-100	4294967295	0	0
4.048	0.0008	-100	4294967295	0	0
4.048	0.00089	-100	4294967295	0	0
4.048	0.00098	-100	4294967295	0	0
4.048	0.00109	-100	4294967295	0	0
4.048	0.00122	-100	4294967295	0	0
4.048	0.00135	-100	4294967295	0	0
4.048	0.0015	-100	4294967295	0	0
4.048	0.00167	-100	4294967295	0	0
4.048	0.00185	-100	4294967295	0	0
4.048	0.00206	-100	4294967295	0	0
4.048	0.00229	-100	4294967295	0	0
4.048	0.00254	-100	4294967295	0	0
4.048	0.00282	-100	4294967295	0	0
4.048	0.00314	-100	4294967295	0	0
4.048	0.00349	-100	4294967295	0	0
4.048	0.00387	-100	4294967295	0	0
4.048	0.0043	-100	4294967295	0	0
4.048	0.00478	-100	4294967295	0	0
4.048	0.00531	-100	4294967295	0	0
4.048	0.0059	-100	4294967295	0	0
4.048	0.00656	-100	4294967295	0	0
4.048	0.00729	-100	4294967295	0	0
4.048	0.0081	-100	4294967295	0	0
4.048	0.009	-100	4294967295	0	0
4.048	0.01	-100	4294967295	0	0
4.048	0.01111	-100	4294967295	0	0
4.048	0.01234	-100	4294967295	0	0
4.048	0.01371	-100	4294967295	0	0
4.048	0.01524	-100	4294967295	0	0
4.048	0.01693	-100	4294967295	0	0
4.048	0.01881	-100	4294967295	0	0
4.048	0.0209	-100	4294967295	0	0
4.048	0.02322	-100	4294967295	0	0
4.048	0.0258	-100	4294967295	0	0
4.048	0.02867	-100	4294967295	0	0
4.048	0.03185	-100	4294967295	0	0
4.048	0.03539	-100	4294967295	0	0
4.048	0.03933	-100	4294967295	0	0
4.048	0.04369	-100	4294967295	0	0
4.048	0.04855	-100	4294967295	0	0
4.048	0.05394	-100	4294967295	0	0
4.048	0.05994	-100	4294967295	0	0
4.048	0.0666	-100	4294967295	0	0
4.048	0.074	-100	4294967295	0	0
4.048	0.08222	-100	4294967295	0	0
4.048	0.09136	-100	4294967295	0	0
4.048	0.10151	-100	4294967295	0	0
4.048	0.11278	-100	4294967295	0	0
4.048	0.12532	-100	4294967295	0	0
4.048	0.13924	-100	4294967295	0	0
4.048	0.15471	-100	4294967295	0	0
4.048	0.1719	-100	4294967295	0	0
4.048	0.191	-100	4294967295	0	0
4.048	0.21222	-100	4294967295	0	0
4.048	0.2358	-100	4294967295	0	0
4.048	0.262	-100	4294967295	0	0
4.048	0.29112	-100	4294967295	0	0
4.048	0.32346	-100	4294967295	0	0
4.048	0.3594	-100	4294967295	0	0
4.048	0.39934	-100	4294967295	0	0
4.048	0.44371	-100	4294967295	0	0
4.048	0.49301	-100	4294967295	0	0
4.048	0.54779	-100	4294967295	0	0
4.048	0.60865	-100	4294967295	0	0
4.048	0.67628	-100	4294967295	0	0
4.048	0.75142	-100	4294967295	0	0
4.048	0.83491	-100	4294967295	0	0
4.048	0.92768	-100	4294967295	0	0
4.048	1.0308	-100	4294967295	0	0
4.048	1.1453	-100	4294967295	0	0
4.048	1.2725	-100	4294967295	0	0
4.048	1.4139	-100	4294967295	0	0
4.048	1.571	-100	4294967295	0	0
4.048	1.7456	-100	4294967295	0	0
4.048	1.9396	-100	4294967295	0	0
4.048	2.1551	-100	4294967295	0	0
4.048	2.3945	-100	4294967295	0	0
4.048	2.6606	-100	4294967295	0	0
4.048	2.9562	-100	4294967295	0	0
4.048	3.2846	-100	4294967295	0	0
4.048	3.6496	-100	4294967295	0	0
4.048	4.0551	-100	4294967295	0	0
4.048	4.5057	-100	4294967295	0	0
4.048	5.0063	-100	4294967295	0	0
4.048	5.5626	-100	4294967295	0	0
4.048	6.1806	-100	4294967295	0	0
4.048	6.8674	-100	4294967295	0	0
4.048	7.6304	-100	4294967295	0	0
4.048	8.4782	-100	4294967295	0	0
4.048	9.4203	-100	4294967295	0	0
4.048	10.467	-100	4294967295	0	0
4.048	11.63	-100	4294967295	0	0
4.048	12.922	-100	4294967295	0.0003625	4.375E-5
4.048	14.358	-100	4294967295	0.00115	6.25E-5
4.048	15.953	-100	4294967295	0.0041	0.0003125
4.048	17.726	-100	4294967295	0.51913	0.040852
4.048	19.695	-100	4294967295	7.4008	0.63995
4.048	21.884	-100	4294967295	12.478	1.1764
4.048	24.315	-100	4294967295	16.453	1.6899
4.048	27.017	-100	4294967295	19.902	2.2064
4.048	30.019	-100	4294967295	22.947	2.7658
4.048	33.354	-100	4294967295	25.738	3.3409
4.048	37.06	-100	4294967295	28.296	3.9757
4.048	41.178	-100	4294967295	30.627	4.6094
4.048	45.754	-100	4294967295	32.76	5.2909
4.048	50.837	-100	4294967295	34.706	6.0143
4.048	56.486	-100	4294967295	36.533	6.752
4.048	62.762	-100	4294967295	38.152	7.51
4.048	69.736	-100	4294967295	39.649	8.2766
4.048	77.484	-100	4294967295	40.974	9.1012
4.048	86.093	-100	4294967295	42.178	9.9002
4.048	95.659	-100	4294967295	43.243	10.688
4.048	106.29	-100	4294967295	44.191	11.518
4.048	118.1	-100	4294967295	45.012	12.29
4.048	131.22	-100	4294967295	45.754	13.067
4.048	145.8	-100	4294967295	46.385	13.844
4.048	162	-100	4294967295	46.922	14.589
4.048	180	-100	4294967295	47.422	15.287
4.048	200	-100	4294967295	47.746	16.005
4.498	9E-5	-100	4294967295	0	0
4.498	0.0001	-100	4294967295	0	0
4.498	0.00011	-100	4294967295	0	0
4.498	0.00012	-100	4294967295	0	0
4.498	0.00013	-100	4294967295	0	0
4.498	0.00015	-100	4294967295	0	0
4.498	0.00016	-100	4294967295	0	0
4.498	0.00018	-100	4294967295	0	0
4.498	0.0002	-100	4294967295	0	0
4.498	0.00023	-100	4294967295	0	0
4.498	0.00025	-100	4294967295	0	0
4.498	0.00028	-100	4294967295	0	0
4.498	0.00031	-100	4294967295	0	0
4.498	0.00034	-100	4294967295	0	0
4.498	0.00038	-100	4294967295	0	0
4.498	0.00042	-100	4294967295	0	0
4.498	0.00047	-100	4294967295	0	0
4.498	0.00052	-100	4294967295	0	0
4.498	0.00058	-100	4294967295	0	0
4.498	0.00065	-100	4294967295	0	0
4.498	0.00072	-100	4294967295	0	0
4.498	0.0008	-100	4294967295	0	0
4.498	0.00089	-100	4294967295	0	0
4.498	0.00098	-100	4294967295	0	0
4.498	0.00109	-100	4294967295	0	0
4.498	0.00122	-100	4294967295	0	0
4.498	0.00135	-100	4294967295	0	0
4.498	0.0015	-100	4294967295	0	0
4.498	0.00167	-100	4294967295	0	0
4.498	0.00185	-100	4294967295	0	0
4.498	0.00206	-100	4294967295	0	0
4.498	0.00229	-100	4294967295	0	0
4.498	0.00254	-100	4294967295	0	0
4.498	0.00282	-100	4294967295	0	0
4.498	0.00314	-100	4294967295	0	0
4.498	0.00349	-100	4294967295	0	0
4.498	0.00387	-100	4294967295	0	0
4.498	0.0043	-100	4294967295	0	0
4.498	0.00478	-100	4294967295	0	0
[truncated: 13,401 more rows]
