# Supplementary material for: Establishment and equilibrium levels of deleterious mutations in large populations
Source: Sci Rep. 2019 Jul 17;9:10384. doi: 10.1038/s41598-019-46803-7 (PMC6637196; doi:10.1038/s41598-019-46803-7)
Supplement: Supplementary file 2 — S2 [file 41598_2019_46803_MOESM2_ESM.zip › Summary.txt]

1;MC20180227-030225PM.txt;1.55;2018/02/27;03:02:25 PM;1;l;10000;1/100000/10000;0.00008/200.00000/20.00000;-100.00000/-100.00000/1.00000;1000*1000;2018/03/04;08:54:36 PM;453129s
2;MC20180227-030247PM.txt;1.55;2018/02/27;03:02:47 PM;1;l;10000;1/100000/10000;0.00008/200.00000/20.00000;-100.00000/-100.00000/1.00000;1000*1000;2018/03/04;10:06:16 PM;457408s
3;MC20180227-031100PM.txt;1.55;2018/02/27;03:11:00 PM;1;l;10000;1/100000/10000;0.00008/200.00000/20.00000;-100.00000/-100.00000/1.00000;1000*1000;2018/03/08;12:44:52 PM;768828s
4;MC20180227-031102PM.txt;1.55;2018/02/27;03:11:02 PM;1;l;10000;1/100000/10000;0.00008/200.00000/20.00000;-100.00000/-100.00000/1.00000;1000*1000;2018/03/05;03:12:57 PM;518510s
5;MC20180301-123309PM.txt;1.55;2018/03/01;12:33:09 PM;1;l;10000;1/100000/10000;0.00008/200.00000/20.00000;-100.00000/-100.00000/1.00000;1000*1000;2018/03/08;02:24:28 PM;611481s
6;MC20180301-123315PM.txt;1.55;2018/03/01;12:33:15 PM;1;l;10000;1/100000/10000;0.00008/200.00000/20.00000;-100.00000/-100.00000/1.00000;1000*1000;2018/03/08;04:06:32 PM;617598s
7;MC20180301-123441PM.txt;1.55;2018/03/01;12:34:41 PM;1;l;10000;1/100000/10000;0.00008/200.00000/20.00000;-100.00000/-100.00000/1.00000;1000*1000;2018/03/12;06:33:18 AM;928712s
8;MC20180301-123529PM.txt;1.55;2018/03/01;12:35:29 PM;1;l;10000;1/100000/10000;0.00008/200.00000/20.00000;-100.00000/-100.00000/1.00000;1000*1000;2018/03/12;04:04:51 AM;919758s
9;MC20180301-123548PM.txt;1.55;2018/03/01;12:35:48 PM;1;l;10000;1/100000/10000;0.00008/200.00000/20.00000;-100.00000/-100.00000/1.00000;1000*1000;2018/03/12;11:43:03 AM;947230s
10;MC20180301-123614PM.txt;1.55;2018/03/01;12:36:14 PM;1;l;10000;1/100000/10000;0.00008/200.00000/20.00000;-100.00000/-100.00000/1.00000;1000*1000;2018/03/12;03:31:02 PM;960883s
11;MC20180301-123633PM.txt;1.55;2018/03/01;12:36:33 PM;1;l;10000;1/100000/10000;0.00008/200.00000/20.00000;-100.00000/-100.00000/1.00000;1000*1000;2018/03/12;04:15:30 PM;963532s
12;MC20180301-123645PM.txt;1.55;2018/03/01;12:36:45 PM;1;l;10000;1/100000/10000;0.00008/200.00000/20.00000;-100.00000/-100.00000/1.00000;1000*1000;2018/03/12;03:24:03 PM;960434s
13;MC20180307-032213PM.txt;1.55;2018/03/07;03:22:13 PM;1;l;10000;1/100000/10000;0.00008/200.00000/20.00000;-100.00000/-100.00000/1.00000;1000*1000;2018/03/14;10:29:36 AM;587241s
14;MC20180307-032221PM.txt;1.55;2018/03/07;03:22:21 PM;1;l;10000;1/100000/10000;0.00008/200.00000/20.00000;-100.00000/-100.00000/1.00000;1000*1000;2018/03/14;10:54:13 AM;588710s
15;MC20180307-032227PM.txt;1.55;2018/03/07;03:22:27 PM;1;l;10000;1/100000/10000;0.00008/200.00000/20.00000;-100.00000/-100.00000/1.00000;1000*1000;2018/03/14;10:21:30 AM;586741s
16;MC20180307-032246PM.txt;1.55;2018/03/07;03:22:46 PM;1;l;10000;1/100000/10000;0.00008/200.00000/20.00000;-100.00000/-100.00000/1.00000;1000*1000;2018/03/14;10:54:20 AM;588692s
17;MC20180310-111426AM.txt;1.55a;2018/03/10;11:14:26 AM;1;l;10000;1/100000/10000;0.00000/200.00000/20.00000;-100.00000/-100.00000/1.00000;1000*1000;2018/03/16;11:47:16 AM;520368s
18;MC20180310-111610AM.txt;1.55a;2018/03/10;11:16:10 AM;1;l;10000;1/100000/10000;0.00000/200.00000/20.00000;-100.00000/-100.00000/1.00000;1000*1000;2018/03/16;12:52:17 PM;524164s
19;MC20180310-112629.txt;1.55a;2018/03/10;11:26:29;1;l;10000;1/100000/10000;0.00000/200.00000/20.00000;-100.00000/-100.00000/1.00000;1000*1000;2018/03/12;19:19:54;201204s
20;MC20180310-112639.txt;1.55a;2018/03/10;11:26:39;1;l;10000;1/100000/10000;0.00000/200.00000/20.00000;-100.00000/-100.00000/1.00000;1000*1000;2018/03/12;18:56:54;199813s
21;MC20180310-112647.txt;1.55a;2018/03/10;11:26:47;1;l;10000;1/100000/10000;0.00000/200.00000/20.00000;-100.00000/-100.00000/1.00000;1000*1000;2018/03/12;19:04:59;200290s
22;MC20180310-112656.txt;1.55a;2018/03/10;11:26:56;1;l;10000;1/100000/10000;0.00000/200.00000/20.00000;-100.00000/-100.00000/1.00000;1000*1000;2018/03/12;18:53:22;199585s
23;MC20180313-103722.txt;1.55a;2018/03/13;10:37:22;1;l;10000;1/100000/10000;0.00000/200.00000/20.00000;-100.00000/-100.00000/1.00000;636*454;2018/03/14;07:10:52;74009s
24;MC20180313-103726.txt;1.55a;2018/03/13;10:37:26;1;l;10000;1/100000/10000;0.00000/200.00000/20.00000;-100.00000/-100.00000/1.00000;636*454;2018/03/14;07:33:54;75387s
25;MC20180313-103729.txt;1.55a;2018/03/13;10:37:29;1;l;10000;1/100000/10000;0.00000/200.00000/20.00000;-100.00000/-100.00000/1.00000;636*454;2018/03/14;07:10:49;73999s
26;MC20180313-103733.txt;1.55a;2018/03/13;10:37:33;1;l;10000;1/100000/10000;0.00000/200.00000/20.00000;-100.00000/-100.00000/1.00000;636*454;2018/03/14;07:26:51;74957s
27;MC20180314-080057.txt;1.55a;2018/03/14;08:00:57;1;l;10000;1/100000/10000;0.00000/200.00000/20.00000;-100.00000/-100.00000/1.00000;1000*1000;2018/03/18;18:03:24;381743s
28;MC20180314-080059.txt;1.55a;2018/03/14;08:00:59;1;l;10000;1/100000/10000;0.00000/200.00000/20.00000;-100.00000/-100.00000/1.00000;1000*1000;2018/03/18;17:51:39;381037s
29;MC20180314-080101.txt;1.55a;2018/03/14;08:01:01;1;l;10000;1/100000/10000;0.00000/200.00000/20.00000;-100.00000/-100.00000/1.00000;1000*1000;2018/03/18;16:52:34;377491s
30;MC20180314-080102.txt;1.55a;2018/03/14;08:01:02;1;l;10000;1/100000/10000;0.00000/200.00000/20.00000;-100.00000/-100.00000/1.00000;1000*1000;2018/03/18;17:50:29;380964s
31;MC20180314-081421AM.txt;1.55a;2018/03/14;08:14:21 AM;1;l;10000;1/100000/10000;0.00000/200.00000/20.00000;-100.00000/-100.00000/1.00000;1000*1000;2018/03/20;10:36:35 PM;570131s
32;MC20180314-081423AM.txt;1.55a;2018/03/14;08:14:23 AM;1;l;10000;1/100000/10000;0.00000/200.00000/20.00000;-100.00000/-100.00000/1.00000;1000*1000;2018/03/21;12:34:25 AM;577200s
33;MC20180314-081437AM.txt;1.55a;2018/03/14;08:14:37 AM;1;l;10000;1/100000/10000;0.00000/200.00000/20.00000;-100.00000/-100.00000/1.00000;1000*1000;2018/03/21;07:05:16 AM;600635s
34;MC20180314-081448AM.txt;1.55a;2018/03/14;08:14:48 AM;1;l;10000;1/100000/10000;0.00000/200.00000/20.00000;-100.00000/-100.00000/1.00000;1000*1000;2018/03/21;04:59:28 AM;593077s
35;MC20180314-081455AM.txt;1.55a;2018/03/14;08:14:55 AM;1;l;10000;1/100000/10000;0.00000/200.00000/20.00000;-100.00000/-100.00000/1.00000;1000*1000;2018/03/21;07:39:11 AM;602653s
36;MC20180314-081519AM.txt;1.55a;2018/03/14;08:15:19 AM;1;l;10000;1/100000/10000;0.00000/200.00000/20.00000;-100.00000/-100.00000/1.00000;1000*1000;2018/03/21;03:57:16 AM;589314s
37;MC20180316-031529PM.txt;1.55a;2018/03/16;03:15:29 PM;1;l;10000;1/100000/10000;0.00000/200.00000/20.00000;-100.00000/-100.00000/1.00000;1000*1000;2018/03/16;03:15:31 PM;2s
38;MC20180316-035010PM.txt;1.55a;2018/03/16;03:50:10 PM;1;l;10000;1/100000/10000;0.00000/200.00000/20.00000;-100.00000/-100.00000/1.00000;1000*1000;2018/03/23;08:34:11 AM;578638s
39;MC20180316-035014PM.txt;1.55a;2018/03/16;03:50:14 PM;1;l;10000;1/100000/10000;0.00000/200.00000/20.00000;-100.00000/-100.00000/1.00000;1000*1000;2018/03/23;10:30:31 AM;585615s
40;MC20180316-035028PM.txt;1.55a;2018/03/16;03:50:28 PM;1;l;10000;1/100000/10000;0.00000/200.00000/20.00000;-100.00000/-100.00000/1.00000;1000*1000;2018/03/23;09:55:36 AM;583506s
41;MC20180316-035111PM.txt;1.55a;2018/03/16;03:51:11 PM;1;l;10000;1/100000/10000;0.00000/200.00000/20.00000;-100.00000/-100.00000/1.00000;1000*1000;2018/03/23;08:26:48 AM;578134s
42;MC20180316-040928PM.txt;1.55a;2018/03/16;04:09:28 PM;1;l;10000;1/100000/10000;0.00000/200.00000/20.00000;-100.00000/-100.00000/1.00000;1000*1000;2018/03/23;01:48:29 PM;596342s
43;MC20180316-040941PM.txt;1.55a;2018/03/16;04:09:41 PM;1;l;10000;1/100000/10000;0.00000/200.00000/20.00000;-100.00000/-100.00000/1.00000;1000*1000;2018/03/23;03:50:45 PM;603667s
Maximum population : 0
Maximum Age : 10000
Number of generations : 305554892
Total Time : 22182812s = 256d17h53m32s
