# Supplementary material for: Establishment and equilibrium levels of deleterious mutations in large populations
Source: Sci Rep. 2019 Jul 17;9:10384. doi: 10.1038/s41598-019-46803-7 (PMC6637196; doi:10.1038/s41598-019-46803-7)
Supplement: Supplementary file 3 — S3 [file 41598_2019_46803_MOESM3_ESM.zip]

Archive with 2 entries (2 files):
- Max20180110-104546AM.txt
- Summary.txt
