# Supplementary material for: Establishment and equilibrium levels of deleterious mutations in large populations
Source: Sci Rep. 2019 Jul 17;9:10384. doi: 10.1038/s41598-019-46803-7 (PMC6637196; doi:10.1038/s41598-019-46803-7)
Supplement: Supplementary file 3 — S3 [file 41598_2019_46803_MOESM3_ESM.zip › Max20180110-104546AM.txt]

Com	HetAdv	HomAdv	Count	1	200
1.142	8E-5	-100	10987	6045	0
1.142	0.0001	-100	10987	5973	0
1.142	0.00013	-100	10992	6052	0
1.142	0.00016	-100	11037	5988	0
1.142	0.0002	-100	11037	5929	0
1.142	0.00025	-100	11037	6114	0
1.142	0.00031	-100	11037	5931	0
1.142	0.00038	-100	11037	5981	0
1.142	0.00048	-100	11037	5986	0
1.142	0.0006	-100	11037	5961	0
1.142	0.00075	-100	11037	6026	0
1.142	0.00094	-100	11037	5959	0
1.142	0.00117	-100	11037	5939	0
1.142	0.00146	-100	11037	6013	0
1.142	0.00183	-100	11037	5973	0
1.142	0.00228	-100	11037	6006	0
1.142	0.00285	-100	11037	5910	0
1.142	0.00357	-100	11037	6039	0
1.142	0.00446	-100	11037	6017	0
1.142	0.00558	-100	11037	5996	0
1.142	0.00697	-100	11037	5948	0
1.142	0.00871	-100	11037	5923	0
1.142	0.01089	-100	11037	5905	0
1.142	0.01361	-100	11037	5990	0
1.142	0.01701	-100	11037	6010	0
1.142	0.02127	-100	11037	6055	0
1.142	0.02658	-100	11037	6116	0
1.142	0.03323	-100	11037	6000	0
1.142	0.04154	-100	11037	5985	0
1.142	0.05192	-100	11037	5941	0
1.142	0.0649	-100	11037	6058	0
1.142	0.08113	-100	11037	5972	0
1.142	0.10141	-100	11037	5980	0
1.142	0.12677	-100	11037	6006	0
1.142	0.15846	-100	11037	5966	0
1.142	0.19807	-100	11037	6039	0
1.142	0.24759	-100	11037	5959	0
1.142	0.30949	-100	11037	5952	0
1.142	0.38686	-100	11037	6049	0
1.142	0.48357	-100	11037	6058	0
1.142	0.60446	-100	11037	6072	0
1.142	0.75558	-100	11037	5944	0
1.142	0.94447	-100	11037	6014	0
1.142	1.1806	-100	11037	5966	0
1.142	1.4757	-100	11037	5973	0
1.142	1.8447	-100	11037	5904	0
1.142	2.3058	-100	11037	6053	0
1.142	2.8823	-100	11037	5915	0
1.142	3.6029	-100	11037	5912	0
1.142	4.5036	-100	11037	5975	0
1.142	5.6295	-100	11037	5893	0
1.142	7.0369	-100	11037	6002	0
1.142	8.7961	-100	11037	5924	0
1.142	10.995	-100	11037	5880	0
1.142	13.744	-100	11037	5904	0
1.142	17.18	-100	11037	5734	0
1.142	21.475	-100	11037	5821	0
1.142	26.843	-100	11037	5695	0
1.142	33.554	-100	11037	5839	0
1.142	41.943	-100	11037	5659	0
1.142	52.429	-100	11037	5789	0
1.142	65.536	-100	11037	5983	0
1.142	81.92	-100	11037	6025	0
1.142	102.4	-100	11037	6283	0
1.142	128	-100	11037	6458	0
1.142	160	-100	11037	6829	0
1.142	200	-100	11037	7178	0
1.427	8E-5	-100	11037	5959	0
1.427	0.0001	-100	11037	6069	0
1.427	0.00013	-100	11037	5959	0
1.427	0.00016	-100	11037	6014	0
1.427	0.0002	-100	11037	5877	0
1.427	0.00025	-100	11037	6009	0
1.427	0.00031	-100	11037	5987	0
1.427	0.00038	-100	11037	5997	0
1.427	0.00048	-100	11037	6020	0
1.427	0.0006	-100	11037	6012	0
1.427	0.00075	-100	11037	5983	0
1.427	0.00094	-100	11037	5935	0
1.427	0.00117	-100	11037	5943	0
1.427	0.00146	-100	11037	6025	0
1.427	0.00183	-100	11037	6091	0
1.427	0.00228	-100	11037	5974	0
1.427	0.00285	-100	11037	5968	0
1.427	0.00357	-100	11037	6007	0
1.427	0.00446	-100	11037	5904	0
1.427	0.00558	-100	11037	6019	0
1.427	0.00697	-100	11037	6028	0
1.427	0.00871	-100	11037	5991	0
1.427	0.01089	-100	11037	6094	0
1.427	0.01361	-100	11037	6056	0
1.427	0.01701	-100	11037	5976	0
1.427	0.02127	-100	11037	6053	0
1.427	0.02658	-100	11037	6079	0
1.427	0.03323	-100	11037	5948	0
1.427	0.04154	-100	11037	6056	0
1.427	0.05192	-100	11037	5983	0
1.427	0.0649	-100	11037	6013	0
1.427	0.08113	-100	11037	6009	0
1.427	0.10141	-100	11037	6008	0
1.427	0.12677	-100	11037	5923	0
1.427	0.15846	-100	11037	5943	0
1.427	0.19807	-100	11037	6035	0
1.427	0.24759	-100	11037	6029	0
1.427	0.30949	-100	11037	6053	0
1.427	0.38686	-100	11037	5971	0
1.427	0.48357	-100	11037	5866	0
1.427	0.60446	-100	11037	5938	0
1.427	0.75558	-100	11037	5892	0
1.427	0.94447	-100	11037	5882	0
1.427	1.1806	-100	11037	5932	0
1.427	1.4757	-100	11037	5832	0
1.427	1.8447	-100	11037	5953	0
1.427	2.3058	-100	11037	5913	0
1.427	2.8823	-100	11037	5934	0
1.427	3.6029	-100	11037	5726	0
1.427	4.5036	-100	11037	5672	0
1.427	5.6295	-100	11037	5814	0
1.427	7.0369	-100	11037	5662	0
1.427	8.7961	-100	11037	5574	0
1.427	10.995	-100	11037	5513	0
1.427	13.744	-100	11037	5435	0
1.427	17.18	-100	11037	5386	0
1.427	21.475	-100	11037	5164	0
1.427	26.843	-100	11037	5145	0
1.427	33.554	-100	11037	4921	0
1.427	41.943	-100	11037	4830	0
1.427	52.429	-100	11037	4731	0
1.427	65.536	-100	11037	4656	0
1.427	81.92	-100	11037	4682	0
1.427	102.4	-100	11037	4724	0
1.427	128	-100	11037	4872	0
1.427	160	-100	11037	5279	0
1.427	200	-100	11037	5776	0
1.784	8E-5	-100	11037	5983	0
1.784	0.0001	-100	11037	6002	0
1.784	0.00013	-100	11037	5995	0
1.784	0.00016	-100	11037	6044	0
1.784	0.0002	-100	11037	5902	0
1.784	0.00025	-100	11037	5962	0
1.784	0.00031	-100	11037	5978	0
1.784	0.00038	-100	11037	5938	0
1.784	0.00048	-100	11037	5958	0
1.784	0.0006	-100	11037	6041	0
1.784	0.00075	-100	11037	5932	0
1.784	0.00094	-100	11037	5885	0
1.784	0.00117	-100	11037	6013	0
1.784	0.00146	-100	11037	6017	0
1.784	0.00183	-100	11037	6011	0
1.784	0.00228	-100	11037	5976	0
1.784	0.00285	-100	11037	6010	0
1.784	0.00357	-100	11037	6052	0
1.784	0.00446	-100	11037	5958	0
1.784	0.00558	-100	11037	6006	0
1.784	0.00697	-100	11037	6074	0
1.784	0.00871	-100	11037	5951	0
1.784	0.01089	-100	11037	5982	0
1.784	0.01361	-100	11037	6106	0
1.784	0.01701	-100	11037	6034	0
1.784	0.02127	-100	11037	5974	0
1.784	0.02658	-100	11037	5949	0
1.784	0.03323	-100	11037	6007	0
1.784	0.04154	-100	11037	6084	0
1.784	0.05192	-100	11037	5909	0
1.784	0.0649	-100	11037	6048	0
1.784	0.08113	-100	11037	5957	0
1.784	0.10141	-100	11037	5951	0
1.784	0.12677	-100	11037	5911	0
1.784	0.15846	-100	11037	6059	0
1.784	0.19807	-100	11037	5939	0
1.784	0.24759	-100	11037	6017	0
1.784	0.30949	-100	11037	5988	0
1.784	0.38686	-100	11037	5982	0
1.784	0.48357	-100	11037	5882	0
1.784	0.60446	-100	11037	5960	0
1.784	0.75558	-100	11037	6069	0
1.784	0.94447	-100	11037	5977	0
1.784	1.1806	-100	11037	5984	0
1.784	1.4757	-100	11037	5977	0
1.784	1.8447	-100	11037	5828	0
1.784	2.3058	-100	11037	5764	0
1.784	2.8823	-100	11037	5739	0
1.784	3.6029	-100	11037	5757	0
1.784	4.5036	-100	11037	5715	0
1.784	5.6295	-100	11037	5544	0
1.784	7.0369	-100	11037	5493	0
1.784	8.7961	-100	11037	5410	0
1.784	10.995	-100	11037	5217	0
1.784	13.744	-100	11037	5100	0
1.784	17.18	-100	11037	4910	0
1.784	21.475	-100	11037	4774	0
1.784	26.843	-100	11037	4343	358
1.784	33.554	-100	11037	4120	2513
1.784	41.943	-100	11037	3846	3802
1.784	52.429	-100	11037	3587	4826
1.784	65.536	-100	11037	3327	5590
1.784	81.92	-100	11037	3076	6153
1.784	102.4	-100	11037	2977	6460
1.784	128	-100	11037	2953	6601
1.784	160	-100	11037	3110	6267
1.784	200	-100	11037	3372	5825
2.23	8E-5	-100	11037	5957	0
2.23	0.0001	-100	11037	6070	0
2.23	0.00013	-100	11037	5964	0
2.23	0.00016	-100	11037	5980	0
2.23	0.0002	-100	11037	6004	0
2.23	0.00025	-100	11037	5998	0
2.23	0.00031	-100	11037	6032	0
2.23	0.00038	-100	11037	6056	0
2.23	0.00048	-100	11037	6015	0
2.23	0.0006	-100	11037	5998	0
2.23	0.00075	-100	11037	6104	0
2.23	0.00094	-100	11037	6101	0
2.23	0.00117	-100	11037	6126	0
2.23	0.00146	-100	11037	6003	0
2.23	0.00183	-100	11037	6035	0
2.23	0.00228	-100	11037	6046	0
2.23	0.00285	-100	11037	5994	0
2.23	0.00357	-100	11037	6084	0
2.23	0.00446	-100	11037	6067	0
2.23	0.00558	-100	11037	6041	0
2.23	0.00697	-100	11037	6009	0
2.23	0.00871	-100	11037	5902	0
2.23	0.01089	-100	11037	6131	0
2.23	0.01361	-100	11037	5999	0
2.23	0.01701	-100	11037	6013	0
2.23	0.02127	-100	11037	6072	0
2.23	0.02658	-100	11037	6039	0
2.23	0.03323	-100	11037	5974	0
2.23	0.04154	-100	11037	6035	0
2.23	0.05192	-100	11037	6008	0
2.23	0.0649	-100	11037	5972	0
2.23	0.08113	-100	11037	6035	0
2.23	0.10141	-100	11037	6067	0
2.23	0.12677	-100	11037	6019	0
2.23	0.15846	-100	11037	6130	0
2.23	0.19807	-100	11037	6084	0
2.23	0.24759	-100	11037	6052	0
2.23	0.30949	-100	11037	6022	0
2.23	0.38686	-100	11037	6014	0
2.23	0.48357	-100	11037	5892	0
2.23	0.60446	-100	11037	5938	0
2.23	0.75558	-100	11037	6002	0
2.23	0.94447	-100	11037	6010	0
2.23	1.1806	-100	11037	5904	0
2.23	1.4757	-100	11037	5879	0
2.23	1.8447	-100	11037	5887	0
2.23	2.3058	-100	11037	5813	0
2.23	2.8823	-100	11037	5732	0
2.23	3.6029	-100	11037	5730	0
2.23	4.5036	-100	11037	5729	0
2.23	5.6295	-100	11037	5570	0
2.23	7.0369	-100	11037	5505	0
2.23	8.7961	-100	11037	5359	0
2.23	10.995	-100	11037	5059	0
2.23	13.744	-100	11037	4980	0
2.23	17.18	-100	11037	4751	0
2.23	21.475	-100	11037	4443	161
2.23	26.843	-100	11066	4226	2608
2.23	33.554	-100	11087	3852	4153
2.23	41.943	-100	11087	3445	5286
2.23	52.429	-100	11087	2998	6397
2.23	65.536	-100	11087	2720	7120
2.23	81.92	-100	11087	2398	7723
2.23	102.4	-100	11087	2187	8211
2.23	128	-100	11087	1894	8657
2.23	160	-100	11087	1901	8731
2.23	200	-100	11087	2011	8563
2.788	8E-5	-100	11087	6082	0
2.788	0.0001	-100	11087	6062	0
2.788	0.00013	-100	11087	6042	0
2.788	0.00016	-100	11087	5985	0
2.788	0.0002	-100	11087	6091	0
2.788	0.00025	-100	11087	6088	0
2.788	0.00031	-100	11087	6087	0
2.788	0.00038	-100	11087	6077	0
2.788	0.00048	-100	11087	5977	0
2.788	0.0006	-100	11087	6079	0
2.788	0.00075	-100	11087	6048	0
2.788	0.00094	-100	11087	6079	0
2.788	0.00117	-100	11087	6046	0
2.788	0.00146	-100	11087	6124	0
2.788	0.00183	-100	11087	6050	0
2.788	0.00228	-100	11087	6054	0
2.788	0.00285	-100	11087	6011	0
2.788	0.00357	-100	11087	6055	0
2.788	0.00446	-100	11087	6094	0
2.788	0.00558	-100	11087	6048	0
2.788	0.00697	-100	11087	5986	0
2.788	0.00871	-100	11087	6075	0
2.788	0.01089	-100	11087	6079	0
2.788	0.01361	-100	11087	6069	0
2.788	0.01701	-100	11087	6129	0
2.788	0.02127	-100	11087	6069	0
2.788	0.02658	-100	11087	6065	0
2.788	0.03323	-100	11087	6041	0
2.788	0.04154	-100	11087	6104	0
2.788	0.05192	-100	11087	6137	0
2.788	0.0649	-100	11087	6073	0
2.788	0.08113	-100	11087	6071	0
2.788	0.10141	-100	11087	6047	0
2.788	0.12677	-100	11087	6114	0
2.788	0.15846	-100	11087	6142	0
2.788	0.19807	-100	11087	6040	0
2.788	0.24759	-100	11087	6011	0
2.788	0.30949	-100	11087	6076	0
2.788	0.38686	-100	11087	6006	0
2.788	0.48357	-100	11087	6127	0
2.788	0.60446	-100	11087	6070	0
2.788	0.75558	-100	11087	5990	0
2.788	0.94447	-100	11087	6031	0
2.788	1.1806	-100	11087	6038	0
2.788	1.4757	-100	11087	5909	0
2.788	1.8447	-100	11087	5910	0
2.788	2.3058	-100	11087	5942	0
2.788	2.8823	-100	11087	5915	0
2.788	3.6029	-100	11087	5731	0
2.788	4.5036	-100	11087	5708	0
2.788	5.6295	-100	11087	5584	0
2.788	7.0369	-100	11087	5539	0
2.788	8.7961	-100	11087	5444	0
2.788	10.995	-100	11087	5214	0
2.788	13.744	-100	11087	5044	0
2.788	17.18	-100	11087	4836	0
2.788	21.475	-100	11087	4404	1074
2.788	26.843	-100	11087	4198	2987
2.788	33.554	-100	11087	3870	4385
2.788	41.943	-100	11087	3413	5582
2.788	52.429	-100	11087	3041	6603
2.788	65.536	-100	11087	2616	7466
2.788	81.92	-100	11087	2193	8256
2.788	102.4	-100	11087	1830	8786
2.788	128	-100	11087	1580	9195
2.788	160	-100	11087	1385	9466
2.788	200	-100	11087	1289	9621
3.485	8E-5	-100	11087	6120	0
3.485	0.0001	-100	11087	6207	0
3.485	0.00013	-100	11087	6107	0
3.485	0.00016	-100	11087	6127	0
3.485	0.0002	-100	11087	6101	0
3.485	0.00025	-100	11087	6121	0
3.485	0.00031	-100	11087	6196	0
3.485	0.00038	-100	11087	6106	0
3.485	0.00048	-100	11087	6074	0
3.485	0.0006	-100	11087	6101	0
3.485	0.00075	-100	11087	6050	0
3.485	0.00094	-100	11087	6186	0
3.485	0.00117	-100	11087	6123	0
3.485	0.00146	-100	11087	6091	0
3.485	0.00183	-100	11087	6144	0
3.485	0.00228	-100	11087	6090	0
3.485	0.00285	-100	11087	6083	0
3.485	0.00357	-100	11087	6121	0
3.485	0.00446	-100	11087	6108	0
3.485	0.00558	-100	11087	6077	0
3.485	0.00697	-100	11087	6243	0
3.485	0.00871	-100	11087	6118	0
3.485	0.01089	-100	11087	6152	0
3.485	0.01361	-100	11087	6186	0
3.485	0.01701	-100	11087	6093	0
3.485	0.02127	-100	11087	6182	0
3.485	0.02658	-100	11087	6074	0
3.485	0.03323	-100	11087	6188	0
3.485	0.04154	-100	11087	6248	0
3.485	0.05192	-100	11087	6284	0
3.485	0.0649	-100	11087	6081	0
3.485	0.08113	-100	11087	6158	0
3.485	0.10141	-100	11087	6118	0
3.485	0.12677	-100	11087	6110	0
3.485	0.15846	-100	11087	6153	0
3.485	0.19807	-100	11087	6116	0
3.485	0.24759	-100	11087	6141	0
3.485	0.30949	-100	11087	6058	0
3.485	0.38686	-100	11087	6082	0
3.485	0.48357	-100	11087	6081	0
3.485	0.60446	-100	11087	6011	0
3.485	0.75558	-100	11087	6075	0
3.485	0.94447	-100	11087	6082	0
3.485	1.1806	-100	11087	6028	0
3.485	1.4757	-100	11087	5972	0
3.485	1.8447	-100	11087	5920	0
3.485	2.3058	-100	11087	6034	0
3.485	2.8823	-100	11087	5845	0
3.485	3.6029	-100	11087	5860	0
3.485	4.5036	-100	11087	5735	0
3.485	5.6295	-100	11087	5759	0
3.485	7.0369	-100	11087	5621	0
3.485	8.7961	-100	11087	5406	0
3.485	10.995	-100	11087	5347	0
3.485	13.744	-100	11087	5154	0
3.485	17.18	-100	11087	4826	0
3.485	21.475	-100	11087	4600	1600
3.485	26.843	-100	11087	4281	3198
3.485	33.554	-100	11087	3815	4575
3.485	41.943	-100	11087	3493	5655
3.485	52.429	-100	11087	3100	6685
3.485	65.536	-100	11087	2617	7613
3.485	81.92	-100	11087	2107	8408
3.485	102.4	-100	11087	1736	8999
3.485	128	-100	11087	1385	9496
3.485	160	-100	11087	1137	9804
3.485	200	-100	11087	991	9991
4.356	8E-5	-100	11087	6202	0
4.356	0.0001	-100	11087	6201	0
4.356	0.00013	-100	11087	6164	0
4.356	0.00016	-100	11087	6109	0
4.356	0.0002	-100	11087	6124	0
4.356	0.00025	-100	11087	6189	0
4.356	0.00031	-100	11087	6091	0
4.356	0.00038	-100	11087	6235	0
4.356	0.00048	-100	11087	6131	0
4.356	0.0006	-100	11087	6223	0
4.356	0.00075	-100	11087	6200	0
4.356	0.00094	-100	11087	6149	0
4.356	0.00117	-100	11087	6145	0
4.356	0.00146	-100	11087	6152	0
4.356	0.00183	-100	11087	6197	0
4.356	0.00228	-100	11087	6137	0
4.356	0.00285	-100	11087	6100	0
4.356	0.00357	-100	11087	6234	0
4.356	0.00446	-100	11087	6189	0
4.356	0.00558	-100	11087	6165	0
4.356	0.00697	-100	11087	6196	0
4.356	0.00871	-100	11087	6184	0
4.356	0.01089	-100	11087	6155	0
4.356	0.01361	-100	11087	6147	0
4.356	0.01701	-100	11087	6232	0
4.356	0.02127	-100	11087	6201	0
4.356	0.02658	-100	11087	6096	0
4.356	0.03323	-100	11087	6142	0
4.356	0.04154	-100	11087	6097	0
4.356	0.05192	-100	11087	6187	0
4.356	0.0649	-100	11087	6144	0
4.356	0.08113	-100	11087	6128	0
4.356	0.10141	-100	11087	6230	0
4.356	0.12677	-100	11087	6095	0
4.356	0.15846	-100	11087	6216	0
4.356	0.19807	-100	11087	6159	0
4.356	0.24759	-100	11087	6216	0
4.356	0.30949	-100	11087	6150	0
4.356	0.38686	-100	11087	6108	0
4.356	0.48357	-100	11087	6108	0
4.356	0.60446	-100	11087	6065	0
4.356	0.75558	-100	11087	6149	0
4.356	0.94447	-100	11087	6042	0
4.356	1.1806	-100	11087	6074	0
4.356	1.4757	-100	11087	6119	0
4.356	1.8447	-100	11087	6102	0
4.356	2.3058	-100	11087	6032	0
4.356	2.8823	-100	11087	5945	0
4.356	3.6029	-100	11087	5886	0
4.356	4.5036	-100	11087	5930	0
4.356	5.6295	-100	11087	5797	0
4.356	7.0369	-100	11087	5645	0
4.356	8.7961	-100	11087	5391	0
4.356	10.995	-100	11087	5438	0
4.356	13.744	-100	11087	5175	0
4.356	17.18	-100	11087	5034	92
4.356	21.475	-100	11089	4653	2134
4.356	26.843	-100	11107	4349	3494
4.356	33.554	-100	11107	3954	4595
4.356	41.943	-100	11107	3610	5685
4.356	52.429	-100	11107	3076	6746
4.356	65.536	-100	11107	2679	7619
4.356	81.92	-100	11107	2161	8428
4.356	102.4	-100	11107	1723	9076
4.356	128	-100	11107	1327	9576
4.356	160	-100	11107	984	9991
4.356	200	-100	11107	777	10264
5.445	8E-5	-100	11107	6121	0
5.445	0.0001	-100	11107	6213	0
5.445	0.00013	-100	11107	6141	0
5.445	0.00016	-100	11107	6278	0
5.445	0.0002	-100	11107	6281	0
5.445	0.00025	-100	11107	6274	0
5.445	0.00031	-100	11107	6339	0
5.445	0.00038	-100	11107	6223	0
5.445	0.00048	-100	11107	6163	0
5.445	0.0006	-100	11107	6242	0
5.445	0.00075	-100	11107	6194	0
5.445	0.00094	-100	11107	6186	0
5.445	0.00117	-100	11107	6244	0
5.445	0.00146	-100	11107	6217	0
5.445	0.00183	-100	11107	6235	0
5.445	0.00228	-100	11107	6147	0
5.445	0.00285	-100	11107	6275	0
5.445	0.00357	-100	11107	6206	0
5.445	0.00446	-100	11107	6225	0
5.445	0.00558	-100	11107	6243	0
5.445	0.00697	-100	11107	6274	0
5.445	0.00871	-100	11107	6182	0
5.445	0.01089	-100	11107	6234	0
5.445	0.01361	-100	11107	6160	0
5.445	0.01701	-100	11107	6243	0
5.445	0.02127	-100	11107	6152	0
5.445	0.02658	-100	11107	6244	0
5.445	0.03323	-100	11107	6308	0
5.445	0.04154	-100	11107	6229	0
5.445	0.05192	-100	11107	6214	0
5.445	0.0649	-100	11107	6293	0
5.445	0.08113	-100	11107	6166	0
5.445	0.10141	-100	11107	6266	0
5.445	0.12677	-100	11107	6274	0
5.445	0.15846	-100	11107	6118	0
5.445	0.19807	-100	11107	6268	0
5.445	0.24759	-100	11107	6254	0
5.445	0.30949	-100	11107	6149	0
5.445	0.38686	-100	11107	6211	0
5.445	0.48357	-100	11107	6143	0
5.445	0.60446	-100	11107	6204	0
5.445	0.75558	-100	11107	6172	0
5.445	0.94447	-100	11107	6033	0
5.445	1.1806	-100	11107	6225	0
5.445	1.4757	-100	11107	6225	0
5.445	1.8447	-100	11107	6080	0
5.445	2.3058	-100	11107	6018	0
5.445	2.8823	-100	11107	5999	0
5.445	3.6029	-100	11107	5898	0
5.445	4.5036	-100	11107	5933	0
5.445	5.6295	-100	11107	5849	0
5.445	7.0369	-100	11107	5627	0
5.445	8.7961	-100	11107	5589	0
5.445	10.995	-100	11107	5523	0
5.445	13.744	-100	11107	5238	0
5.445	17.18	-100	11107	5079	984
5.445	21.475	-100	11107	4766	2423
5.445	26.843	-100	11107	4452	3498
5.445	33.554	-100	11107	4135	4740
5.445	41.943	-100	11107	3733	5650
5.445	52.429	-100	11107	3163	6725
5.445	65.536	-100	11107	2658	7666
5.445	81.92	-100	11107	2194	8377
5.445	102.4	-100	11107	1672	9156
5.445	128	-100	11107	1260	9697
5.445	160	-100	11107	961	10060
5.445	200	-100	11107	715	10355
6.806	8E-5	-100	11107	6302	0
6.806	0.0001	-100	11107	6315	0
6.806	0.00013	-100	11107	6216	0
6.806	0.00016	-100	11107	6303	0
6.806	0.0002	-100	11107	6246	0
6.806	0.00025	-100	11107	6320	0
6.806	0.00031	-100	11107	6340	0
6.806	0.00038	-100	11107	6281	0
6.806	0.00048	-100	11107	6181	0
6.806	0.0006	-100	11107	6323	0
6.806	0.00075	-100	11107	6335	0
6.806	0.00094	-100	11107	6253	0
6.806	0.00117	-100	11107	6322	0
6.806	0.00146	-100	11107	6224	0
6.806	0.00183	-100	11107	6282	0
6.806	0.00228	-100	11107	6270	0
6.806	0.00285	-100	11107	6285	0
6.806	0.00357	-100	11107	6385	0
6.806	0.00446	-100	11107	6318	0
6.806	0.00558	-100	11107	6264	0
6.806	0.00697	-100	11107	6371	0
6.806	0.00871	-100	11107	6221	0
6.806	0.01089	-100	11107	6221	0
6.806	0.01361	-100	11107	6274	0
6.806	0.01701	-100	11107	6297	0
6.806	0.02127	-100	11107	6187	0
6.806	0.02658	-100	11107	6185	0
6.806	0.03323	-100	11107	6263	0
6.806	0.04154	-100	11107	6300	0
6.806	0.05192	-100	11107	6234	0
6.806	0.0649	-100	11107	6202	0
6.806	0.08113	-100	11107	6312	0
6.806	0.10141	-100	11107	6279	0
6.806	0.12677	-100	11107	6272	0
6.806	0.15846	-100	11107	6349	0
6.806	0.19807	-100	11107	6326	0
6.806	0.24759	-100	11107	6097	0
6.806	0.30949	-100	11107	6243	0
6.806	0.38686	-100	11107	6232	0
6.806	0.48357	-100	11107	6180	0
6.806	0.60446	-100	11107	6248	0
6.806	0.75558	-100	11107	6244	0
6.806	0.94447	-100	11107	6148	0
6.806	1.1806	-100	11107	6242	0
6.806	1.4757	-100	11107	6194	0
6.806	1.8447	-100	11107	6014	0
6.806	2.3058	-100	11107	6165	0
6.806	2.8823	-100	11107	6077	0
6.806	3.6029	-100	11107	6082	0
6.806	4.5036	-100	11107	5883	0
6.806	5.6295	-100	11107	5866	0
6.806	7.0369	-100	11107	5688	0
6.806	8.7961	-100	11107	5712	0
6.806	10.995	-100	11107	5447	0
6.806	13.744	-100	11107	5225	101
6.806	17.18	-100	11107	5167	1611
6.806	21.475	-100	11107	4863	2700
6.806	26.843	-100	11107	4526	3773
6.806	33.554	-100	11107	4143	4824
6.806	41.943	-100	11107	3712	5758
6.806	52.429	-100	11107	3276	6691
6.806	65.536	-100	11107	2664	7641
6.806	81.92	-100	11107	2223	8417
6.806	102.4	-100	11107	1752	9063
6.806	128	-100	11107	1293	9663
6.806	160	-100	11107	957	10076
6.806	200	-100	11107	648	10426
8.507	8E-5	-100	11107	6274	0
8.507	0.0001	-100	11107	6315	0
8.507	0.00013	-100	11107	6293	0
8.507	0.00016	-100	11107	6349	0
8.507	0.0002	-100	11107	6334	0
8.507	0.00025	-100	11107	6322	0
8.507	0.00031	-100	11107	6347	0
8.507	0.00038	-100	11107	6267	0
8.507	0.00048	-100	11107	6260	0
8.507	0.0006	-100	11107	6261	0
8.507	0.00075	-100	11107	6270	0
8.507	0.00094	-100	11107	6280	0
8.507	0.00117	-100	11107	6233	0
8.507	0.00146	-100	11107	6340	0
8.507	0.00183	-100	11107	6345	0
8.507	0.00228	-100	11107	6358	0
8.507	0.00285	-100	11107	6475	0
8.507	0.00357	-100	11107	6308	0
8.507	0.00446	-100	11107	6249	0
8.507	0.00558	-100	11107	6354	0
8.507	0.00697	-100	11107	6223	0
8.507	0.00871	-100	11107	6371	0
8.507	0.01089	-100	11107	6356	0
8.507	0.01361	-100	11107	6360	0
8.507	0.01701	-100	11107	6226	0
8.507	0.02127	-100	11107	6298	0
8.507	0.02658	-100	11107	6333	0
8.507	0.03323	-100	11107	6278	0
8.507	0.04154	-100	11107	6341	0
8.507	0.05192	-100	11107	6341	0
8.507	0.0649	-100	11107	6310	0
8.507	0.08113	-100	11107	6335	0
8.507	0.10141	-100	11107	6250	0
8.507	0.12677	-100	11107	6309	0
8.507	0.15846	-100	11107	6278	0
8.507	0.19807	-100	11107	6235	0
8.507	0.24759	-100	11107	6187	0
8.507	0.30949	-100	11107	6316	0
8.507	0.38686	-100	11107	6327	0
8.507	0.48357	-100	11107	6260	0
8.507	0.60446	-100	11107	6224	0
8.507	0.75558	-100	11107	6320	0
8.507	0.94447	-100	11107	6221	0
8.507	1.1806	-100	11107	6345	0
8.507	1.4757	-100	11107	6188	0
8.507	1.8447	-100	11107	6134	0
8.507	2.3058	-100	11107	6147	0
8.507	2.8823	-100	11107	6105	0
8.507	3.6029	-100	11107	6057	0
8.507	4.5036	-100	11107	5934	0
8.507	5.6295	-100	11107	5903	0
8.507	7.0369	-100	11107	5886	0
8.507	8.7961	-100	11107	5755	0
8.507	10.995	-100	11107	5461	2
8.507	13.744	-100	11107	5411	949
8.507	17.18	-100	11107	5178	2007
8.507	21.475	-100	11107	4881	2948
8.507	26.843	-100	11107	4700	3864
8.507	33.554	-100	11107	4212	4811
8.507	41.943	-100	11107	3780	5809
8.507	52.429	-100	11107	3300	6710
8.507	65.536	-100	11107	2785	7605
8.507	81.92	-100	11107	2307	8401
8.507	102.4	-100	11107	1709	9145
8.507	128	-100	11107	1347	9632
8.507	160	-100	11107	899	10153
8.507	200	-100	11107	638	10442
10.634	8E-5	-100	11107	6281	0
10.634	0.0001	-100	11107	6324	0
10.634	0.00013	-100	11107	6433	0
10.634	0.00016	-100	11107	6248	0
10.634	0.0002	-100	11107	6366	0
10.634	0.00025	-100	11107	6384	0
10.634	0.00031	-100	11107	6289	0
10.634	0.00038	-100	11107	6364	0
10.634	0.00048	-100	11107	6361	0
10.634	0.0006	-100	11107	6262	0
10.634	0.00075	-100	11107	6376	0
10.634	0.00094	-100	11107	6269	0
10.634	0.00117	-100	11107	6359	0
10.634	0.00146	-100	11107	6335	0
10.634	0.00183	-100	11107	6326	0
10.634	0.00228	-100	11107	6337	0
10.634	0.00285	-100	11107	6312	0
10.634	0.00357	-100	11107	6314	0
10.634	0.00446	-100	11107	6424	0
10.634	0.00558	-100	11107	6302	0
10.634	0.00697	-100	11107	6277	0
10.634	0.00871	-100	11107	6293	0
10.634	0.01089	-100	11107	6406	0
10.634	0.01361	-100	11107	6352	0
10.634	0.01701	-100	11107	6392	0
10.634	0.02127	-100	11107	6330	0
10.634	0.02658	-100	11107	6264	0
10.634	0.03323	-100	11107	6353	0
10.634	0.04154	-100	11107	6339	0
10.634	0.05192	-100	11107	6375	0
10.634	0.0649	-100	11107	6391	0
10.634	0.08113	-100	11107	6253	0
10.634	0.10141	-100	11107	6367	0
10.634	0.12677	-100	11107	6298	0
10.634	0.15846	-100	11107	6265	0
10.634	0.19807	-100	11107	6204	0
10.634	0.24759	-100	11107	6392	0
10.634	0.30949	-100	11107	6307	0
10.634	0.38686	-100	11107	6183	0
10.634	0.48357	-100	11107	6237	0
10.634	0.60446	-100	11107	6330	0
10.634	0.75558	-100	11107	6245	0
10.634	0.94447	-100	11107	6341	0
10.634	1.1806	-100	11107	6263	0
10.634	1.4757	-100	11107	6316	0
10.634	1.8447	-100	11107	6178	0
10.634	2.3058	-100	11107	6147	0
10.634	2.8823	-100	11107	6090	0
10.634	3.6029	-100	11107	6073	0
10.634	4.5036	-100	11107	5991	0
10.634	5.6295	-100	11107	5994	0
10.634	7.0369	-100	11107	5885	0
10.634	8.7961	-100	11107	5762	0
10.634	10.995	-100	11107	5563	432
10.634	13.744	-100	11107	5476	1434
10.634	17.18	-100	11107	5092	2375
10.634	21.475	-100	11107	4957	3171
10.634	26.843	-100	11107	4605	4058
10.634	33.554	-100	11107	4317	4889
10.634	41.943	-100	11107	3786	5816
10.634	52.429	-100	11107	3378	6729
10.634	65.536	-100	11107	2818	7570
10.634	81.92	-100	11107	2402	8309
10.634	102.4	-100	11107	1834	9009
10.634	128	-100	11107	1305	9661
10.634	160	-100	11107	939	10106
10.634	200	-100	11107	639	10442
13.293	8E-5	-100	11107	6422	0
13.293	0.0001	-100	11107	6349	0
13.293	0.00013	-100	11107	6458	0
13.293	0.00016	-100	11107	6395	0
13.293	0.0002	-100	11107	6296	0
13.293	0.00025	-100	11107	6342	0
13.293	0.00031	-100	11107	6370	0
13.293	0.00038	-100	11107	6450	0
13.293	0.00048	-100	11107	6259	0
13.293	0.0006	-100	11107	6385	0
13.293	0.00075	-100	11107	6379	0
13.293	0.00094	-100	11107	6416	0
13.293	0.00117	-100	11107	6353	0
13.293	0.00146	-100	11107	6371	0
13.293	0.00183	-100	11107	6421	0
13.293	0.00228	-100	11107	6396	0
13.293	0.00285	-100	11107	6422	0
13.293	0.00357	-100	11107	6327	0
13.293	0.00446	-100	11107	6281	0
13.293	0.00558	-100	11107	6346	0
13.293	0.00697	-100	11107	6302	0
13.293	0.00871	-100	11107	6326	0
13.293	0.01089	-100	11107	6283	0
13.293	0.01361	-100	11107	6359	0
13.293	0.01701	-100	11107	6381	0
13.293	0.02127	-100	11107	6370	0
13.293	0.02658	-100	11107	6344	0
13.293	0.03323	-100	11107	6312	0
13.293	0.04154	-100	11107	6326	0
13.293	0.05192	-100	11107	6230	0
13.293	0.0649	-100	11107	6311	0
13.293	0.08113	-100	11107	6343	0
13.293	0.10141	-100	11107	6439	0
13.293	0.12677	-100	11107	6254	0
13.293	0.15846	-100	11107	6420	0
13.293	0.19807	-100	11107	6399	0
13.293	0.24759	-100	11107	6358	0
13.293	0.30949	-100	11107	6314	0
13.293	0.38686	-100	11107	6324	0
13.293	0.48357	-100	11107	6301	0
13.293	0.60446	-100	11107	6341	0
13.293	0.75558	-100	11107	6277	0
13.293	0.94447	-100	11107	6381	0
13.293	1.1806	-100	11107	6275	0
13.293	1.4757	-100	11107	6357	0
13.293	1.8447	-100	11107	6289	0
13.293	2.3058	-100	11107	6270	0
13.293	2.8823	-100	11107	6193	0
13.293	3.6029	-100	11107	6110	0
13.293	4.5036	-100	11107	6193	0
13.293	5.6295	-100	11107	5954	0
13.293	7.0369	-100	11107	5830	0
13.293	8.7961	-100	11107	5727	112
13.293	10.995	-100	11107	5626	994
13.293	13.744	-100	11107	5425	1749
13.293	17.18	-100	11107	5253	2500
13.293	21.475	-100	11107	5019	3235
13.293	26.843	-100	11107	4654	4091
13.293	33.554	-100	11107	4377	4889
13.293	41.943	-100	11107	3896	5810
13.293	52.429	-100	11107	3406	6754
13.293	65.536	-100	11107	2956	7511
13.293	81.92	-100	11107	2404	8278
13.293	102.4	-100	11107	1793	9106
13.293	128	-100	11107	1367	9623
13.293	160	-100	11107	948	10100
13.293	200	-100	11107	626	10457
16.616	8E-5	-100	11107	6389	0
16.616	0.0001	-100	11107	6366	0
16.616	0.00013	-100	11107	6432	0
16.616	0.00016	-100	11107	6458	0
16.616	0.0002	-100	11107	6352	0
16.616	0.00025	-100	11107	6418	0
16.616	0.00031	-100	11107	6413	0
16.616	0.00038	-100	11107	6456	0
16.616	0.00048	-100	11107	6341	0
16.616	0.0006	-100	11107	6342	0
16.616	0.00075	-100	11107	6289	0
16.616	0.00094	-100	11107	6347	0
16.616	0.00117	-100	11107	6474	0
16.616	0.00146	-100	11107	6384	0
16.616	0.00183	-100	11107	6358	0
16.616	0.00228	-100	11107	6369	0
16.616	0.00285	-100	11107	6499	0
16.616	0.00357	-100	11107	6296	0
16.616	0.00446	-100	11107	6337	0
16.616	0.00558	-100	11107	6390	0
16.616	0.00697	-100	11107	6387	0
16.616	0.00871	-100	11107	6419	0
16.616	0.01089	-100	11107	6320	0
16.616	0.01361	-100	11107	6384	0
16.616	0.01701	-100	11107	6356	0
16.616	0.02127	-100	11107	6374	0
16.616	0.02658	-100	11107	6395	0
16.616	0.03323	-100	11107	6339	0
16.616	0.04154	-100	11107	6374	0
16.616	0.05192	-100	11107	6361	0
16.616	0.0649	-100	11107	6394	0
16.616	0.08113	-100	11107	6324	0
16.616	0.10141	-100	11107	6386	0
16.616	0.12677	-100	11107	6421	0
16.616	0.15846	-100	11107	6417	0
16.616	0.19807	-100	11107	6298	0
16.616	0.24759	-100	11107	6352	0
16.616	0.30949	-100	11107	6311	0
16.616	0.38686	-100	11107	6266	0
16.616	0.48357	-100	11107	6271	0
16.616	0.60446	-100	11107	6308	0
16.616	0.75558	-100	11107	6426	0
16.616	0.94447	-100	11107	6250	0
16.616	1.1806	-100	11107	6332	0
16.616	1.4757	-100	11107	6347	0
16.616	1.8447	-100	11107	6237	0
16.616	2.3058	-100	11107	6172	0
16.616	2.8823	-100	11107	6224	0
16.616	3.6029	-100	11107	6028	0
16.616	4.5036	-100	11107	6076	0
16.616	5.6295	-100	11107	6040	1
16.616	7.0369	-100	11107	5979	41
16.616	8.7961	-100	11107	5770	676
16.616	10.995	-100	11107	5645	1335
16.616	13.744	-100	11107	5467	1990
16.616	17.18	-100	11107	5226	2653
16.616	21.475	-100	11107	5012	3342
16.616	26.843	-100	11107	4704	4156
16.616	33.554	-100	11107	4313	5020
16.616	41.943	-100	11107	3876	5928
16.616	52.429	-100	11107	3359	6790
16.616	65.536	-100	11107	2899	7564
16.616	81.92	-100	11107	2421	8295
16.616	102.4	-100	11107	1843	9001
16.616	128	-100	11107	1422	9589
16.616	160	-100	11107	943	10115
16.616	200	-100	11107	647	10446
20.77	8E-5	-100	11107	6382	0
20.77	0.0001	-100	11107	6324	0
20.77	0.00013	-100	11107	6421	0
20.77	0.00016	-100	11107	6432	0
20.77	0.0002	-100	11107	6466	0
20.77	0.00025	-100	11107	6413	0
20.77	0.00031	-100	11107	6406	0
20.77	0.00038	-100	11107	6348	0
20.77	0.00048	-100	11107	6375	0
20.77	0.0006	-100	11107	6322	0
20.77	0.00075	-100	11107	6436	0
20.77	0.00094	-100	11107	6423	0
20.77	0.00117	-100	11107	6449	0
20.77	0.00146	-100	11107	6346	0
20.77	0.00183	-100	11107	6342	0
20.77	0.00228	-100	11107	6380	0
20.77	0.00285	-100	11107	6328	0
20.77	0.00357	-100	11107	6405	0
20.77	0.00446	-100	11107	6365	0
20.77	0.00558	-100	11107	6411	0
20.77	0.00697	-100	11107	6437	0
20.77	0.00871	-100	11107	6311	0
20.77	0.01089	-100	11107	6433	0
20.77	0.01361	-100	11107	6341	0
20.77	0.01701	-100	11107	6378	0
20.77	0.02127	-100	11107	6389	0
20.77	0.02658	-100	11107	6379	0
20.77	0.03323	-100	11107	6414	0
20.77	0.04154	-100	11107	6449	0
20.77	0.05192	-100	11107	6389	0
20.77	0.0649	-100	11107	6401	0
20.77	0.08113	-100	11107	6266	0
20.77	0.10141	-100	11107	6413	0
20.77	0.12677	-100	11107	6307	0
20.77	0.15846	-100	11107	6381	0
20.77	0.19807	-100	11107	6374	0
20.77	0.24759	-100	11107	6371	0
20.77	0.30949	-100	11107	6500	0
20.77	0.38686	-100	11107	6286	0
20.77	0.48357	-100	11107	6317	0
20.77	0.60446	-100	11107	6382	0
20.77	0.75558	-100	11107	6453	0
20.77	0.94447	-100	11107	6299	0
20.77	1.1806	-100	11107	6234	0
20.77	1.4757	-100	11107	6288	0
20.77	1.8447	-100	11107	6373	0
20.77	2.3058	-100	11107	6226	0
20.77	2.8823	-100	11107	6214	0
20.77	3.6029	-100	11107	6206	0
20.77	4.5036	-100	11107	6076	0
20.77	5.6295	-100	11107	6074	17
20.77	7.0369	-100	11107	5958	362
20.77	8.7961	-100	11107	5868	950
20.77	10.995	-100	11107	5658	1544
20.77	13.744	-100	11107	5458	2179
20.77	17.18	-100	11107	5309	2725
20.77	21.475	-100	11107	5092	3438
20.77	26.843	-100	11107	4827	4077
20.77	33.554	-100	11107	4385	5051
20.77	41.943	-100	11107	3962	5853
20.77	52.429	-100	11107	3509	6675
20.77	65.536	-100	11107	2973	7518
20.77	81.92	-100	11107	2440	8303
20.77	102.4	-100	11107	1866	9044
20.77	128	-100	11107	1358	9672
20.77	160	-100	11107	968	10096
20.77	200	-100	11107	604	10485
25.962	8E-5	-100	11107	6371	0
25.962	0.0001	-100	11107	6427	0
25.962	0.00013	-100	11107	6310	0
25.962	0.00016	-100	11107	6432	0
25.962	0.0002	-100	11107	6383	0
25.962	0.00025	-100	11107	6463	0
25.962	0.00031	-100	11107	6471	0
25.962	0.00038	-100	11107	6463	0
25.962	0.00048	-100	11107	6481	0
25.962	0.0006	-100	11107	6444	0
25.962	0.00075	-100	11107	6385	0
25.962	0.00094	-100	11107	6420	0
25.962	0.00117	-100	11107	6387	0
25.962	0.00146	-100	11107	6417	0
25.962	0.00183	-100	11107	6342	0
25.962	0.00228	-100	11107	6361	0
25.962	0.00285	-100	11107	6261	0
25.962	0.00357	-100	11107	6357	0
25.962	0.00446	-100	11107	6405	0
25.962	0.00558	-100	11107	6345	0
25.962	0.00697	-100	11107	6403	0
25.962	0.00871	-100	11107	6424	0
25.962	0.01089	-100	11107	6471	0
25.962	0.01361	-100	11107	6467	0
25.962	0.01701	-100	11107	6341	0
25.962	0.02127	-100	11107	6415	0
25.962	0.02658	-100	11107	6411	0
25.962	0.03323	-100	11107	6466	0
25.962	0.04154	-100	11107	6428	0
25.962	0.05192	-100	11107	6377	0
25.962	0.0649	-100	11107	6404	0
25.962	0.08113	-100	11107	6528	0
25.962	0.10141	-100	11107	6437	0
25.962	0.12677	-100	11107	6419	0
25.962	0.15846	-100	11107	6378	0
25.962	0.19807	-100	11107	6468	0
25.962	0.24759	-100	11107	6457	0
25.962	0.30949	-100	11107	6386	0
25.962	0.38686	-100	11107	6315	0
25.962	0.48357	-100	11107	6404	0
25.962	0.60446	-100	11107	6340	0
25.962	0.75558	-100	11107	6309	0
25.962	0.94447	-100	11107	6382	0
25.962	1.1806	-100	11107	6362	0
25.962	1.4757	-100	11107	6256	0
25.962	1.8447	-100	11107	6220	0
25.962	2.3058	-100	11107	6153	0
25.962	2.8823	-100	11107	6209	0
25.962	3.6029	-100	11107	6137	0
25.962	4.5036	-100	11107	6011	8
25.962	5.6295	-100	11107	6102	188
25.962	7.0369	-100	11107	5890	732
25.962	8.7961	-100	11107	5784	1158
25.962	10.995	-100	11107	5755	1597
25.962	13.744	-100	11107	5552	2233
25.962	17.18	-100	11107	5298	2880
25.962	21.475	-100	11107	5002	3572
25.962	26.843	-100	11107	4791	4252
25.962	33.554	-100	11107	4373	5035
25.962	41.943	-100	11107	3949	5894
25.962	52.429	-100	11107	3619	6592
25.962	65.536	-100	11107	2998	7470
25.962	81.92	-100	11107	2474	8272
25.962	102.4	-100	11107	1929	8978
25.962	128	-100	11107	1453	9561
25.962	160	-100	11107	992	10073
25.962	200	-100	11107	601	10491
32.452	8E-5	-100	11107	6388	0
32.452	0.0001	-100	11107	6431	0
32.452	0.00013	-100	11107	6434	0
32.452	0.00016	-100	11107	6407	0
32.452	0.0002	-100	11107	6419	0
32.452	0.00025	-100	11107	6449	0
32.452	0.00031	-100	11107	6438	0
32.452	0.00038	-100	11107	6453	0
32.452	0.00048	-100	11107	6433	0
32.452	0.0006	-100	11107	6497	0
32.452	0.00075	-100	11107	6430	0
32.452	0.00094	-100	11107	6484	0
32.452	0.00117	-100	11107	6369	0
32.452	0.00146	-100	11107	6411	0
32.452	0.00183	-100	11107	6478	0
32.452	0.00228	-100	11107	6457	0
32.452	0.00285	-100	11107	6383	0
32.452	0.00357	-100	11107	6369	0
32.452	0.00446	-100	11107	6385	0
32.452	0.00558	-100	11107	6424	0
32.452	0.00697	-100	11107	6463	0
32.452	0.00871	-100	11107	6455	0
32.452	0.01089	-100	11107	6357	0
32.452	0.01361	-100	11107	6402	0
32.452	0.01701	-100	11107	6368	0
32.452	0.02127	-100	11107	6405	0
32.452	0.02658	-100	11107	6398	0
32.452	0.03323	-100	11107	6421	0
32.452	0.04154	-100	11107	6422	0
32.452	0.05192	-100	11107	6451	0
32.452	0.0649	-100	11107	6385	0
32.452	0.08113	-100	11107	6417	0
32.452	0.10141	-100	11107	6417	0
32.452	0.12677	-100	11107	6458	0
32.452	0.15846	-100	11107	6322	0
32.452	0.19807	-100	11107	6451	0
32.452	0.24759	-100	11107	6327	0
32.452	0.30949	-100	11107	6314	0
32.452	0.38686	-100	11107	6329	0
32.452	0.48357	-100	11107	6464	0
32.452	0.60446	-100	11107	6460	0
32.452	0.75558	-100	11107	6449	0
32.452	0.94447	-100	11107	6316	0
32.452	1.1806	-100	11107	6400	0
32.452	1.4757	-100	11107	6252	0
32.452	1.8447	-100	11107	6347	0
32.452	2.3058	-100	11107	6335	0
32.452	2.8823	-100	11107	6261	0
32.452	3.6029	-100	11107	6230	6
32.452	4.5036	-100	11107	6148	106
32.452	5.6295	-100	11107	5985	482
32.452	7.0369	-100	11107	5915	840
32.452	8.7961	-100	11107	5881	1278
32.452	10.995	-100	11107	5603	1855
32.452	13.744	-100	11107	5542	2287
32.452	17.18	-100	11107	5315	2942
32.452	21.475	-100	11107	5097	3583
32.452	26.843	-100	11107	4804	4303
32.452	33.554	-100	11107	4369	5031
32.452	41.943	-100	11107	4082	5751
32.452	52.429	-100	11107	3511	6687
32.452	65.536	-100	11107	3030	7538
32.452	81.92	-100	11107	2428	8326
32.452	102.4	-100	11107	1922	8980
32.452	128	-100	11107	1502	9496
32.452	160	-100	11107	1023	10046
32.452	200	-100	11107	644	10450
40.565	8E-5	-100	11107	6484	0
40.565	0.0001	-100	11107	6475	0
40.565	0.00013	-100	11107	6456	0
40.565	0.00016	-100	11107	6399	0
40.565	0.0002	-100	11107	6399	0
40.565	0.00025	-100	11107	6421	0
40.565	0.00031	-100	11107	6488	0
40.565	0.00038	-100	11107	6342	0
40.565	0.00048	-100	11107	6368	0
40.565	0.0006	-100	11107	6419	0
40.565	0.00075	-100	11107	6486	0
40.565	0.00094	-100	11107	6412	0
40.565	0.00117	-100	11107	6355	0
40.565	0.00146	-100	11107	6480	0
40.565	0.00183	-100	11107	6423	0
40.565	0.00228	-100	11107	6468	0
40.565	0.00285	-100	11107	6407	0
40.565	0.00357	-100	11107	6469	0
40.565	0.00446	-100	11107	6387	0
40.565	0.00558	-100	11107	6344	0
40.565	0.00697	-100	11107	6368	0
40.565	0.00871	-100	11107	6360	0
40.565	0.01089	-100	11107	6434	0
40.565	0.01361	-100	11107	6480	0
40.565	0.01701	-100	11107	6393	0
40.565	0.02127	-100	11107	6403	0
40.565	0.02658	-100	11107	6347	0
40.565	0.03323	-100	11107	6454	0
40.565	0.04154	-100	11107	6521	0
40.565	0.05192	-100	11107	6341	0
40.565	0.0649	-100	11107	6503	0
40.565	0.08113	-100	11107	6407	0
40.565	0.10141	-100	11107	6502	0
40.565	0.12677	-100	11107	6477	0
40.565	0.15846	-100	11107	6452	0
40.565	0.19807	-100	11107	6563	0
40.565	0.24759	-100	11107	6498	0
40.565	0.30949	-100	11107	6361	0
40.565	0.38686	-100	11107	6376	0
40.565	0.48357	-100	11107	6348	0
40.565	0.60446	-100	11107	6410	0
40.565	0.75558	-100	11107	6428	0
40.565	0.94447	-100	11107	6385	0
40.565	1.1806	-100	11107	6283	0
40.565	1.4757	-100	11107	6265	0
40.565	1.8447	-100	11107	6298	0
40.565	2.3058	-100	11107	6261	2
40.565	2.8823	-100	11107	6299	7
40.565	3.6029	-100	11107	6249	66
40.565	4.5036	-100	11107	6010	340
40.565	5.6295	-100	11107	6106	648
40.565	7.0369	-100	11107	5918	1046
40.565	8.7961	-100	11107	5877	1445
40.565	10.995	-100	11107	5715	1893
40.565	13.744	-100	11107	5563	2305
40.565	17.18	-100	11107	5388	2830
40.565	21.475	-100	11107	5087	3596
40.565	26.843	-100	11107	4768	4294
40.565	33.554	-100	11107	4410	5100
40.565	41.943	-100	11107	4041	5888
40.565	52.429	-100	11107	3587	6629
40.565	65.536	-100	11107	3152	7350
40.565	81.92	-100	11107	2541	8240
40.565	102.4	-100	11107	1979	8890
40.565	128	-100	11107	1483	9544
40.565	160	-100	11107	1010	10060
40.565	200	-100	11107	633	10458
50.706	8E-5	-100	11107	6417	0
50.706	0.0001	-100	11107	6505	0
50.706	0.00013	-100	11107	6497	0
50.706	0.00016	-100	11107	6514	0
50.706	0.0002	-100	11107	6425	0
50.706	0.00025	-100	11107	6453	0
50.706	0.00031	-100	11107	6483	0
50.706	0.00038	-100	11107	6414	0
50.706	0.00048	-100	11107	6397	0
50.706	0.0006	-100	11107	6490	0
50.706	0.00075	-100	11107	6511	0
50.706	0.00094	-100	11107	6482	0
50.706	0.00117	-100	11107	6474	0
50.706	0.00146	-100	11107	6415	0
50.706	0.00183	-100	11107	6429	0
50.706	0.00228	-100	11107	6499	0
50.706	0.00285	-100	11107	6426	0
50.706	0.00357	-100	11107	6451	0
50.706	0.00446	-100	11107	6413	0
50.706	0.00558	-100	11107	6497	0
50.706	0.00697	-100	11107	6519	0
50.706	0.00871	-100	11107	6529	0
50.706	0.01089	-100	11107	6403	0
50.706	0.01361	-100	11107	6397	0
50.706	0.01701	-100	11107	6503	0
50.706	0.02127	-100	11107	6482	0
50.706	0.02658	-100	11107	6380	0
50.706	0.03323	-100	11107	6433	0
50.706	0.04154	-100	11107	6370	0
50.706	0.05192	-100	11107	6403	0
50.706	0.0649	-100	11107	6486	0
50.706	0.08113	-100	11107	6498	0
50.706	0.10141	-100	11107	6494	0
50.706	0.12677	-100	11107	6416	0
50.706	0.15846	-100	11107	6531	0
50.706	0.19807	-100	11107	6376	0
50.706	0.24759	-100	11107	6465	0
50.706	0.30949	-100	11107	6406	0
50.706	0.38686	-100	11107	6335	0
50.706	0.48357	-100	11107	6444	0
50.706	0.60446	-100	11107	6387	0
50.706	0.75558	-100	11107	6396	0
50.706	0.94447	-100	11107	6391	0
50.706	1.1806	-100	11107	6305	0
50.706	1.4757	-100	11107	6346	0
50.706	1.8447	-100	11107	6278	1
50.706	2.3058	-100	11107	6289	10
50.706	2.8823	-100	11107	6271	52
50.706	3.6029	-100	11107	6261	202
50.706	4.5036	-100	11107	6302	495
50.706	5.6295	-100	11107	6115	787
50.706	7.0369	-100	11107	6005	1129
50.706	8.7961	-100	11107	5885	1445
50.706	10.995	-100	11107	5777	1860
50.706	13.744	-100	11107	5545	2407
50.706	17.18	-100	11107	5306	2938
50.706	21.475	-100	11107	5107	3572
50.706	26.843	-100	11107	4768	4268
50.706	33.554	-100	11107	4449	5018
50.706	41.943	-100	11107	3986	5900
50.706	52.429	-100	11107	3530	6697
50.706	65.536	-100	11107	3063	7485
50.706	81.92	-100	11107	2485	8233
50.706	102.4	-100	11107	1916	9005
50.706	128	-100	11107	1461	9555
50.706	160	-100	11107	969	10094
50.706	200	-100	11107	692	10404
63.382	8E-5	-100	11107	6526	0
63.382	0.0001	-100	11107	6294	0
63.382	0.00013	-100	11107	6476	0
63.382	0.00016	-100	11107	6427	0
63.382	0.0002	-100	11107	6459	0
63.382	0.00025	-100	11107	6492	0
63.382	0.00031	-100	11107	6460	0
63.382	0.00038	-100	11107	6455	0
63.382	0.00048	-100	11107	6477	0
63.382	0.0006	-100	11107	6467	0
63.382	0.00075	-100	11107	6539	0
63.382	0.00094	-100	11107	6393	0
63.382	0.00117	-100	11107	6461	0
63.382	0.00146	-100	11107	6409	0
63.382	0.00183	-100	11107	6436	0
63.382	0.00228	-100	11107	6495	0
63.382	0.00285	-100	11107	6556	0
63.382	0.00357	-100	11107	6503	0
63.382	0.00446	-100	11107	6384	0
63.382	0.00558	-100	11107	6417	0
63.382	0.00697	-100	11107	6364	0
63.382	0.00871	-100	11107	6463	0
63.382	0.01089	-100	11107	6467	0
63.382	0.01361	-100	11107	6452	0
63.382	0.01701	-100	11107	6478	0
63.382	0.02127	-100	11107	6361	0
63.382	0.02658	-100	11107	6478	0
63.382	0.03323	-100	11107	6439	0
63.382	0.04154	-100	11107	6420	0
63.382	0.05192	-100	11107	6449	0
63.382	0.0649	-100	11107	6488	0
63.382	0.08113	-100	11107	6479	0
63.382	0.10141	-100	11107	6480	0
63.382	0.12677	-100	11107	6319	0
63.382	0.15846	-100	11107	6380	0
63.382	0.19807	-100	11107	6498	0
63.382	0.24759	-100	11107	6475	0
63.382	0.30949	-100	11107	6456	0
63.382	0.38686	-100	11107	6365	0
63.382	0.48357	-100	11107	6476	0
63.382	0.60446	-100	11107	6373	0
63.382	0.75558	-100	11107	6408	0
63.382	0.94447	-100	11107	6363	1
63.382	1.1806	-100	11107	6378	0
63.382	1.4757	-100	11107	6345	3
63.382	1.8447	-100	11107	6329	11
63.382	2.3058	-100	11107	6238	43
63.382	2.8823	-100	11107	6274	136
63.382	3.6029	-100	11107	6174	364
63.382	4.5036	-100	11107	6124	610
63.382	5.6295	-100	11107	6028	892
63.382	7.0369	-100	11107	5981	1245
63.382	8.7961	-100	11107	5833	1599
63.382	10.995	-100	11107	5649	1958
63.382	13.744	-100	11107	5576	2480
63.382	17.18	-100	11107	5450	2860
63.382	21.475	-100	11107	5085	3618
63.382	26.843	-100	11107	4788	4314
63.382	33.554	-100	11107	4517	5060
63.382	41.943	-100	11107	4011	5879
63.382	52.429	-100	11107	3618	6583
63.382	65.536	-100	11107	3038	7493
63.382	81.92	-100	11107	2545	8195
63.382	102.4	-100	11107	1950	8945
63.382	128	-100	11107	1430	9588
63.382	160	-100	11107	985	10097
63.382	200	-100	11107	625	10467
79.228	8E-5	-100	11107	6457	0
79.228	0.0001	-100	11107	6429	0
79.228	0.00013	-100	11107	6444	0
79.228	0.00016	-100	11107	6439	0
79.228	0.0002	-100	11107	6458	0
79.228	0.00025	-100	11107	6507	0
79.228	0.00031	-100	11107	6491	0
79.228	0.00038	-100	11107	6354	0
79.228	0.00048	-100	11107	6410	0
79.228	0.0006	-100	11107	6479	1
79.228	0.00075	-100	11107	6459	0
79.228	0.00094	-100	11107	6382	0
79.228	0.00117	-100	11107	6364	0
79.228	0.00146	-100	11107	6420	0
79.228	0.00183	-100	11107	6417	1
79.228	0.00228	-100	11107	6315	0
79.228	0.00285	-100	11107	6370	1
79.228	0.00357	-100	11107	6453	0
79.228	0.00446	-100	11107	6484	0
79.228	0.00558	-100	11107	6526	0
79.228	0.00697	-100	11107	6378	0
79.228	0.00871	-100	11107	6331	0
79.228	0.01089	-100	11107	6395	0
79.228	0.01361	-100	11107	6464	0
79.228	0.01701	-100	11107	6457	0
79.228	0.02127	-100	11107	6421	0
79.228	0.02658	-100	11107	6460	0
79.228	0.03323	-100	11107	6402	0
79.228	0.04154	-100	11107	6479	0
79.228	0.05192	-100	11107	6451	0
79.228	0.0649	-100	11107	6454	2
79.228	0.08113	-100	11107	6504	0
79.228	0.10141	-100	11107	6409	0
79.228	0.12677	-100	11107	6431	0
79.228	0.15846	-100	11107	6407	0
79.228	0.19807	-100	11107	6403	0
79.228	0.24759	-100	11107	6351	0
79.228	0.30949	-100	11107	6389	0
79.228	0.38686	-100	11107	6426	1
79.228	0.48357	-100	11107	6324	1
79.228	0.60446	-100	11107	6499	1
79.228	0.75558	-100	11107	6355	1
79.228	0.94447	-100	11107	6380	2
79.228	1.1806	-100	11107	6300	3
79.228	1.4757	-100	11107	6340	10
79.228	1.8447	-100	11107	6361	40
79.228	2.3058	-100	11107	6345	110
79.228	2.8823	-100	11107	6248	274
79.228	3.6029	-100	11107	6188	495
79.228	4.5036	-100	11107	6093	658
79.228	5.6295	-100	11107	6126	959
79.228	7.0369	-100	11107	5914	1272
79.228	8.7961	-100	11107	5909	1584
79.228	10.995	-100	11107	5792	2002
79.228	13.744	-100	11107	5487	2482
79.228	17.18	-100	11107	5390	2951
79.228	21.475	-100	11107	5152	3584
79.228	26.843	-100	11107	4767	4306
79.228	33.554	-100	11107	4439	5107
79.228	41.943	-100	11107	4158	5725
79.228	52.429	-100	11107	3673	6592
79.228	65.536	-100	11107	3092	7425
79.228	81.92	-100	11107	2477	8315
79.228	102.4	-100	11107	1929	8975
79.228	128	-100	11107	1412	9612
79.228	160	-100	11107	960	10123
79.228	200	-100	11107	657	10435
99.035	8E-5	-100	11107	6531	1
99.035	0.0001	-100	11107	6466	0
99.035	0.00013	-100	11107	6490	0
99.035	0.00016	-100	11107	6465	0
99.035	0.0002	-100	11107	6491	0
99.035	0.00025	-100	11107	6438	0
99.035	0.00031	-100	11107	6377	0
99.035	0.00038	-100	11107	6398	0
99.035	0.00048	-100	11107	6459	0
99.035	0.0006	-100	11107	6489	0
99.035	0.00075	-100	11107	6439	0
99.035	0.00094	-100	11107	6508	0
99.035	0.00117	-100	11107	6466	0
99.035	0.00146	-100	11107	6409	0
99.035	0.00183	-100	11107	6411	0
99.035	0.00228	-100	11107	6421	0
99.035	0.00285	-100	11107	6454	0
99.035	0.00357	-100	11107	6482	0
99.035	0.00446	-100	11107	6498	0
99.035	0.00558	-100	11107	6517	1
99.035	0.00697	-100	11107	6472	0
99.035	0.00871	-100	11107	6469	0
99.035	0.01089	-100	11107	6417	1
99.035	0.01361	-100	11107	6463	0
99.035	0.01701	-100	11107	6399	0
99.035	0.02127	-100	11107	6540	0
99.035	0.02658	-100	11107	6464	0
99.035	0.03323	-100	11107	6431	0
99.035	0.04154	-100	11107	6404	0
99.035	0.05192	-100	11107	6419	0
99.035	0.0649	-100	11107	6397	1
99.035	0.08113	-100	11107	6428	0
99.035	0.10141	-100	11107	6485	0
99.035	0.12677	-100	11107	6504	0
99.035	0.15846	-100	11107	6529	1
99.035	0.19807	-100	11107	6366	1
99.035	0.24759	-100	11107	6402	0
99.035	0.30949	-100	11107	6402	1
99.035	0.38686	-100	11107	6405	0
99.035	0.48357	-100	11107	6315	1
99.035	0.60446	-100	11107	6416	0
99.035	0.75558	-100	11107	6346	5
99.035	0.94447	-100	11107	6455	6
99.035	1.1806	-100	11107	6318	12
99.035	1.4757	-100	11107	6316	44
99.035	1.8447	-100	11107	6353	82
99.035	2.3058	-100	11107	6369	188
99.035	2.8823	-100	11107	6339	336
99.035	3.6029	-100	11107	6208	556
99.035	4.5036	-100	11107	6288	736
99.035	5.6295	-100	11107	6154	966
99.035	7.0369	-100	11107	6072	1241
99.035	8.7961	-100	11107	5857	1663
99.035	10.995	-100	11107	5757	2042
99.035	13.744	-100	11107	5611	2485
99.035	17.18	-100	11107	5321	3077
99.035	21.475	-100	11107	5124	3605
99.035	26.843	-100	11107	4817	4344
99.035	33.554	-100	11107	4492	5082
99.035	41.943	-100	11107	4090	5838
99.035	52.429	-100	11107	3528	6746
99.035	65.536	-100	11107	3054	7501
99.035	81.92	-100	11107	2529	8271
99.035	102.4	-100	11107	1982	8948
99.035	128	-100	11107	1467	9557
99.035	160	-100	11107	1002	10078
99.035	200	-100	11107	620	10472
123.79	8E-5	-100	15108	8802	1
123.79	0.0001	-100	15108	8759	1
123.79	0.00013	-100	15108	8845	2
123.79	0.00016	-100	15108	8795	2
123.79	0.0002	-100	15108	8677	2
123.79	0.00025	-100	15108	8733	1
123.79	0.00031	-100	15108	8818	1
123.79	0.00038	-100	15108	8712	1
123.79	0.00048	-100	15108	8712	1
123.79	0.0006	-100	15108	8804	0
123.79	0.00075	-100	15108	8691	0
123.79	0.00094	-100	15108	8672	2
123.79	0.00117	-100	15108	8760	1
123.79	0.00146	-100	15108	8831	2
123.79	0.00183	-100	15108	8820	1
123.79	0.00228	-100	15108	8764	0
123.79	0.00285	-100	15108	8794	0
123.79	0.00357	-100	15108	8775	2
123.79	0.00446	-100	15108	8668	3
123.79	0.00558	-100	15108	8881	0
123.79	0.00697	-100	15108	8809	1
123.79	0.00871	-100	15108	8775	2
123.79	0.01089	-100	15108	8837	1
123.79	0.01361	-100	15108	8753	4
123.79	0.01701	-100	15108	8717	0
123.79	0.02127	-100	15108	8719	2
123.79	0.02658	-100	15108	8712	1
123.79	0.03323	-100	15108	8790	0
123.79	0.04154	-100	15108	8848	0
123.79	0.05192	-100	15108	8860	1
123.79	0.0649	-100	15108	8765	4
123.79	0.08113	-100	15108	8725	3
123.79	0.10141	-100	15108	8853	2
123.79	0.12677	-100	15108	8884	1
123.79	0.15846	-100	15108	8671	1
123.79	0.19807	-100	15108	8624	2
123.79	0.24759	-100	15108	8725	3
123.79	0.30949	-100	15108	8764	1
123.79	0.38686	-100	15108	8732	6
123.79	0.48357	-100	15108	8751	6
123.79	0.60446	-100	15108	8771	10
123.79	0.75558	-100	15108	8618	17
123.79	0.94447	-100	15108	8606	29
123.79	1.1806	-100	15108	8686	53
123.79	1.4757	-100	11107	6386	68
123.79	1.8447	-100	11107	6350	143
123.79	2.3058	-100	11107	6233	290
123.79	2.8823	-100	11107	6229	420
123.79	3.6029	-100	11107	6154	600
123.79	4.5036	-100	11107	6127	781
123.79	5.6295	-100	11107	6117	1003
123.79	7.0369	-100	11107	5961	1251
123.79	8.7961	-100	11107	5958	1658
123.79	10.995	-100	11107	5810	2060
123.79	13.744	-100	11107	5559	2601
123.79	17.18	-100	11107	5466	3022
123.79	21.475	-100	11107	5088	3673
123.79	26.843	-100	11107	4835	4283
123.79	33.554	-100	11107	4552	5040
123.79	41.943	-100	11107	3977	5955
123.79	52.429	-100	11107	3576	6656
123.79	65.536	-100	11107	3033	7537
123.79	81.92	-100	11107	2542	8237
123.79	102.4	-100	11107	2018	8921
123.79	128	-100	11107	1574	9458
123.79	160	-100	11107	1040	10029
123.79	200	-100	11107	658	10436
154.74	8E-5	-100	15108	8779	2
154.74	0.0001	-100	15108	8695	3
154.74	0.00013	-100	15108	8760	2
154.74	0.00016	-100	15108	8770	3
154.74	0.0002	-100	15108	8783	3
154.74	0.00025	-100	15108	8766	0
154.74	0.00031	-100	15108	8781	1
154.74	0.00038	-100	15108	8728	3
154.74	0.00048	-100	15108	8841	4
154.74	0.0006	-100	15108	8766	4
154.74	0.00075	-100	15108	8726	5
154.74	0.00094	-100	15108	8888	2
154.74	0.00117	-100	15108	8734	2
154.74	0.00146	-100	15108	8852	3
154.74	0.00183	-100	15108	8778	2
154.74	0.00228	-100	15108	8686	3
154.74	0.00285	-100	15108	8620	3
154.74	0.00357	-100	15108	8713	5
154.74	0.00446	-100	15108	8805	5
154.74	0.00558	-100	15108	8822	2
154.74	0.00697	-100	15108	8814	5
154.74	0.00871	-100	15108	8797	2
154.74	0.01089	-100	15108	8922	3
154.74	0.01361	-100	15108	8825	5
154.74	0.01701	-100	15108	8787	3
154.74	0.02127	-100	15108	8718	1
154.74	0.02658	-100	15108	8811	2
154.74	0.03323	-100	15108	8749	1
154.74	0.04154	-100	15108	8726	0
154.74	0.05192	-100	15108	8795	2
154.74	0.0649	-100	15108	8925	3
154.74	0.08113	-100	15108	8769	3
154.74	0.10141	-100	15108	8811	3
154.74	0.12677	-100	15108	8668	3
154.74	0.15846	-100	15108	8770	3
154.74	0.19807	-100	15108	8766	5
154.74	0.24759	-100	15108	8778	8
154.74	0.30949	-100	15108	8734	12
154.74	0.38686	-100	15108	8797	11
154.74	0.48357	-100	15108	8712	9
154.74	0.60446	-100	15108	8693	17
154.74	0.75558	-100	15108	8621	29
154.74	0.94447	-100	15108	8727	60
154.74	1.1806	-100	15108	8721	94
154.74	1.4757	-100	11107	6360	114
154.74	1.8447	-100	11107	6396	201
154.74	2.3058	-100	11107	6291	297
154.74	2.8823	-100	11107	6270	428
154.74	3.6029	-100	11107	6199	660
154.74	4.5036	-100	11107	6142	816
154.74	5.6295	-100	11107	6015	1010
154.74	7.0369	-100	11107	6051	1346
154.74	8.7961	-100	11107	5838	1647
154.74	10.995	-100	11107	5798	2054
154.74	13.744	-100	11107	5607	2452
154.74	17.18	-100	11107	5331	3084
154.74	21.475	-100	11107	5127	3637
154.74	26.843	-100	11107	4824	4365
154.74	33.554	-100	11107	4421	5090
154.74	41.943	-100	11107	4125	5800
154.74	52.429	-100	11107	3646	6600
154.74	65.536	-100	11107	3025	7517
154.74	81.92	-100	11107	2623	8137
154.74	102.4	-100	11107	1967	8942
154.74	128	-100	11107	1453	9588
154.74	160	-100	11107	979	10089
154.74	200	-100	11107	637	10459
193.43	8E-5	-100	15108	8831	0
193.43	0.0001	-100	15108	8797	4
193.43	0.00013	-100	15108	8876	7
193.43	0.00016	-100	15108	8700	6
193.43	0.0002	-100	15108	8771	7
193.43	0.00025	-100	15108	8917	3
193.43	0.00031	-100	15108	8820	5
193.43	0.00038	-100	15108	8695	9
193.43	0.00048	-100	15108	8876	6
193.43	0.0006	-100	15108	8845	5
193.43	0.00075	-100	15108	8869	4
193.43	0.00094	-100	15108	8805	4
193.43	0.00117	-100	15108	8814	8
193.43	0.00146	-100	15108	8773	11
193.43	0.00183	-100	15108	8815	3
193.43	0.00228	-100	15108	8737	7
193.43	0.00285	-100	15108	8728	3
193.43	0.00357	-100	15108	8761	9
193.43	0.00446	-100	15108	8682	6
193.43	0.00558	-100	15108	8830	6
193.43	0.00697	-100	15108	8821	4
193.43	0.00871	-100	15108	8823	7
193.43	0.01089	-100	15108	8760	6
193.43	0.01361	-100	15108	8760	8
193.43	0.01701	-100	15108	8845	5
193.43	0.02127	-100	15108	8706	8
193.43	0.02658	-100	15108	8689	5
193.43	0.03323	-100	15108	8786	4
193.43	0.04154	-100	15108	8746	3
193.43	0.05192	-100	15108	8735	3
193.43	0.0649	-100	15108	8691	4
193.43	0.08113	-100	15108	8772	13
193.43	0.10141	-100	15108	8884	3
193.43	0.12677	-100	15108	8760	7
193.43	0.15846	-100	15108	8678	17
193.43	0.19807	-100	15108	8832	6
193.43	0.24759	-100	15108	8801	15
193.43	0.30949	-100	15108	8748	19
193.43	0.38686	-100	15108	8655	12
193.43	0.48357	-100	15108	8776	22
193.43	0.60446	-100	15108	8755	32
193.43	0.75558	-100	15108	8694	43
193.43	0.94447	-100	15108	8722	93
193.43	1.1806	-100	15108	8614	156
193.43	1.4757	-100	11107	6388	161
193.43	1.8447	-100	11107	6333	239
193.43	2.3058	-100	11107	6282	343
193.43	2.8823	-100	11107	6243	494
193.43	3.6029	-100	11107	6168	690
193.43	4.5036	-100	11107	6155	838
193.43	5.6295	-100	11107	6043	1136
193.43	7.0369	-100	11107	6012	1376
193.43	8.7961	-100	11107	5857	1661
193.43	10.995	-100	11107	5711	2057
193.43	13.744	-100	11107	5587	2538
193.43	17.18	-100	11107	5282	3134
193.43	21.475	-100	11107	5091	3688
193.43	26.843	-100	11107	4858	4314
193.43	33.554	-100	11107	4542	4980
193.43	41.943	-100	11107	4148	5753
193.43	52.429	-100	11107	3585	6700
193.43	65.536	-100	11107	2972	7553
193.43	81.92	-100	11107	2585	8163
193.43	102.4	-100	11107	1907	9005
193.43	128	-100	11107	1524	9512
193.43	160	-100	11107	1006	10069
193.43	200	-100	11107	636	10468
241.79	8E-5	-100	15108	8758	10
241.79	0.0001	-100	15108	8848	11
241.79	0.00013	-100	15108	8796	9
241.79	0.00016	-100	15108	8726	8
241.79	0.0002	-100	15108	8746	7
241.79	0.00025	-100	15108	8893	13
241.79	0.00031	-100	15108	8780	11
241.79	0.00038	-100	15108	8851	15
241.79	0.00048	-100	15108	8772	9
241.79	0.0006	-100	15108	8705	12
241.79	0.00075	-100	15108	8848	9
241.79	0.00094	-100	15108	8844	7
241.79	0.00117	-100	15108	8677	12
241.79	0.00146	-100	15108	8809	10
241.79	0.00183	-100	15108	8794	12
241.79	0.00228	-100	15108	8783	14
241.79	0.00285	-100	15108	8751	12
241.79	0.00357	-100	15108	8750	8
241.79	0.00446	-100	15108	8855	7
241.79	0.00558	-100	15108	8815	8
241.79	0.00697	-100	15108	8812	12
241.79	0.00871	-100	15108	8845	8
241.79	0.01089	-100	15108	8762	18
241.79	0.01361	-100	15108	8854	11
241.79	0.01701	-100	15108	8838	10
241.79	0.02127	-100	15108	8839	10
241.79	0.02658	-100	15108	8868	10
241.79	0.03323	-100	15108	8827	16
241.79	0.04154	-100	15108	8732	12
241.79	0.05192	-100	15108	8750	13
241.79	0.0649	-100	15108	8892	9
241.79	0.08113	-100	15108	8839	13
241.79	0.10141	-100	15108	8778	16
241.79	0.12677	-100	15108	8688	19
241.79	0.15846	-100	15108	8742	22
241.79	0.19807	-100	15108	8898	24
241.79	0.24759	-100	15108	8705	17
241.79	0.30949	-100	15108	8685	30
241.79	0.38686	-100	15108	8744	28
241.79	0.48357	-100	15108	8742	37
241.79	0.60446	-100	15108	8727	51
241.79	0.75558	-100	15108	8674	88
241.79	0.94447	-100	15108	8713	110
241.79	1.1806	-100	15108	8806	173
241.79	1.4757	-100	11107	6289	208
241.79	1.8447	-100	11107	6466	264
241.79	2.3058	-100	11107	6352	383
241.79	2.8823	-100	11107	6304	531
241.79	3.6029	-100	11107	6178	665
241.79	4.5036	-100	11107	6212	853
241.79	5.6295	-100	11107	6184	1076
241.79	7.0369	-100	11107	6126	1311
241.79	8.7961	-100	11107	5885	1676
241.79	10.995	-100	11107	5830	2109
241.79	13.744	-100	11107	5556	2547
241.79	17.18	-100	11107	5315	3095
241.79	21.475	-100	11107	5082	3742
241.79	26.843	-100	11107	4737	4419
241.79	33.554	-100	11107	4552	5002
241.79	41.943	-100	11107	4012	5857
241.79	52.429	-100	11107	3640	6579
241.79	65.536	-100	11107	3022	7531
241.79	81.92	-100	11107	2562	8212
241.79	102.4	-100	11107	2071	8866
241.79	128	-100	11107	1438	9586
241.79	160	-100	11107	1030	10044
241.79	200	-100	11107	688	10413
302.23	8E-5	-100	15108	8868	23
302.23	0.0001	-100	15108	8736	17
302.23	0.00013	-100	15108	8790	13
302.23	0.00016	-100	15108	8753	10
302.23	0.0002	-100	15108	8752	15
302.23	0.00025	-100	15108	8639	14
302.23	0.00031	-100	15108	8789	18
302.23	0.00038	-100	15108	8848	15
302.23	0.00048	-100	15108	8766	11
302.23	0.0006	-100	15108	8783	15
302.23	0.00075	-100	15108	8791	19
302.23	0.00094	-100	15108	8729	16
302.23	0.00117	-100	15108	8791	7
302.23	0.00146	-100	15108	8759	19
302.23	0.00183	-100	15108	8690	14
302.23	0.00228	-100	15108	8726	15
302.23	0.00285	-100	15108	8793	15
302.23	0.00357	-100	15108	8850	18
302.23	0.00446	-100	15108	8798	16
302.23	0.00558	-100	15108	8590	18
302.23	0.00697	-100	15108	8839	16
302.23	0.00871	-100	15108	8741	16
302.23	0.01089	-100	15108	8778	22
302.23	0.01361	-100	15108	8807	16
302.23	0.01701	-100	15108	8837	22
302.23	0.02127	-100	15108	8748	14
302.23	0.02658	-100	15108	8775	22
302.23	0.03323	-100	15108	8835	17
302.23	0.04154	-100	15108	8691	15
302.23	0.05192	-100	15108	8842	29
302.23	0.0649	-100	15108	8877	14
302.23	0.08113	-100	15108	8699	21
302.23	0.10141	-100	15108	8812	18
302.23	0.12677	-100	15108	8760	25
302.23	0.15846	-100	15108	8852	37
302.23	0.19807	-100	15108	8680	40
302.23	0.24759	-100	15108	8951	32
302.23	0.30949	-100	15108	8755	41
302.23	0.38686	-100	15108	8748	43
302.23	0.48357	-100	15108	8714	67
302.23	0.60446	-100	15108	8790	93
302.23	0.75558	-100	15108	8812	102
302.23	0.94447	-100	15108	8656	149
302.23	1.1806	-100	15108	8666	217
302.23	1.4757	-100	11107	6349	221
302.23	1.8447	-100	11107	6378	330
302.23	2.3058	-100	11107	6396	401
302.23	2.8823	-100	11107	6248	538
302.23	3.6029	-100	11107	6264	694
302.23	4.5036	-100	11107	6167	872
302.23	5.6295	-100	11107	6072	1149
302.23	7.0369	-100	11107	5955	1431
302.23	8.7961	-100	11107	5855	1795
302.23	10.995	-100	11107	5771	2095
302.23	13.744	-100	11107	5645	2572
302.23	17.18	-100	11107	5376	3110
302.23	21.475	-100	11107	5198	3658
302.23	26.843	-100	11107	4784	4357
302.23	33.554	-100	11107	4457	5095
302.23	41.943	-100	11107	4014	5891
302.23	52.429	-100	11107	3616	6643
302.23	65.536	-100	11107	3114	7407
302.23	81.92	-100	11107	2588	8187
302.23	102.4	-100	11107	2005	8925
302.23	128	-100	11107	1508	9508
302.23	160	-100	11107	1007	10058
302.23	200	-100	11107	666	10424
377.79	8E-5	-100	15108	8821	24
377.79	0.0001	-100	15108	8740	26
377.79	0.00013	-100	15108	8726	17
377.79	0.00016	-100	15108	8853	31
377.79	0.0002	-100	15108	8688	14
377.79	0.00025	-100	15108	8818	20
377.79	0.00031	-100	15108	8860	22
377.79	0.00038	-100	15108	8767	19
377.79	0.00048	-100	15108	8782	24
377.79	0.0006	-100	15108	8788	17
377.79	0.00075	-100	15108	8818	21
377.79	0.00094	-100	15108	8645	18
377.79	0.00117	-100	15108	8862	23
377.79	0.00146	-100	15108	8763	30
377.79	0.00183	-100	15108	8787	19
377.79	0.00228	-100	15108	8845	19
377.79	0.00285	-100	15108	8731	23
377.79	0.00357	-100	15108	8831	29
377.79	0.00446	-100	15108	8836	28
377.79	0.00558	-100	15108	8649	22
377.79	0.00697	-100	15108	8838	28
377.79	0.00871	-100	15108	8750	18
377.79	0.01089	-100	15108	8739	32
377.79	0.01361	-100	15108	8814	23
377.79	0.01701	-100	15108	8762	29
377.79	0.02127	-100	15108	8815	22
377.79	0.02658	-100	15108	8751	29
377.79	0.03323	-100	15108	8660	31
377.79	0.04154	-100	15108	8764	29
377.79	0.05192	-100	15108	8795	33
377.79	0.0649	-100	15108	8874	27
377.79	0.08113	-100	15108	8845	27
377.79	0.10141	-100	15108	8859	22
377.79	0.12677	-100	15108	8794	28
377.79	0.15846	-100	15108	8825	27
377.79	0.19807	-100	15108	8741	47
377.79	0.24759	-100	15108	8833	56
377.79	0.30949	-100	15108	8750	55
377.79	0.38686	-100	15108	8774	56
377.79	0.48357	-100	15108	8725	62
377.79	0.60446	-100	15108	8677	94
377.79	0.75558	-100	15108	8685	138
377.79	0.94447	-100	15108	8679	176
377.79	1.1806	-100	15108	8696	257
377.79	1.4757	-100	11107	6377	225
377.79	1.8447	-100	11107	6387	314
377.79	2.3058	-100	11107	6323	422
377.79	2.8823	-100	11107	6242	584
377.79	3.6029	-100	11107	6226	715
377.79	4.5036	-100	11107	6229	954
377.79	5.6295	-100	11107	6195	1091
377.79	7.0369	-100	11107	6035	1377
377.79	8.7961	-100	11107	5879	1743
377.79	10.995	-100	11107	5780	2061
377.79	13.744	-100	11107	5637	2475
377.79	17.18	-100	11107	5458	3011
377.79	21.475	-100	11107	5152	3658
377.79	26.843	-100	11107	4792	4453
377.79	33.554	-100	11107	4409	5097
377.79	41.943	-100	11107	4080	5869
377.79	52.429	-100	11107	3625	6643
377.79	65.536	-100	11107	3061	7527
377.79	81.92	-100	11107	2498	8283
377.79	102.4	-100	11107	1967	8951
377.79	128	-100	11107	1488	9520
377.79	160	-100	11107	991	10084
377.79	200	-100	11107	649	10453
472.24	8E-5	-100	15108	8753	33
472.24	0.0001	-100	15108	8846	22
472.24	0.00013	-100	15108	8750	36
472.24	0.00016	-100	15108	8818	32
472.24	0.0002	-100	15108	8859	35
472.24	0.00025	-100	15108	8745	34
472.24	0.00031	-100	15108	8762	32
472.24	0.00038	-100	15108	8704	33
472.24	0.00048	-100	15108	8705	28
472.24	0.0006	-100	15108	8737	31
472.24	0.00075	-100	15108	8689	31
472.24	0.00094	-100	15108	8874	18
472.24	0.00117	-100	15108	8801	37
472.24	0.00146	-100	15108	8886	38
472.24	0.00183	-100	15108	8733	28
472.24	0.00228	-100	15108	8885	29
472.24	0.00285	-100	15108	8779	37
472.24	0.00357	-100	15108	8810	32
472.24	0.00446	-100	15108	8699	38
472.24	0.00558	-100	15108	8630	30
472.24	0.00697	-100	15108	8779	28
472.24	0.00871	-100	15108	8820	27
472.24	0.01089	-100	15108	8896	41
472.24	0.01361	-100	15108	8711	25
472.24	0.01701	-100	15108	8797	32
472.24	0.02127	-100	15108	8749	31
472.24	0.02658	-100	15108	8852	28
472.24	0.03323	-100	15108	8808	34
472.24	0.04154	-100	15108	8677	35
472.24	0.05192	-100	15108	8926	45
472.24	0.0649	-100	15108	8871	38
472.24	0.08113	-100	15108	8738	33
472.24	0.10141	-100	15108	8731	41
472.24	0.12677	-100	15108	8696	39
472.24	0.15846	-100	15108	8799	41
472.24	0.19807	-100	15108	8740	48
472.24	0.24759	-100	15108	8799	51
472.24	0.30949	-100	15108	8759	65
472.24	0.38686	-100	15108	8694	72
472.24	0.48357	-100	15108	8826	100
472.24	0.60446	-100	15108	8747	120
472.24	0.75558	-100	15108	8740	131
472.24	0.94447	-100	15108	8747	209
472.24	1.1806	-100	15108	8745	251
472.24	1.4757	-100	11107	6372	247
472.24	1.8447	-100	11107	6359	343
472.24	2.3058	-100	11107	6437	476
472.24	2.8823	-100	11107	6279	564
472.24	3.6029	-100	11107	6219	737
472.24	4.5036	-100	11107	6175	863
472.24	5.6295	-100	11107	6111	1140
472.24	7.0369	-100	11107	5946	1413
472.24	8.7961	-100	11107	5925	1663
472.24	10.995	-100	11107	5744	2130
472.24	13.744	-100	11107	5592	2577
472.24	17.18	-100	11107	5397	3062
472.24	21.475	-100	11107	5138	3648
472.24	26.843	-100	11107	4827	4346
472.24	33.554	-100	11107	4466	5107
472.24	41.943	-100	11107	4082	5830
472.24	52.429	-100	11107	3594	6625
472.24	65.536	-100	11107	3153	7387
472.24	81.92	-100	11107	2591	8166
472.24	102.4	-100	11107	2015	8926
472.24	128	-100	11107	1471	9540
472.24	160	-100	11107	1073	9987
472.24	200	-100	11107	642	10457
590.3	8E-5	-100	15108	8792	31
590.3	0.0001	-100	15108	8753	51
590.3	0.00013	-100	15108	8791	38
590.3	0.00016	-100	15108	8829	39
590.3	0.0002	-100	15108	8936	33
590.3	0.00025	-100	15108	8792	29
590.3	0.00031	-100	15108	8867	34
590.3	0.00038	-100	15108	8795	31
590.3	0.00048	-100	15108	8825	32
590.3	0.0006	-100	15108	8755	39
590.3	0.00075	-100	15108	8890	34
590.3	0.00094	-100	15108	8738	37
590.3	0.00117	-100	15108	8778	36
590.3	0.00146	-100	15108	8825	28
590.3	0.00183	-100	15108	8763	46
590.3	0.00228	-100	15108	8808	33
590.3	0.00285	-100	15108	8717	45
590.3	0.00357	-100	15108	8885	36
590.3	0.00446	-100	15108	8806	34
590.3	0.00558	-100	15108	8815	33
590.3	0.00697	-100	15108	8747	35
590.3	0.00871	-100	15108	8759	41
590.3	0.01089	-100	15108	8707	29
590.3	0.01361	-100	15108	8828	38
590.3	0.01701	-100	15108	8799	40
590.3	0.02127	-100	15108	8846	41
590.3	0.02658	-100	15108	8779	45
590.3	0.03323	-100	15108	8885	27
590.3	0.04154	-100	15108	8887	32
590.3	0.05192	-100	15108	8726	39
590.3	0.0649	-100	15108	8792	50
590.3	0.08113	-100	15108	8857	37
590.3	0.10141	-100	15108	8723	46
590.3	0.12677	-100	15108	8693	50
590.3	0.15846	-100	15108	8831	57
590.3	0.19807	-100	15108	8817	62
590.3	0.24759	-100	15108	8749	73
590.3	0.30949	-100	15108	8814	76
590.3	0.38686	-100	15108	8754	97
590.3	0.48357	-100	15108	8775	106
590.3	0.60446	-100	15108	8669	156
590.3	0.75558	-100	15108	8654	164
590.3	0.94447	-100	15108	8791	214
590.3	1.1806	-100	15108	8778	254
590.3	1.4757	-100	11107	6417	261
590.3	1.8447	-100	11107	6358	351
590.3	2.3058	-100	11107	6442	419
590.3	2.8823	-100	11107	6248	618
590.3	3.6029	-100	11107	6194	726
590.3	4.5036	-100	11107	6200	981
590.3	5.6295	-100	11107	6139	1082
590.3	7.0369	-100	11107	5992	1400
590.3	8.7961	-100	11107	5789	1790
590.3	10.995	-100	11107	5761	2129
590.3	13.744	-100	11107	5553	2507
590.3	17.18	-100	11107	5433	3096
590.3	21.475	-100	11107	5198	3616
590.3	26.843	-100	11107	4931	4252
590.3	33.554	-100	11107	4434	5178
590.3	41.943	-100	11107	4033	5960
590.3	52.429	-100	11107	3667	6606
590.3	65.536	-100	11107	2988	7548
590.3	81.92	-100	11107	2507	8268
590.3	102.4	-100	11107	2054	8853
590.3	128	-100	11107	1420	9589
590.3	160	-100	11107	1020	10056
590.3	200	-100	11107	642	10455
737.87	8E-5	-100	15108	8860	29
737.87	0.0001	-100	15108	8774	38
737.87	0.00013	-100	15108	8841	52
737.87	0.00016	-100	15108	8710	42
737.87	0.0002	-100	15108	8814	38
737.87	0.00025	-100	15108	8652	51
737.87	0.00031	-100	15108	8826	50
737.87	0.00038	-100	15108	8756	43
737.87	0.00048	-100	15108	8739	43
737.87	0.0006	-100	15108	8719	49
737.87	0.00075	-100	15108	8720	51
737.87	0.00094	-100	15108	8853	39
737.87	0.00117	-100	15108	8674	53
737.87	0.00146	-100	15108	8773	42
737.87	0.00183	-100	15108	8818	50
737.87	0.00228	-100	15108	8708	39
737.87	0.00285	-100	15108	8817	22
737.87	0.00357	-100	15108	8855	34
737.87	0.00446	-100	15108	8799	54
737.87	0.00558	-100	15108	8720	34
737.87	0.00697	-100	15108	8827	31
737.87	0.00871	-100	15108	8880	35
737.87	0.01089	-100	15108	8742	43
737.87	0.01361	-100	15108	8773	44
737.87	0.01701	-100	15108	8735	41
737.87	0.02127	-100	15108	8802	44
737.87	0.02658	-100	15108	8737	40
737.87	0.03323	-100	15108	8783	43
737.87	0.04154	-100	15108	8836	40
737.87	0.05192	-100	15108	8721	57
737.87	0.0649	-100	15108	8850	50
737.87	0.08113	-100	15108	8662	50
737.87	0.10141	-100	15108	8754	54
737.87	0.12677	-100	15108	8792	54
737.87	0.15846	-100	15108	8839	62
737.87	0.19807	-100	15108	8867	55
737.87	0.24759	-100	15108	8736	77
737.87	0.30949	-100	15108	8792	82
737.87	0.38686	-100	15108	8770	102
737.87	0.48357	-100	15108	8731	106
737.87	0.60446	-100	15108	8676	148
737.87	0.75558	-100	15108	8748	169
737.87	0.94447	-100	15108	8716	237
737.87	1.1806	-100	15108	8791	290
737.87	1.4757	-100	11107	6370	300
737.87	1.8447	-100	11107	6310	353
737.87	2.3058	-100	11107	6199	519
737.87	2.8823	-100	11107	6241	577
737.87	3.6029	-100	11107	6311	703
737.87	4.5036	-100	11107	6158	943
737.87	5.6295	-100	11107	6073	1150
737.87	7.0369	-100	11107	6077	1385
737.87	8.7961	-100	11107	5900	1718
737.87	10.995	-100	11107	5804	2038
737.87	13.744	-100	11107	5507	2575
737.87	17.18	-100	11107	5331	3110
[truncated: 1,485 more rows]
