# Supplementary material for: Establishment and equilibrium levels of deleterious mutations in large populations
Source: Sci Rep. 2019 Jul 17;9:10384. doi: 10.1038/s41598-019-46803-7 (PMC6637196; doi:10.1038/s41598-019-46803-7)
Supplement: Supplementary file 3 — S3 [file 41598_2019_46803_MOESM3_ESM.zip › Summary.txt]

1	MC20180105-085239AM.txt	1.52	2018/01/05	08:52:39 AM	60	1000	5000	1/100000/20000	0.00008/200.00000/40.00000	-100.00000/-100.00000/1.00000	1000*1000	2018/01/08	06:54:29 AM	252108s
2	MC20180105-085234AM.txt	1.52	2018/01/05	08:52:34 AM	60	1000	5000	1/100000/20000	0.00008/200.00000/40.00000	-100.00000/-100.00000/1.00000	1000*1000	2018/01/08	07:55:51 AM	255796s
3	MC20180105-085231AM.txt	1.52	2018/01/05	08:52:31 AM	60	1000	5000	1/100000/20000	0.00008/200.00000/40.00000	-100.00000/-100.00000/1.00000	1000*1000	2018/01/08	09:51:26 AM	262733s
4	MC20180105-085228AM.txt	1.52	2018/01/05	08:52:28 AM	60	1000	5000	1/100000/20000	0.00008/200.00000/40.00000	-100.00000/-100.00000/1.00000	1000*1000	2018/01/08	09:52:42 AM	262812s
5	MC20180105-085224AM.txt	1.52	2018/01/05	08:52:24 AM	60	1000	5000	1/100000/20000	0.00008/200.00000/40.00000	-100.00000/-100.00000/1.00000	1000*1000	2018/01/08	09:13:27 AM	260461s
6	MC20180105-085219AM.txt	1.52	2018/01/05	08:52:19 AM	60	1000	5000	1/100000/20000	0.00008/200.00000/40.00000	-100.00000/-100.00000/1.00000	1000*1000	2018/01/08	07:55:45 AM	255804s
7	MC20180105-083424AM.txt	1.52	2018/01/05	08:34:24 AM	60	1000	5000	1/100000/20000	0.00008/200.00000/40.00000	-100.00000/-100.00000/1.00000	1000*1000	2018/01/08	07:04:32 AM	253809s
8	MC20180105-083408AM.txt	1.52	2018/01/05	08:34:08 AM	60	1000	5000	1/100000/20000	0.00008/200.00000/40.00000	-100.00000/-100.00000/1.00000	1000*1000	2018/01/08	08:54:12 AM	260405s
9	MC20180104-021033PM.txt	1.52	2018/01/04	02:10:33 PM	80	1000	5000	1/100000/20000	0.00008/200.00000/40.00000	-100.00000/-100.00000/1.00000	1000*1000	2018/01/05	08:25:00 AM	65700s
10	MC20180104-021030PM.txt	1.52	2018/01/04	02:10:30 PM	80	1000	5000	1/100000/20000	0.00008/200.00000/40.00000	-100.00000/-100.00000/1.00000	1000*1000	2018/01/05	08:25:00 AM	65700s
11	MC20180104-021027PM.txt	1.52	2018/01/04	02:10:27 PM	80	1000	5000	1/100000/20000	0.00008/200.00000/40.00000	-100.00000/-100.00000/1.00000	1000*1000	2018/01/05	08:25:00 AM	65700s
12	MC20180104-021023PM.txt	1.52	2018/01/04	02:10:23 PM	80	1000	5000	1/100000/20000	0.00008/200.00000/40.00000	-100.00000/-100.00000/1.00000	1000*1000	2018/01/05	08:25:00 AM	65700s
13	MC20180104-021020PM.txt	1.52	2018/01/04	02:10:20 PM	80	1000	5000	1/100000/20000	0.00008/200.00000/40.00000	-100.00000/-100.00000/1.00000	1000*1000	2018/01/05	08:25:00 AM	65700s
14	MC20180104-021017PM.txt	1.52	2018/01/04	02:10:17 PM	80	1000	5000	1/100000/20000	0.00008/200.00000/40.00000	-100.00000/-100.00000/1.00000	1000*1000	2018/01/05	08:25:00 AM	65700s
15	MC20180103-102041.txt	1.52	2018/01/03	10:20:41	120	1000	5000	1/100000/20000	0.00008/200.00000/40.00000	-100.00000/-100.00000/1.00000	1000*1000	2018/01/08	06:50:58	419414s
16	MC20180103-102039.txt	1.52	2018/01/03	10:20:39	120	1000	5000	1/100000/20000	0.00008/200.00000/40.00000	-100.00000/-100.00000/1.00000	1000*1000	2018/01/08	09:11:59	427877s
17	MC20180103-102036.txt	1.52	2018/01/03	10:20:36	120	1000	5000	1/100000/20000	0.00008/200.00000/40.00000	-100.00000/-100.00000/1.00000	1000*1000	2018/01/08	07:32:18	421899s
18	MC20180103-102033.txt	1.52	2018/01/03	10:20:33	120	1000	5000	1/100000/20000	0.00008/200.00000/40.00000	-100.00000/-100.00000/1.00000	1000*1000	2018/01/08	11:36:52	436575s
19	MC20180103-101403.txt	1.52	2018/01/03	10:14:03	120	1000	5000	1/100000/20000	0.00008/200.00000/40.00000	-100.00000/-100.00000/1.00000	1000*1000	2018/01/10	01:49:08	574502s
20	MC20180103-101400.txt	1.52	2018/01/03	10:14:00	120	1000	5000	1/100000/20000	0.00008/200.00000/40.00000	-100.00000/-100.00000/1.00000	1000*1000	2018/01/08	08:04:15	424212s
21	MC20180103-101359.txt	1.52	2018/01/03	10:13:59	120	1000	5000	1/100000/20000	0.00008/200.00000/40.00000	-100.00000/-100.00000/1.00000	1000*1000	2018/01/08	07:38:12	422651s
22	MC20180103-101357.txt	1.52	2018/01/03	10:13:57	120	1000	5000	1/100000/20000	0.00008/200.00000/40.00000	-100.00000/-100.00000/1.00000	1000*1000	2018/01/08	07:49:45	423347s
23	MC20180103-085635AM.txt	1.52	2018/01/03	08:56:35 AM	115	1000	5000	1/100000/20000	0.00008/200.00000/40.00000	-100.00000/-100.00000/1.00000	1000*1000	2018/01/08	03:37:48 AM	412870s
24	MC20180103-085632AM.txt	1.52	2018/01/03	08:56:32 AM	115	1000	5000	1/100000/20000	0.00008/200.00000/40.00000	-100.00000/-100.00000/1.00000	1000*1000	2018/01/08	02:42:25 AM	409550s
25	MC20180103-085239AM.txt	1.52	2018/01/03	08:52:39 AM	100	1000	5000	1/100000/20000	0.00008/200.00000/40.00000	-100.00000/-100.00000/1.00000	1000*1000	2018/01/05	08:25:00 AM	171150s
26	MC20180103-085235AM.txt	1.52	2018/01/03	08:52:35 AM	100	1000	5000	1/100000/20000	0.00008/200.00000/40.00000	-100.00000/-100.00000/1.00000	1000*1000	2018/01/05	08:25:00 AM	171150s
27	MC20180103-085044AM.txt	1.52	2018/01/03	08:50:44 AM	85	1000	5000	1/100000/20000	0.00008/200.00000/40.00000	-100.00000/-100.00000/1.00000	1000*1000	2018/01/08	09:59:16 AM	436110s
28	MC20180103-085041AM.txt	1.52	2018/01/03	08:50:41 AM	85	1000	5000	1/100000/20000	0.00008/200.00000/40.00000	-100.00000/-100.00000/1.00000	1000*1000	2018/01/08	10:24:15 AM	437612s
29	MC20180103-085037AM.txt	1.52	2018/01/03	08:50:37 AM	85	1000	5000	1/100000/20000	0.00008/200.00000/40.00000	-100.00000/-100.00000/1.00000	1000*1000	2018/01/08	08:41:31 AM	431451s
30	MC20180103-085034AM.txt	1.52	2018/01/03	08:50:34 AM	85	1000	5000	1/100000/20000	0.00008/200.00000/40.00000	-100.00000/-100.00000/1.00000	1000*1000	2018/01/08	09:57:44 AM	436028s
31	MC20180103-085029AM.txt	1.52	2018/01/03	08:50:29 AM	85	1000	5000	1/100000/20000	0.00008/200.00000/40.00000	-100.00000/-100.00000/1.00000	1000*1000	2018/01/08	06:59:54 AM	425363s
32	MC20180103-085025AM.txt	1.52	2018/01/03	08:50:25 AM	85	1000	5000	1/100000/20000	0.00008/200.00000/40.00000	-100.00000/-100.00000/1.00000	1000*1000	2018/01/08	04:53:07 AM	417760s
33	MC20180103-015501PM.txt	1.52	2018/01/03	01:55:01 PM	300	1000	5000	100/100000/20000	0.00008/1.18059/0.23612	-100.00000/-100.00000/1.00000	1000*1000	2018/01/05	08:25:00 AM	153600s
34	MC20180103-015459PM.txt	1.52	2018/01/03	01:54:59 PM	300	1000	5000	100/100000/20000	0.00008/1.18059/0.23612	-100.00000/-100.00000/1.00000	1000*1000	2018/01/05	08:25:00 AM	153600s
35	MC20180103-015456PM.txt	1.52	2018/01/03	01:54:56 PM	300	1000	5000	100/100000/20000	0.00008/1.18059/0.23612	-100.00000/-100.00000/1.00000	1000*1000	2018/01/05	08:25:00 AM	153600s
36	MC20180103-015454PM.txt	1.52	2018/01/03	01:54:54 PM	300	1000	5000	100/100000/20000	0.00008/1.18059/0.23612	-100.00000/-100.00000/1.00000	1000*1000	2018/01/05	08:25:00 AM	153600s
37	MC20171220-083801AM.txt	1.52	2017/12/20	08:38:01 AM	900	1000	5000	100/100000/20000	0.00008/1.18059/0.23612	-100.00000/-100.00000/1.00000	1000*1000	2018/01/02	07:53:01 PM	1163698s
38	MC20171220-083758AM.txt	1.52	2017/12/20	08:37:58 AM	900	1000	5000	100/100000/20000	0.00008/1.18059/0.23612	-100.00000/-100.00000/1.00000	1000*1000	2018/01/02	06:31:16 PM	1158795s
39	MC20171220-083755AM.txt	1.52	2017/12/20	08:37:55 AM	900	1000	5000	100/100000/20000	0.00008/1.18059/0.23612	-100.00000/-100.00000/1.00000	1000*1000	2018/01/02	02:36:21 PM	1144704s
40	MC20171220-083753AM.txt	1.52	2017/12/20	08:37:53 AM	900	1000	5000	100/100000/20000	0.00008/1.18059/0.23612	-100.00000/-100.00000/1.00000	1000*1000	2018/01/02	03:51:46 PM	1149230s
41	MC20171220-083113AM.txt	1.52	2017/12/20	08:31:13 AM	325	1000	5000	1/100000/20000	0.00008/200.00000/40.00000	-100.00000/-100.00000/1.00000	1000*1000	2018/01/02	11:00:16 PM	1175336s
42	MC20171220-083109AM.txt	1.52	2017/12/20	08:31:09 AM	325	1000	5000	1/100000/20000	0.00008/200.00000/40.00000	-100.00000/-100.00000/1.00000	1000*1000	2018/01/02	11:16:53 PM	1176337s
43	MC20171220-082405AM.txt	1.52	2017/12/20	08:24:05 AM	280	1000	5000	1/100000/20000	0.00008/200.00000/40.00000	-100.00000/-100.00000/1.00000	1000*1000	2018/01/03	12:52:29 AM	1182510s
44	MC20171220-082403AM.txt	1.52	2017/12/20	08:24:03 AM	280	1000	5000	1/100000/20000	0.00008/200.00000/40.00000	-100.00000/-100.00000/1.00000	1000*1000	2018/01/03	03:12:49 AM	1190933s
45	MC20171220-081311AM.txt	1.52	2017/12/20	08:13:11 AM	230	1000	5000	1/100000/20000	0.00008/200.00000/40.00000	-100.00000/-100.00000/1.00000	1000*1000	2018/01/02	07:53:01 PM	1165184s
46	MC20171220-081305AM.txt	1.52	2017/12/20	08:13:05 AM	230	1000	5000	1/100000/20000	0.00008/200.00000/40.00000	-100.00000/-100.00000/1.00000	1000*1000	2018/01/02	11:15:20 AM	1134129s
47	MC20171220-081302AM.txt	1.52	2017/12/20	08:13:02 AM	230	1000	5000	1/100000/20000	0.00008/200.00000/40.00000	-100.00000/-100.00000/1.00000	1000*1000	2018/01/02	11:10:17 AM	1133830s
48	MC20171220-081253AM.txt	1.52	2017/12/20	08:12:53 AM	230	1000	5000	1/100000/20000	0.00008/200.00000/40.00000	-100.00000/-100.00000/1.00000	1000*1000	2018/01/02	07:59:34 PM	1165594s
49	MC20171220-081248AM.txt	1.52	2017/12/20	08:12:48 AM	230	1000	5000	1/100000/20000	0.00008/200.00000/40.00000	-100.00000/-100.00000/1.00000	1000*1000	2018/01/02	11:06:26 PM	1176812s
50	MC20171220-081244AM.txt	1.52	2017/12/20	08:12:44 AM	230	1000	5000	1/100000/20000	0.00008/200.00000/40.00000	-100.00000/-100.00000/1.00000	1000*1000	2018/01/03	12:30:36 AM	1181866s
51	MC20171220-080229.txt	1.52	2017/12/20	08:02:29	330	1000	5000	1/100000/20000	0.00008/200.00000/40.00000	-100.00000/-100.00000/1.00000	1000*1000	2018/01/02	19:53:29	1165851s
52	MC20171220-080228.txt	1.52	2017/12/20	08:02:28	330	1000	5000	1/100000/20000	0.00008/200.00000/40.00000	-100.00000/-100.00000/1.00000	1000*1000	2018/01/02	18:39:08	1161393s
53	MC20171220-080225.txt	1.52	2017/12/20	08:02:25	330	1000	5000	1/100000/20000	0.00008/200.00000/40.00000	-100.00000/-100.00000/1.00000	1000*1000	2018/01/02	23:16:30	1178037s
54	MC20171220-080224.txt	1.52	2017/12/20	08:02:24	330	1000	5000	1/100000/20000	0.00008/200.00000/40.00000	-100.00000/-100.00000/1.00000	1000*1000	2018/01/02	22:35:07	1175555s
55	MC20171220-075802.txt	1.52	2017/12/20	07:58:02	340	1000	5000	1/100000/20000	0.00008/200.00000/40.00000	-100.00000/-100.00000/1.00000	1000*1000	2018/01/02	18:48:22	1162215s
56	MC20171220-075800.txt	1.52	2017/12/20	07:58:00	340	1000	5000	1/100000/20000	0.00008/200.00000/40.00000	-100.00000/-100.00000/1.00000	1000*1000	2018/01/02	23:19:19	1178474s
57	MC20171220-075758.txt	1.52	2017/12/20	07:57:58	340	1000	5000	1/100000/20000	0.00008/200.00000/40.00000	-100.00000/-100.00000/1.00000	1000*1000	2018/01/03	03:20:52	1192969s
58	MC20171220-075756.txt	1.52	2017/12/20	07:57:56	340	1000	5000	1/100000/20000	0.00008/200.00000/40.00000	-100.00000/-100.00000/1.00000	1000*1000	2018/01/02	23:15:26	1178245s
59	MC20171219-070409AM.txt	1.52	2017/12/19	07:04:09 AM	60	1000	5000	100/100000/20000	0.00008/1.18059/0.23612	-100.00000/-100.00000/1.00000	1000*1000	2017/12/20	06:04:03 AM	82793s
60	MC20171219-070406AM.txt	1.52	2017/12/19	07:04:06 AM	60	1000	5000	100/100000/20000	0.00008/1.18059/0.23612	-100.00000/-100.00000/1.00000	1000*1000	2017/12/20	05:16:18 AM	79930s
61	MC20171219-070404AM.txt	1.52	2017/12/19	07:04:04 AM	60	1000	5000	100/100000/20000	0.00008/1.18059/0.23612	-100.00000/-100.00000/1.00000	1000*1000	2017/12/20	04:49:39 AM	78334s
62	MC20171219-070402AM.txt	1.52	2017/12/19	07:04:02 AM	60	1000	5000	100/100000/20000	0.00008/1.18059/0.23612	-100.00000/-100.00000/1.00000	1000*1000	2017/12/20	06:14:27 AM	83424s
63	MC20171218-124232PM.txt	1.52	2017/12/18	12:42:32 PM	1	1000	5000	100/100000/20000	0.00008/1.18059/0.23612	-100.00000/-100.00000/1.00000	1000*1000	2017/12/18	01:05:26 PM	1374s
64	MC20171218-072513AM.txt	1.51	2017/12/18	07:25:13 AM	48	1000	5000	1/100000/20000	0.00008/200.00000/40.00000	-100.00000/-100.00000/1.00000	1000*1000	2017/12/20	08:22:38 AM	176244s
65	MC20171218-072511AM.txt	1.51	2017/12/18	07:25:11 AM	48	1000	5000	1/100000/20000	0.00008/200.00000/40.00000	-100.00000/-100.00000/1.00000	1000*1000	2017/12/20	08:12:35 AM	175642s
66	MC20171218-072443AM.txt	1.51	2017/12/18	07:24:43 AM	40	1000	5000	1/100000/20000	0.00008/200.00000/40.00000	-100.00000/-100.00000/1.00000	1000*1000	2017/12/20	07:13:25 AM	172123s
67	MC20171218-072439AM.txt	1.51	2017/12/18	07:24:39 AM	40	1000	5000	1/100000/20000	0.00008/200.00000/40.00000	-100.00000/-100.00000/1.00000	1000*1000	2017/12/20	06:06:14 AM	168095s
68	MC20171218-072317.txt	1.51	2017/12/18	07:23:17	48	1000	5000	1/100000/20000	0.00008/200.00000/40.00000	-100.00000/-100.00000/1.00000	1000*1000	2017/12/20	07:24:08	172850s
69	MC20171218-072314.txt	1.51	2017/12/18	07:23:14	48	1000	5000	1/100000/20000	0.00008/200.00000/40.00000	-100.00000/-100.00000/1.00000	1000*1000	2017/12/20	07:46:06	174171s
70	MC20171218-072312.txt	1.51	2017/12/18	07:23:12	48	1000	5000	1/100000/20000	0.00008/200.00000/40.00000	-100.00000/-100.00000/1.00000	1000*1000	2017/12/20	07:25:19	172925s
71	MC20171218-072311.txt	1.51	2017/12/18	07:23:11	48	1000	5000	1/100000/20000	0.00008/200.00000/40.00000	-100.00000/-100.00000/1.00000	1000*1000	2017/12/20	06:20:17	169025s
72	MC20171218-072156AM.txt	1.51	2017/12/18	07:21:56 AM	30	1000	5000	1/100000/20000	0.00008/200.00000/40.00000	-100.00000/-100.00000/1.00000	1000*1000	2017/12/20	02:19:51 AM	154673s
73	MC20171218-072152AM.txt	1.51	2017/12/18	07:21:52 AM	30	1000	5000	1/100000/20000	0.00008/200.00000/40.00000	-100.00000/-100.00000/1.00000	1000*1000	2017/12/20	01:10:35 AM	150522s
74	MC20171218-072148AM.txt	1.51	2017/12/18	07:21:48 AM	30	1000	5000	1/100000/20000	0.00008/200.00000/40.00000	-100.00000/-100.00000/1.00000	1000*1000	2017/12/20	12:54:42 AM	149573s
75	MC20171218-072145AM.txt	1.51	2017/12/18	07:21:45 AM	30	1000	5000	1/100000/20000	0.00008/200.00000/40.00000	-100.00000/-100.00000/1.00000	1000*1000	2017/12/20	01:35:36 AM	152030s
76	MC20171218-072142AM.txt	1.51	2017/12/18	07:21:42 AM	30	1000	5000	1/100000/20000	0.00008/200.00000/40.00000	-100.00000/-100.00000/1.00000	1000*1000	2017/12/20	02:21:41 AM	154798s
77	MC20171218-072139AM.txt	1.51	2017/12/18	07:21:39 AM	30	1000	5000	1/100000/20000	0.00008/200.00000/40.00000	-100.00000/-100.00000/1.00000	1000*1000	2017/12/20	01:21:48 AM	151208s
78	MC20171218-071803.txt	1.51	2017/12/18	07:18:03	48	1000	5000	1/100000/20000	0.00008/200.00000/40.00000	-100.00000/-100.00000/1.00000	1000*1000	2017/12/20	05:04:55	164811s
79	MC20171218-071800.txt	1.51	2017/12/18	07:18:00	48	1000	5000	1/100000/20000	0.00008/200.00000/40.00000	-100.00000/-100.00000/1.00000	1000*1000	2017/12/20	05:41:16	166995s
80	MC20171218-071756.txt	1.51	2017/12/18	07:17:56	48	1000	5000	1/100000/20000	0.00008/200.00000/40.00000	-100.00000/-100.00000/1.00000	1000*1000	2017/12/20	05:56:21	167904s
81	MC20171218-071754.txt	1.51	2017/12/18	07:17:54	48	1000	5000	1/100000/20000	0.00008/200.00000/40.00000	-100.00000/-100.00000/1.00000	1000*1000	2017/12/20	06:48:04	171009s
82	MC20171218-011930PM.txt	1.52	2017/12/18	01:19:30 PM	40	1000	5000	100/100000/20000	0.00008/1.18059/0.23612	-100.00000/-100.00000/1.00000	1000*1000	2017/12/19	04:09:05 AM	53375s
83	MC20171218-011927PM.txt	1.52	2017/12/18	01:19:27 PM	40	1000	5000	100/100000/20000	0.00008/1.18059/0.23612	-100.00000/-100.00000/1.00000	1000*1000	2017/12/19	03:59:05 AM	52777s
84	MC20171218-011925PM.txt	1.52	2017/12/18	01:19:25 PM	40	1000	5000	100/100000/20000	0.00008/1.18059/0.23612	-100.00000/-100.00000/1.00000	1000*1000	2017/12/19	03:57:40 AM	52694s
85	MC20171218-011922PM.txt	1.52	2017/12/18	01:19:22 PM	40	1000	5000	100/100000/20000	0.00008/1.18059/0.23612	-100.00000/-100.00000/1.00000	1000*1000	2017/12/19	03:43:39 AM	51856s
86	MC20171215-080702AM.txt	1.51	2017/12/15	08:07:02 AM	65	1000	5000	1/100000/20000	0.00008/200.00000/40.00000	-100.00000/-100.00000/1.00000	1000*1000	2017/12/18	12:22:49 AM	231345s
87	MC20171215-080034AM.txt	1.51	2017/12/15	08:00:34 AM	65	1000	5000	1/100000/20000	0.00008/200.00000/40.00000	-100.00000/-100.00000/1.00000	1000*1000	2017/12/18	12:31:49 AM	232273s
88	MC20171215-074434AM.txt	1.51	2017/12/15	07:44:34 AM	60	1000	5000	1/100000/20000	0.00008/200.00000/40.00000	-100.00000/-100.00000/1.00000	1000*1000	2017/12/18	06:11:31 AM	253612s
89	MC20171215-074433AM.txt	1.51	2017/12/15	07:44:33 AM	60	1000	5000	1/100000/20000	0.00008/200.00000/40.00000	-100.00000/-100.00000/1.00000	1000*1000	2017/12/18	06:18:42 AM	254044s
90	MC20171215-074232AM.txt	1.51	2017/12/15	07:42:32 AM	60	1000	5000	1/100000/20000	0.00008/200.00000/40.00000	-100.00000/-100.00000/1.00000	1000*1000	2017/12/18	01:14:50 AM	235937s
91	MC20171215-074216AM.txt	1.51	2017/12/15	07:42:16 AM	60	1000	5000	1/100000/20000	0.00008/200.00000/40.00000	-100.00000/-100.00000/1.00000	1000*1000	2017/12/18	01:16:36 PM	279259s
92	MC20171215-064659AM.txt	1.51	2017/12/15	06:46:59 AM	50	1000	5000	1/100000/20000	0.00008/200.00000/40.00000	-100.00000/-100.00000/1.00000	1000*1000	2017/12/18	02:48:45 AM	244904s
93	MC20171215-064656AM.txt	1.51	2017/12/15	06:46:56 AM	50	1000	5000	1/100000/20000	0.00008/200.00000/40.00000	-100.00000/-100.00000/1.00000	1000*1000	2017/12/18	02:01:14 AM	242057s
94	MC20171215-064653AM.txt	1.51	2017/12/15	06:46:53 AM	50	1000	5000	1/100000/20000	0.00008/200.00000/40.00000	-100.00000/-100.00000/1.00000	1000*1000	2017/12/18	05:59:18 AM	256343s
95	MC20171215-064649AM.txt	1.51	2017/12/15	06:46:49 AM	50	1000	5000	1/100000/20000	0.00008/200.00000/40.00000	-100.00000/-100.00000/1.00000	1000*1000	2017/12/18	05:19:32 AM	253961s
96	MC20171215-064646AM.txt	1.51	2017/12/15	06:46:46 AM	50	1000	5000	1/100000/20000	0.00008/200.00000/40.00000	-100.00000/-100.00000/1.00000	1000*1000	2017/12/18	04:56:16 AM	252568s
97	MC20171215-064643AM.txt	1.51	2017/12/15	06:46:43 AM	50	1000	5000	1/100000/20000	0.00008/200.00000/40.00000	-100.00000/-100.00000/1.00000	1000*1000	2017/12/18	06:34:24 AM	258460s
98	MC20171215-064147.txt	1.51	2017/12/15	06:41:47	72	1000	5000	1/100000/20000	0.00008/200.00000/40.00000	-100.00000/-100.00000/1.00000	1000*1000	2017/12/18	04:40:42	251933s
99	MC20171215-064145.txt	1.51	2017/12/15	06:41:45	72	1000	5000	1/100000/20000	0.00008/200.00000/40.00000	-100.00000/-100.00000/1.00000	1000*1000	2017/12/18	03:28:33	247606s
100	MC20171215-064142.txt	1.51	2017/12/15	06:41:42	72	1000	5000	1/100000/20000	0.00008/200.00000/40.00000	-100.00000/-100.00000/1.00000	1000*1000	2017/12/18	03:20:08	247104s
101	MC20171215-064140.txt	1.51	2017/12/15	06:41:40	72	1000	5000	1/100000/20000	0.00008/200.00000/40.00000	-100.00000/-100.00000/1.00000	1000*1000	2017/12/18	06:57:58	260176s
102	MC20171215-063751.txt	1.51	2017/12/15	06:37:51	72	1000	5000	1/100000/20000	0.00008/200.00000/40.00000	-100.00000/-100.00000/1.00000	1000*1000	2017/12/18	05:35:24	255451s
103	MC20171215-063748.txt	1.51	2017/12/15	06:37:48	72	1000	5000	1/100000/20000	0.00008/200.00000/40.00000	-100.00000/-100.00000/1.00000	1000*1000	2017/12/18	04:32:23	251672s
104	MC20171215-063746.txt	1.51	2017/12/15	06:37:46	72	1000	5000	1/100000/20000	0.00008/200.00000/40.00000	-100.00000/-100.00000/1.00000	1000*1000	2017/12/18	05:24:09	254781s
105	MC20171215-063743.txt	1.51	2017/12/15	06:37:43	72	1000	5000	1/100000/20000	0.00008/200.00000/40.00000	-100.00000/-100.00000/1.00000	1000*1000	2017/12/18	04:42:28	252283s
106	MC20171215-063544AM.txt	1.51	2017/12/15	06:35:44 AM	65	1000	5000	1/100000/20000	0.00008/200.00000/40.00000	-100.00000/-100.00000/1.00000	1000*1000	2017/12/18	04:52:23 AM	252998s
107	MC20171215-063540AM.txt	1.51	2017/12/15	06:35:40 AM	65	1000	5000	1/100000/20000	0.00008/200.00000/40.00000	-100.00000/-100.00000/1.00000	1000*1000	2017/12/18	03:26:48 AM	247867s
108	MC20171214-155036.txt	1.51	2017/12/14	15:50:36	10	1000	5000	1/100000/20000	0.00008/200.00000/40.00000	-100.00000/-100.00000/1.00000	1000*1000	2017/12/15	01:34:42	35045s
109	MC20171214-155034.txt	1.51	2017/12/14	15:50:34	10	1000	5000	1/100000/20000	0.00008/200.00000/40.00000	-100.00000/-100.00000/1.00000	1000*1000	2017/12/15	01:50:24	35989s
110	MC20171214-155032.txt	1.51	2017/12/14	15:50:32	10	1000	5000	1/100000/20000	0.00008/200.00000/40.00000	-100.00000/-100.00000/1.00000	1000*1000	2017/12/15	01:34:24	35032s
111	MC20171214-155030.txt	1.51	2017/12/14	15:50:30	10	1000	5000	1/100000/20000	0.00008/200.00000/40.00000	-100.00000/-100.00000/1.00000	1000*1000	2017/12/15	01:34:54	35063s
112	MC20171214-082543AM.txt	1.51	2017/12/14	08:25:43 AM	20	1000	5000	1/100000/20000	0.00008/200.00000/40.00000	-100.00000/-100.00000/1.00000	1000*1000	2017/12/15	07:33:02 AM	83238s
113	MC20171214-082539AM.txt	1.51	2017/12/14	08:25:39 AM	20	1000	5000	1/100000/20000	0.00008/200.00000/40.00000	-100.00000/-100.00000/1.00000	1000*1000	2017/12/15	07:27:11 AM	82892s
114	MC20171214-081944AM.txt	1.51	2017/12/14	08:19:44 AM	15	1000	5000	1/100000/20000	0.00008/200.00000/40.00000	-100.00000/-100.00000/1.00000	1000*1000	2017/12/15	06:10:36 AM	78651s
115	MC20171214-081942AM.txt	1.51	2017/12/14	08:19:42 AM	15	1000	5000	1/100000/20000	0.00008/200.00000/40.00000	-100.00000/-100.00000/1.00000	1000*1000	2017/12/15	05:37:00 AM	76638s
116	MC20171214-081929AM.txt	1.51	2017/12/14	08:19:29 AM	15	1000	5000	1/100000/20000	0.00008/200.00000/40.00000	-100.00000/-100.00000/1.00000	1000*1000	2017/12/15	06:10:11 AM	78641s
117	MC20171214-081927AM.txt	1.51	2017/12/14	08:19:27 AM	15	1000	5000	1/100000/20000	0.00008/200.00000/40.00000	-100.00000/-100.00000/1.00000	1000*1000	2017/12/15	04:38:58 AM	73170s
118	MC20171214-081925AM.txt	1.51	2017/12/14	08:19:25 AM	15	1000	5000	1/100000/20000	0.00008/200.00000/40.00000	-100.00000/-100.00000/1.00000	1000*1000	2017/12/15	05:07:33 AM	74887s
119	MC20171214-073955AM.txt	1.51	2017/12/14	07:39:55 AM	23	1000	5000	1/100000/20000	0.00008/200.00000/40.00000	-100.00000/-100.00000/1.00000	1000*1000	2017/12/15	07:57:50 AM	87474s
120	MC20171214-073953AM.txt	1.51	2017/12/14	07:39:53 AM	23	1000	5000	1/100000/20000	0.00008/200.00000/40.00000	-100.00000/-100.00000/1.00000	1000*1000	2017/12/15	08:06:10 AM	87975s
121	MC20171214-073834AM.txt	1.51	2017/12/14	07:38:34 AM	20	1000	5000	1/100000/20000	0.00008/200.00000/40.00000	-100.00000/-100.00000/1.00000	1000*1000	2017/12/15	07:25:24 AM	85611s
122	MC20171214-073828AM.txt	1.51	2017/12/14	07:38:28 AM	20	1000	5000	1/100000/20000	0.00008/200.00000/40.00000	-100.00000/-100.00000/1.00000	1000*1000	2017/12/15	06:46:32 AM	83286s
123	MC20171214-071848.txt	1.51	2017/12/14	07:18:48	20	1000	5000	1/100000/20000	0.00008/200.00000/40.00000	-100.00000/-100.00000/1.00000	1000*1000	2017/12/15	06:40:31	84102s
124	MC20171214-071842.txt	1.51	2017/12/14	07:18:42	20	1000	5000	1/100000/20000	0.00008/200.00000/40.00000	-100.00000/-100.00000/1.00000	1000*1000	2017/12/15	02:28:49	69006s
125	MC20171214-071835.txt	1.51	2017/12/14	07:18:35	20	1000	5000	1/100000/20000	0.00008/200.00000/40.00000	-100.00000/-100.00000/1.00000	1000*1000	2017/12/15	02:06:52	67696s
126	MC20171214-071821.txt	1.51	2017/12/14	07:18:21	20	1000	5000	1/100000/20000	0.00008/200.00000/40.00000	-100.00000/-100.00000/1.00000	1000*1000	2017/12/15	03:31:41	72799s
127	MC20171214-031542PM.txt	1.51	2017/12/14	03:15:42 PM	10	1000	5000	1/100000/20000	0.00008/200.00000/40.00000	-100.00000/-100.00000/1.00000	1000*1000	2017/12/15	04:34:40 AM	47938s
128	MC20171212-125418PM.txt	1.51	2017/12/12	12:54:18 PM	35	1000	5000	1/100000/20000	0.00008/200.00000/40.00000	-100.00000/-100.00000/1.00000	1000*1000	2017/12/14	04:48:27 AM	143648s
129	MC20171212-125416PM.txt	1.51	2017/12/12	12:54:16 PM	35	1000	5000	1/100000/20000	0.00008/200.00000/40.00000	-100.00000/-100.00000/1.00000	1000*1000	2017/12/14	04:41:32 AM	143236s
130	MC20171212-125414PM.txt	1.51	2017/12/12	12:54:14 PM	35	1000	5000	1/100000/20000	0.00008/200.00000/40.00000	-100.00000/-100.00000/1.00000	1000*1000	2017/12/14	04:01:47 AM	140853s
131	MC20171212-125411PM.txt	1.51	2017/12/12	12:54:11 PM	35	1000	5000	1/100000/20000	0.00008/200.00000/40.00000	-100.00000/-100.00000/1.00000	1000*1000	2017/12/14	04:31:29 AM	142637s
132	MC20171212-123107PM.txt	1.51	2017/12/12	12:31:07 PM	30	1000	5000	1/100000/20000	0.00008/200.00000/40.00000	-100.00000/-100.00000/1.00000	1000*1000	2017/12/14	07:50:10 AM	155941s
133	MC20171212-123103PM.txt	1.51	2017/12/12	12:31:03 PM	30	1000	5000	1/100000/20000	0.00008/200.00000/40.00000	-100.00000/-100.00000/1.00000	1000*1000	2017/12/14	05:03:51 AM	145966s
134	MC20171212-123100PM.txt	1.51	2017/12/12	12:31:00 PM	30	1000	5000	1/100000/20000	0.00008/200.00000/40.00000	-100.00000/-100.00000/1.00000	1000*1000	2017/12/14	06:14:59 AM	150238s
135	MC20171212-123055PM.txt	1.51	2017/12/12	12:30:55 PM	30	1000	5000	1/100000/20000	0.00008/200.00000/40.00000	-100.00000/-100.00000/1.00000	1000*1000	2017/12/14	06:42:51 AM	151914s
136	MC20171212-123051PM.txt	1.51	2017/12/12	12:30:51 PM	30	1000	5000	1/100000/20000	0.00008/200.00000/40.00000	-100.00000/-100.00000/1.00000	1000*1000	2017/12/14	05:52:47 AM	148915s
137	MC20171212-123047PM.txt	1.51	2017/12/12	12:30:47 PM	30	1000	5000	1/100000/20000	0.00008/200.00000/40.00000	-100.00000/-100.00000/1.00000	1000*1000	2017/12/14	07:53:44 AM	156177s
138	MC20171212-071358AM.txt	1.51	2017/12/12	07:13:58 AM	40	1000	5000	1/100000/20000	0.00008/200.00000/40.00000	-100.00000/-100.00000/1.00000	1000*1000	2017/12/13	11:51:29 PM	146250s
139	MC20171212-071356AM.txt	1.51	2017/12/12	07:13:56 AM	40	1000	5000	1/100000/20000	0.00008/200.00000/40.00000	-100.00000/-100.00000/1.00000	1000*1000	2017/12/13	11:05:02 PM	143464s
140	MC20171212-071226AM.txt	1.51	2017/12/12	07:12:26 AM	40	1000	5000	1/100000/20000	0.00008/200.00000/40.00000	-100.00000/-100.00000/1.00000	1000*1000	2017/12/14	06:12:54 AM	169228s
141	MC20171212-071224AM.txt	1.51	2017/12/12	07:12:24 AM	40	1000	5000	1/100000/20000	0.00008/200.00000/40.00000	-100.00000/-100.00000/1.00000	1000*1000	2017/12/14	07:03:34 AM	172270s
142	MC20171212-070922.txt	1.51	2017/12/12	07:09:22	50	1000	5000	1/100000/20000	0.00008/200.00000/40.00000	-100.00000/-100.00000/1.00000	1000*1000	2017/12/14	06:42:09	171166s
143	MC20171212-070907.txt	1.51	2017/12/12	07:09:07	50	1000	5000	1/100000/20000	0.00008/200.00000/40.00000	-100.00000/-100.00000/1.00000	1000*1000	2017/12/14	07:14:03	171842s
144	MC20171212-070859.txt	1.51	2017/12/12	07:08:59	50	1000	5000	1/100000/20000	0.00008/200.00000/40.00000	-100.00000/-100.00000/1.00000	1000*1000	2017/12/14	06:53:03	171842s
145	MC20171212-070857.txt	1.51	2017/12/12	07:08:57	50	1000	5000	1/100000/20000	0.00008/200.00000/40.00000	-100.00000/-100.00000/1.00000	1000*1000	2017/12/14	07:15:03	171842s
146	MC20171211-074523AM.txt	1.51	2017/12/11	07:45:23 AM	20	1000	5000	1/100000/20000	0.00008/200.00000/40.00000	-100.00000/-100.00000/1.00000	1000*1000	2017/12/12	06:37:55 AM	82352s
147	MC20171211-074520AM.txt	1.51	2017/12/11	07:45:20 AM	20	1000	5000	1/100000/20000	0.00008/200.00000/40.00000	-100.00000/-100.00000/1.00000	1000*1000	2017/12/12	06:48:25 AM	82984s
148	MC20171211-074231AM.txt	1.51	2017/12/11	07:42:31 AM	20	1000	5000	1/100000/20000	0.00008/200.00000/40.00000	-100.00000/-100.00000/1.00000	1000*1000	2017/12/12	12:29:19 PM	103607s
149	MC20171211-074228AM.txt	1.51	2017/12/11	07:42:28 AM	20	1000	5000	1/100000/20000	0.00008/200.00000/40.00000	-100.00000/-100.00000/1.00000	1000*1000	2017/12/12	10:58:23 AM	98153s
150	MC20171211-074226AM.txt	1.51	2017/12/11	07:42:26 AM	20	1000	5000	1/100000/20000	0.00008/200.00000/40.00000	-100.00000/-100.00000/1.00000	1000*1000	2017/12/12	11:09:51 AM	98844s
151	MC20171211-074220AM.txt	1.51	2017/12/11	07:42:20 AM	20	1000	5000	1/100000/20000	0.00008/200.00000/40.00000	-100.00000/-100.00000/1.00000	1000*1000	2017/12/12	12:15:11 PM	102770s
152	MC20171211-074217AM.txt	1.51	2017/12/11	07:42:17 AM	20	1000	5000	1/100000/20000	0.00008/200.00000/40.00000	-100.00000/-100.00000/1.00000	1000*1000	2017/12/12	11:56:40 AM	101662s
153	MC20171211-074214AM.txt	1.51	2017/12/11	07:42:14 AM	20	1000	5000	1/100000/20000	0.00008/200.00000/40.00000	-100.00000/-100.00000/1.00000	1000*1000	2017/12/12	11:38:03 AM	100548s
154	MC20171211-073857AM.txt	1.51	2017/12/11	07:38:57 AM	20	1000	5000	1/100000/20000	0.00008/200.00000/40.00000	-100.00000/-100.00000/1.00000	1000*1000	2017/12/12	05:55:48 AM	80210s
155	MC20171211-073853AM.txt	1.51	2017/12/11	07:38:53 AM	20	1000	5000	1/100000/20000	0.00008/200.00000/40.00000	-100.00000/-100.00000/1.00000	1000*1000	2017/12/12	05:08:32 AM	77377s
156	MC20171211-073411AM.txt	1.51	2017/12/11	07:34:11 AM	20	1000	5000	1/100000/20000	0.00008/200.00000/40.00000	-100.00000/-100.00000/1.00000	1000*1000	2017/12/12	06:54:09 AM	83997s
157	MC20171211-073410AM.txt	1.51	2017/12/11	07:34:10 AM	20	1000	5000	1/100000/20000	0.00008/200.00000/40.00000	-100.00000/-100.00000/1.00000	1000*1000	2017/12/12	05:40:58 AM	79607s
158	MC20171211-073409AM.txt	1.51	2017/12/11	07:34:09 AM	20	1000	5000	1/100000/20000	0.00008/200.00000/40.00000	-100.00000/-100.00000/1.00000	1000*1000	2017/12/12	06:16:42 AM	81752s
159	MC20171211-073408AM.txt	1.51	2017/12/11	07:34:08 AM	20	1000	5000	1/100000/20000	0.00008/200.00000/40.00000	-100.00000/-100.00000/1.00000	1000*1000	2017/12/12	06:41:49 AM	83260s
160	MC20171211-073052.txt	1.51	2017/12/11	07:30:52	20	1000	5000	1/100000/20000	0.00008/200.00000/40.00000	-100.00000/-100.00000/1.00000	1000*1000	2017/12/12	03:05:19	70466s
161	MC20171211-073049.txt	1.51	2017/12/11	07:30:49	20	1000	5000	1/100000/20000	0.00008/200.00000/40.00000	-100.00000/-100.00000/1.00000	1000*1000	2017/12/12	02:46:11	69321s
162	MC20171211-073047.txt	1.51	2017/12/11	07:30:47	20	1000	5000	1/100000/20000	0.00008/200.00000/40.00000	-100.00000/-100.00000/1.00000	1000*1000	2017/12/12	02:37:10	68782s
163	MC20171211-073042.txt	1.51	2017/12/11	07:30:42	20	1000	5000	1/100000/20000	0.00008/200.00000/40.00000	-100.00000/-100.00000/1.00000	1000*1000	2017/12/12	02:54:33	69830s
164	MC20171209-111215AM.txt	1.51	2017/12/09	11:12:15 AM	30	1000	5000	1/100000/20000	0.00008/200.00000/40.00000	-100.00000/-100.00000/1.00000	1000*1000	2017/12/11	05:09:01 AM	151004s
165	MC20171209-111212AM.txt	1.51	2017/12/09	11:12:12 AM	30	1000	5000	1/100000/20000	0.00008/200.00000/40.00000	-100.00000/-100.00000/1.00000	1000*1000	2017/12/11	04:30:49 AM	148716s
166	MC20171209-111210AM.txt	1.51	2017/12/09	11:12:10 AM	30	1000	5000	1/100000/20000	0.00008/200.00000/40.00000	-100.00000/-100.00000/1.00000	1000*1000	2017/12/11	04:56:33 AM	150262s
167	MC20171209-111207AM.txt	1.51	2017/12/09	11:12:07 AM	20	1000	5000	1/100000/20000	0.00008/200.00000/40.00000	-100.00000/-100.00000/1.00000	1000*1000	2017/12/10	03:00:21 PM	100093s
168	MC20171209-111204AM.txt	1.51	2017/12/09	11:12:04 AM	30	1000	5000	1/100000/20000	0.00008/200.00000/40.00000	-100.00000/-100.00000/1.00000	1000*1000	2017/12/11	05:18:59 AM	151614s
169	MC20171209-111202AM.txt	1.51	2017/12/09	11:12:02 AM	30	1000	5000	1/100000/20000	0.00008/200.00000/40.00000	-100.00000/-100.00000/1.00000	1000*1000	2017/12/11	05:50:38 AM	153515s
170	MC20171209-110528AM.txt	1.51	2017/12/09	11:05:28 AM	10	1000	5000	1/100000/20000	0.00008/200.00000/40.00000	-100.00000/-100.00000/1.00000	1000*1000	2017/12/09	10:21:53 PM	40585s
171	MC20171209-110526AM.txt	1.51	2017/12/09	11:05:26 AM	10	1000	5000	1/100000/20000	0.00008/200.00000/40.00000	-100.00000/-100.00000/1.00000	1000*1000	2017/12/09	10:08:05 PM	39758s
172	MC20171209-110510AM.txt	1.51	2017/12/09	11:05:10 AM	20	1000	5000	1/100000/20000	0.00008/200.00000/40.00000	-100.00000/-100.00000/1.00000	1000*1000	2017/12/10	08:47:08 AM	78117s
Maximum population : 3116
Maximum Age : 5000
Number of generations : 600948539
Total Time : 51881961s = 14411h39m21s
