# Supplementary material for: Establishment and equilibrium levels of deleterious mutations in large populations
Source: Sci Rep. 2019 Jul 17;9:10384. doi: 10.1038/s41598-019-46803-7 (PMC6637196; doi:10.1038/s41598-019-46803-7)
Supplement: Supplementary file 4 — S4 [file 41598_2019_46803_MOESM4_ESM.zip]

Archive with 18 entries (16 files):
- Binary Executable/
- Binary Executable/GPL-3.0.txt
- Binary Executable/Popsim User manual.docx
- Binary Executable/Popsim User manual.pdf
- Binary Executable/Popsim158.exe
- Source Code/
- Source Code/compdefs.pas
- Source Code/GPL-3.0.txt
- Source Code/Popdefs.pas
- Source Code/Pophis.dfm
- Source Code/Pophis.pas
- Source Code/Pophoof.dfm
- Source Code/Pophoof.pas
- Source Code/PopMC.dfm
- Source Code/PopMC.pas
- Source Code/Popsim01.dpr
- Source Code/Popvertoon.dfm
- Source Code/Popvertoon.pas
